# Supplementary material for: Stress-Induced MazF-Mediated Proteins in Escherichia coli
Source: mBio. 2019 Mar 26;10(2):e00340-19. doi: 10.1128/mBio.00340-19 (PMC6437054; doi:10.1128/mBio.00340-19)
Supplement: TABLE S1 [file mBio.00340-19-st001.xlsx]

## Sheet: proteinGroups
Protein IDs	Majority protein IDs	Gene Name	Ratio H/L MC4100relA_del mazEF_Nal exp1	Ratio H/L variability [%] MC4100relA_del mazEF_Nal exp1	Ratio H/L count MC4100relA_del mazEF_Nal exp1	Ratio H/L MC4100relA_del mazEF_Nal exp2	Ratio H/L variability [%] MC4100relA_del mazEF_Nal exp2	Ratio H/L count MC4100relA_del mazEF_Nal exp2	Ratio H/L MC4100relA_del mazEF_Nal exp3	Ratio H/L variability [%] MC4100relA_del mazEF_Nal exp3	Ratio H/L count MC4100relA_del mazEF_Nal exp3	Ratio H/L MC4100relA_Nal exp1	Ratio H/L variability [%] MC4100relA_Nal exp1	Ratio H/L count MC4100relA_Nal exp1	Ratio H/L MC4100relA_Nal exp2	Ratio H/L variability [%] MC4100relA_Nal exp2	Ratio H/L count MC4100relA_Nal exp2	Ratio H/L MC4100relA_Nal exp3	Ratio H/L variability [%] MC4100relA_Nal exp3	Ratio H/L count MC4100relA_Nal exp3	Ratio H/L MC4100relA_Nal exp1/Ratio H/L MC4100relA_del mazEF_Nal exp1	Ratio H/L MC4100relA_Nal exp2/Ratio H/L MC4100relA_del mazEF_Nal exp2	Ratio H/L MC4100relA_Nal exp3/Ratio H/L MC4100relA_del mazEF_Nal exp3	Number of proteins	Razor + unique peptides	Unique peptides	Razor + unique peptides MC4100relA_del mazEF_Nal exp1	Razor + unique peptides MC4100relA_del mazEF_Nal exp2	Razor + unique peptides MC4100relA_del mazEF_Nal exp3	Razor + unique peptides MC4100relA_Nal exp1	Razor + unique peptides MC4100relA_Nal exp2	Razor + unique peptides MC4100relA_Nal exp3	Unique peptides MC4100relA_del mazEF_Nal exp1	Unique peptides MC4100relA_del mazEF_Nal exp2	Unique peptides MC4100relA_del mazEF_Nal exp3	Unique peptides MC4100relA_Nal exp1	Unique peptides MC4100relA_Nal exp2	Unique peptides MC4100relA_Nal exp3	Sequence coverage [%]	Unique sequence coverage [%]	Mol. weight [kDa]	Sequence length	Q-value	Score	Sequence coverage MC4100relA_del mazEF_Nal exp1 [%]	Sequence coverage MC4100relA_del mazEF_Nal exp2 [%]	Sequence coverage MC4100relA_del mazEF_Nal exp3 [%]	Sequence coverage MC4100relA_Nal exp1 [%]	Sequence coverage MC4100relA_Nal exp2 [%]
sp|P31119|AAS_ECOLI;sp|C4ZZY9|AAS_ECOBW;sp|B1XDP2|AAS_ECODH	sp|P31119|AAS_ECOLI;sp|C4ZZY9|AAS_ECOBW;sp|B1XDP2|AAS_ECODH	aas	Only L		0	ND		0	ND		0	ND		0	ND		0	Only L		0	NO H	NO H	NO H	3	6	6	2	0	0	0	0	4	2	0	0	0	0	4	9.2	9.2	80.699	719	0	13.015	3.3	0	0	0	0
tr|D0VEZ0|D0VEZ0_ECOLI;sp|P0ABD5|ACCA_ECOLI;sp|C4ZRS7|ACCA_ECOBW;sp|B1XD54|ACCA_ECODH	tr|D0VEZ0|D0VEZ0_ECOLI;sp|P0ABD5|ACCA_ECOLI;sp|C4ZRS7|ACCA_ECOBW;sp|B1XD54|ACCA_ECODH	accA	0.0087798		1	0.47463		1	Only L		0	Only L		0	Only L		0	Only L		0	H only in del maz	H only in del maz	NO H	4	29	29	20	18	21	19	17	16	20	18	21	19	17	16	80.9	80.9	35.241	319	0	323.31	65.8	52.4	79.9	62.7	62.4
sp|P0ABD8|BCCP_ECOLI	sp|P0ABD8|BCCP_ECOLI	accB	Only L		0	Only L		0	Only L		0	Only L		0	Only L		0	Only L		0	NO H	NO H	NO H	1	9	9	3	6	8	4	4	4	3	6	8	4	4	4	61.5	61.5	16.687	156	0	146.22	19.2	52.6	61.5	23.7	24.4
tr|D0VEZ1|D0VEZ1_ECOLI;sp|P24182|ACCC_ECOLI	tr|D0VEZ1|D0VEZ1_ECOLI;sp|P24182|ACCC_ECOLI	accC	Only L		0	Only L		0	Only L		0	Only L		0	Only L		0	Only L		0	NO H	NO H	NO H	2	35	35	26	26	29	26	23	25	26	26	29	26	23	25	67.3	67.3	49.32	449	0	308.99	60.8	51.7	62.4	57.7	51.4
tr|D0VEZ2|D0VEZ2_ECOLI;sp|P0A9Q5|ACCD_ECOLI;sp|B1X927|ACCD_ECODH	tr|D0VEZ2|D0VEZ2_ECOLI;sp|P0A9Q5|ACCD_ECOLI;sp|B1X927|ACCD_ECODH	accD	0.017475	8.7369	2	0.024053	69.281	3	0.014382		1	0.022632		1	0.031111	48.638	3	0.015347		1	1.29511	1.29344	1.0671	3	25	25	21	18	21	21	19	17	21	18	21	21	19	17	62.8	62.8	33.388	304	0	323.31	59.9	51.3	59.2	54.9	54.3
sp|P0A9G6|ACEA_ECOLI	sp|P0A9G6|ACEA_ECOLI	aceA	Only L		0	Only L		0	0.2702		1	Only L		0	Only L		0	Only L		0	NO H	NO H	H only in del maz	1	28	28	23	18	20	16	15	21	23	18	20	16	15	21	69.6	69.6	47.521	434	0	323.31	59.2	56.9	53	51.6	51.6
sp|P08997|MASY_ECOLI	sp|P08997|MASY_ECOLI	aceB	Only L		0	ND		0	Only L		0	Only L		0	Only L		0	0.36405		1	NO H	NO H	H only in wt	1	13	13	7	0	10	1	2	6	7	0	10	1	2	6	31.9	31.9	60.273	533	0	75.652	17.8	0	28	3.9	5.8
sp|P0AFG8|ODP1_ECOLI	sp|P0AFG8|ODP1_ECOLI	aceE	0.020581	90.915	19	0.024716	76.039	17	0.015042	67.513	14	0.015699	66.465	18	0.022516	100.42	19	0.01213	80.387	19	0.762791	0.910989	0.806409	1	80	80	61	60	65	62	58	61	61	60	65	62	58	61	81.8	81.8	99.667	887	0	323.31	71.3	70.3	72	70	66.1
sp|P06959|ODP2_ECOLI	sp|P06959|ODP2_ECOLI	aceF	0.023621	61.889	13	0.029519	89.997	11	0.016861	106.71	13	0.018804	95.779	11	0.028969	48.848	13	0.013341	124.6	14	0.796071	0.981368	0.791234	1	52	52	40	40	39	44	39	39	40	40	39	44	39	39	77.6	77.6	66.095	630	0	323.31	67	69.7	65.7	71	63.8
sp|P0A6A3|ACKA_ECOLI	sp|P0A6A3|ACKA_ECOLI	ackA	0.024888	13.818	2	Only L		0	Only L		0	0.014447	18.835	3	0.018489	7.5933	4	0.0060737		1	0.580481	H only in wt	H only in wt	1	24	24	17	17	17	20	20	18	17	17	17	20	20	18	86.8	86.8	43.29	400	0	323.31	69	56.5	68.5	70.5	62.8
sp|P25516|ACNA_ECOLI	sp|P25516|ACNA_ECOLI	acnA	Only L		0	Only L		0	Only L		0	Only L		0	Only L		0	Only L		0	NO H	NO H	NO H	1	27	27	13	5	17	8	12	10	13	5	17	8	12	10	39.8	39.8	97.676	891	0	124.61	19.3	6.7	26	10.8	19.1
sp|P36683|ACNB_ECOLI	sp|P36683|ACNB_ECOLI	acnB	Only L		0	Only L		0	Only L		0	Only L		0	0.06156		1	Only L		0	NO H	H only in wt	NO H	1	53	53	38	32	36	32	36	37	38	32	36	32	36	37	71.6	71.6	93.497	865	0	323.31	59.9	50.8	54	51.6	54.7
sp|P0A6A8|ACP_ECOLI;sp|C4ZS34|ACP_ECOBW;sp|B1XA04|ACP_ECODH	sp|P0A6A8|ACP_ECOLI;sp|C4ZS34|ACP_ECOBW;sp|B1XA04|ACP_ECODH	acpP	0.019977	20.983	2	0.022089	40.803	2	0.012645	86.738	4	0.025079	57.513	2	0.022661		1	0.011305	98.132	3	1.25539	1.0259	0.894029	3	4	4	4	4	4	4	4	4	4	4	4	4	4	4	42.3	42.3	8.6394	78	0	65.545	42.3	42.3	42.3	42.3	42.3
sp|P24224|ACPS_ECOLI;sp|C4ZYI6|ACPS_ECOBW	sp|P24224|ACPS_ECOLI;sp|C4ZYI6|ACPS_ECOBW	acpS	ND		0	ND		0	ND		0	ND		0	ND		0	Only L		0	NO H	NO H	NO H	2	2	2	1	0	0	0	0	1	1	0	0	0	0	1	11.1	11.1	14.052	126	0.0046464	2.4624	5.6	0	0	0	0
sp|P0AE06|ACRA_ECOLI	sp|P0AE06|ACRA_ECOLI	acrA	Only L		0	Only L		0	0.39638		1	Only L		0	Only L		0	Only L		0	NO H	NO H	H only in del maz	1	16	16	10	8	13	7	8	11	10	8	13	7	8	11	48.6	48.6	42.196	397	0	323.31	33	29.2	43.3	27.7	31
sp|P31224|ACRB_ECOLI	sp|P31224|ACRB_ECOLI	acrB	0.157839		0	Only L		0	0.0313329		0	0.105717		0	Only L		0	0.0116652		0	0.669776	NO H	0.372299	1	22	22	9	2	14	13	3	17	9	2	14	13	3	17	24.5	24.5	113.57	1049	0	227.13	12.2	3	17.3	17.5	3.5
sp|P27550|ACSA_ECOLI	sp|P27550|ACSA_ECOLI	acs	Only L		0	Only L		0	Only L		0	Only L		0	Only L		0	Only L		0	NO H	NO H	NO H	1	26	26	16	7	17	11	16	20	16	7	17	11	16	20	48.8	48.8	72.093	652	0	255.36	33.9	14.1	30.5	17.9	36
sp|P26646|ACUI_ECOLI	sp|P26646|ACUI_ECOLI	acuI	Only L		0	Only L		0	Only L		0	Only L		0	Only L		0	Only L		0	NO H	NO H	NO H	1	15	15	11	6	9	12	6	11	11	6	9	12	6	11	59	59	34.723	324	0	211	39.5	24.4	33.6	49.4	32.1
sp|P22333|ADD_ECOLI;sp|C4ZY85|ADD_ECOBW;sp|B1XF88|ADD_ECODH	sp|P22333|ADD_ECOLI;sp|C4ZY85|ADD_ECOBW;sp|B1XF88|ADD_ECODH	add	0.12752		1	0.11053		1	Only L		0	0.10888		1	Only L		0	Only L		0	0.853827	H only in del maz	NO H	3	10	10	7	5	4	6	1	5	7	5	4	6	1	5	41.7	41.7	36.397	333	0	123.93	35.7	14.1	18.9	28.2	5.4
sp|P31441|ADEC_ECOLI;sp|C4ZXQ7|ADEC_ECOBW;sp|B1X998|ADEC_ECODH	sp|P31441|ADEC_ECOLI;sp|C4ZXQ7|ADEC_ECOBW;sp|B1X998|ADEC_ECODH	ade	ND		0	ND		0	ND		0	ND		0	Only L		0	ND		0	NO H	NO H	NO H	3	2	2	0	0	0	1	1	0	0	0	0	1	1	0	5.3	5.3	63.739	588	0.0026055	2.7208	0	0	0	2.9	2.4
sp|P31466|ADEP_ECOLI	sp|P31466|ADEP_ECOLI	adeP	Only L		0	Only L		0	Only L		0	ND		0	ND		0	Only L		0	NO H	NO H	NO H	1	2	2	1	1	1	1	0	2	1	1	1	1	0	2	5.6	5.6	46.865	445	0	28.73	3.6	3.6	3.6	3.6	0
sp|P0A9Q7|ADHE_ECOLI	sp|P0A9Q7|ADHE_ECOLI	adhE	0.07756	115.49	35	0.043	152.09	25	0.036399	117.83	28	0.10576	103.11	40	0.033306	147.96	27	0.037961	122.76	29	1.36359	0.774558	1.04291	1	68	68	54	51	55	52	52	60	54	51	55	52	52	60	79.3	79.3	96.126	891	0	323.31	66.1	64.3	65.1	62.2	67.8
sp|P39451|ADHP_ECOLI	sp|P39451|ADHP_ECOLI	adhP	ND		0	ND		0	ND		0	0.32797		1	ND		0	Only L		0	H only in wt	NO H	NO H	1	4	4	0	0	0	3	0	2	0	0	0	3	0	2	11	11	35.379	336	0	15.536	0	0	0	8.9	0
sp|P69441|KAD_ECOLI;sp|C4ZUS8|KAD_ECOBW;sp|B1XFR1|KAD_ECODH;tr|Q1PI83|Q1PI83_ECOLI;tr|A0A0J9X1X4|A0A0J9X1X4_ECOLI	sp|P69441|KAD_ECOLI;sp|C4ZUS8|KAD_ECOBW;sp|B1XFR1|KAD_ECODH;tr|Q1PI83|Q1PI83_ECOLI;tr|A0A0J9X1X4|A0A0J9X1X4_ECOLI	adk	0.032005	232.78	2	0.0085952	15.75	2	0.0054193	77.512	3	0.005658		1	0.0091905	0.26998	2	0.0082373		1	0.176785	1.06926	1.51999	5	22	22	16	16	19	16	17	17	16	16	19	16	17	17	71	71	23.586	214	0	304.27	64	63.6	68.2	63.1	65
sp|P0ACK2|AGAR_ECOLI	sp|P0ACK2|AGAR_ECOLI	agaR	Only L		0	Only L		0	Only L		0	Only L		0	Only L		0	Only L		0	NO H	NO H	NO H	1	9	9	5	4	4	4	2	3	5	4	4	4	2	3	33.5	33.5	29.572	269	0	47.62	13	14.1	14.9	15.2	9.3
sp|P19926|AGP_ECOLI	sp|P19926|AGP_ECOLI	agp	Only L		0	Only L		0	Only L		0	Only L		0	Only L		0	Only L		0	NO H	NO H	NO H	1	15	15	6	6	13	9	9	8	6	6	13	9	9	8	58.4	58.4	45.682	413	0	183.1	23.2	19.9	47.9	34.6	35.4
sp|P0AE08|AHPC_ECOLI	sp|P0AE08|AHPC_ECOLI	ahpC	0.012825	111.38	8	0.021091	121.36	11	0.011701	144.42	12	0.013634	106.78	13	0.016718	114.73	10	0.0084701	139.66	11	1.06308	0.79266	0.723878	1	18	18	17	16	16	17	16	17	17	16	16	17	16	17	79.7	79.7	20.761	187	0	323.31	67.4	78.6	74.3	78.6	78.6
sp|P35340|AHPF_ECOLI	sp|P35340|AHPF_ECOLI	ahpF	Only L		0	Only L		0	Only L		0	Only L		0	Only L		0	Only L		0	NO H	NO H	NO H	1	34	34	21	20	26	22	20	24	21	20	26	22	20	24	67.8	67.8	56.176	521	0	323.31	51.2	51.6	53	49.1	57.4
sp|P27250|AHR_ECOLI	sp|P27250|AHR_ECOLI	ahr	Only L		0	5.90852		0	4.15927		0	Only L		0	0.20826		0	0.21518		0	NO H	0.0352474	0.051735	1	9	9	2	2	3	5	5	8	2	2	3	5	5	8	36.9	36.9	36.501	339	0	72.126	7.4	5.9	10.6	18	15.9
sp|P0A959|ALAA_ECOLI	sp|P0A959|ALAA_ECOLI	alaA	Only L		0	Only L		0	Only L		0	Only L		0	Only L		0	Only L		0	NO H	NO H	NO H	1	15	15	11	5	6	8	5	4	11	5	6	8	5	4	48.9	48.9	45.517	405	0	120.54	36.5	15.3	16.5	26.7	21.5
sp|P77434|ALAC_ECOLI	sp|P77434|ALAC_ECOLI	alaC	0.63558		1	Only L		0	Only L		0	ND		0	Only L		0	Only L		0	H only in del maz	NO H	NO H	1	8	8	3	2	3	0	2	2	3	2	3	0	2	2	26.7	26.7	46.216	412	0	19.025	7.5	5.8	10.4	0	11.2
sp|P00957|SYA_ECOLI;sp|B1XCM5|SYA_ECODH	sp|P00957|SYA_ECOLI;sp|B1XCM5|SYA_ECODH	alaS	0.070122	60.328	2	0.034394		1	Only L		0	0.10642		1	0.031665		1	Only L		0	1.51764	0.920655	NO H	2	71	71	55	45	49	47	39	52	55	45	49	47	39	52	76.6	76.6	96.031	876	0	323.31	67	60.2	62.4	63.9	55.8
sp|P25553|ALDA_ECOLI	sp|P25553|ALDA_ECOLI	aldA	Only L		0	Only L		0	Only L		0	Only L		0	Only L		0	Only L		0	NO H	NO H	NO H	1	30	30	25	23	24	24	23	25	25	23	24	24	23	25	70.8	70.8	52.272	479	0	323.31	66.6	61.2	59.7	63.5	62.2
sp|P37685|ALDB_ECOLI	sp|P37685|ALDB_ECOLI	aldB	Only L		0	ND		0	Only L		0	Only L		0	Only L		0	0.35358		1	NO H	NO H	H only in wt	1	11	11	2	0	2	6	4	5	2	0	2	6	4	5	25.4	25.4	56.306	512	0	29.074	5.1	0	4.9	15	10.7
sp|P04395|3MG2_ECOLI	sp|P04395|3MG2_ECOLI	alkA	ND		0	Only L		0	Only L		0	ND		0	ND		0	1.9002		1	NO H	NO H	H only in wt	1	4	4	0	1	2	0	0	2	0	1	2	0	0	2	14.9	14.9	31.393	282	0.0026042	2.7175	0	2.8	8.5	0	0
sp|P75713|ALLE_ECOLI	sp|P75713|ALLE_ECOLI	allE	ND		0	Only L		0	Only L		0	ND		0	ND		0	Only L		0	NO H	NO H	NO H	1	3	3	0	2	2	0	1	3	0	2	2	0	1	3	20.3	20.3	28.73	261	0	19.732	0	13.4	12.3	0	8
sp|P0ACN4|ALLR_ECOLI	sp|P0ACN4|ALLR_ECOLI	allR	Only L		0	Only L		0	Only L		0	Only L		0	Only L		0	Only L		0	NO H	NO H	NO H	1	9	9	5	7	6	6	7	5	5	7	6	6	7	5	28.8	28.8	29.269	271	0	36.179	14.8	22.1	18.1	20.3	23.6
sp|P0A6B4|ALR1_ECOLI	sp|P0A6B4|ALR1_ECOLI	alr	Only L		0	Only L		0	Only L		0	Only L		0	Only L		0	Only L		0	NO H	NO H	NO H	1	9	9	3	2	4	2	6	4	3	2	4	2	6	4	35.7	35.7	39.152	359	0	33.372	12.5	8.6	14.5	8.6	23.1
sp|P39265|ALSB_ECOLI	sp|P39265|ALSB_ECOLI	alsB	Only L		0	Only L		0	ND		0	ND		0	ND		0	ND		0	NO H	NO H	NO H	1	2	2	1	1	0	0	0	0	1	1	0	0	0	0	7.1	7.1	32.91	311	0	4.4432	3.5	3.5	0	0	0
sp|P36548|AMIA_ECOLI;tr|Q1PH25|Q1PH25_ECOLI	sp|P36548|AMIA_ECOLI	amiA	Only L		0	Only L		0	Only L		0	Only L		0	Only L		0	Only L		0	NO H	NO H	NO H	2	6	6	3	1	1	3	1	1	3	1	1	3	1	1	22.5	22.5	31.412	289	0	14.463	12.8	3.1	2.8	11.4	3.1
sp|P26365|AMIB_ECOLI	sp|P26365|AMIB_ECOLI	amiB	Only L		0	ND		0	Only L		0	Only L		0	ND		0	Only L		0	NO H	NO H	NO H	1	6	6	2	1	3	1	0	4	2	1	3	1	0	4	20.4	20.4	47.985	445	0	43.335	6.1	3.4	8.5	2.5	0
sp|P63883|AMIC_ECOLI	sp|P63883|AMIC_ECOLI	amiC	Only L		0	Only L		0	Only L		0	Only L		0	Only L		0	Only L		0	NO H	NO H	NO H	1	7	7	1	1	5	2	1	4	1	1	5	2	1	4	23	23	45.634	417	0	39.861	4.1	2.4	17.5	7.2	4.1
sp|P0AE12|AMN_ECOLI	sp|P0AE12|AMN_ECOLI	amn	Only L		0	4.3448		1	Only L		0	0.21512		1	Only L		0	Only L		0	H only in wt	H only in del maz	NO H	1	24	24	12	13	15	16	12	12	12	13	15	16	12	12	61.8	61.8	53.994	484	0	233.39	37.6	43.8	45.2	48.1	36.8
sp|P00811|AMPC_ECOLI	sp|P00811|AMPC_ECOLI	ampC	Only L		0	Only L		0	Only L		0	Only L		0	Only L		0	Only L		0	NO H	NO H	NO H	1	6	6	3	1	5	4	2	2	3	1	5	4	2	2	19.4	19.4	41.555	377	0	17.165	10.3	3.2	16.2	13.5	7.2
sp|P13016|AMPD_ECOLI	sp|P13016|AMPD_ECOLI	ampD	Only L		0	Only L		0	ND		0	Only L		0	Only L		0	Only L		0	NO H	NO H	NO H	1	5	5	3	1	1	3	1	1	3	1	1	3	1	1	27.3	27.3	20.536	183	0	15.402	20.8	7.1	7.1	14.2	7.1
sp|P0AD70|AMPH_ECOLI	sp|P0AD70|AMPH_ECOLI	ampH	Only L		0	ND		0	ND		0	Only L		0	Only L		0	Only L		0	NO H	NO H	NO H	1	5	5	1	0	1	2	1	1	1	0	1	2	1	1	12.7	12.7	41.849	385	0	12.747	3.4	0	2.1	5.2	5.2
sp|P26612|AMY2_ECOLI	sp|P26612|AMY2_ECOLI	amyA	ND		0	ND		0	ND		0	Only L		0	Only L		0	Only L		0	NO H	NO H	NO H	1	9	9	0	0	0	6	3	5	0	0	0	6	3	5	22.4	22.4	56.639	495	0	33.251	0	0	0	14.9	9.3
sp|P77570|ANMK_ECOLI;sp|C4ZYA3|ANMK_ECOBW;sp|B1XFV2|ANMK_ECODH	sp|P77570|ANMK_ECOLI;sp|C4ZYA3|ANMK_ECOBW;sp|B1XFV2|ANMK_ECODH	anmK	Only L		0	Only L		0	Only L		0	Only L		0	ND		0	Only L		0	NO H	NO H	NO H	3	5	5	3	1	2	4	0	2	3	1	2	4	0	2	15.2	15.2	39.496	369	0	12.218	8.1	4.3	7	11.4	0
sp|P0A962|ASPG1_ECOLI	sp|P0A962|ASPG1_ECOLI	ansA	Only L		0	Only L		0	Only L		0	Only L		0	Only L		0	Only L		0	NO H	NO H	NO H	1	7	7	3	3	5	3	2	5	3	3	5	3	2	5	22.2	22.2	37.127	338	0	58.745	12.1	10.1	18.6	12.1	8
sp|P00805|ASPG2_ECOLI	sp|P00805|ASPG2_ECOLI	ansB	Only L		0	Only L		0	ND		0	Only L		0	Only L		0	ND		0	NO H	NO H	NO H	1	5	5	1	3	0	3	4	0	1	3	0	3	4	0	17.8	17.8	36.85	348	0	38.074	2	12.1	0	12.1	15.8
sp|P62672|APAG_ECOLI;sp|C4ZPX6|APAG_ECOBW;sp|B1XC51|APAG_ECODH	sp|P62672|APAG_ECOLI;sp|C4ZPX6|APAG_ECOBW;sp|B1XC51|APAG_ECODH	apaG	ND		0	ND		0	ND		0	ND		0	ND		0	ND		0	NO H	NO H	NO H	3	1	1	0	0	0	1	1	1	0	0	0	1	1	1	6.4	6.4	13.867	125	0.0020953	2.9146	0	0	0	6.4	6.4
sp|P05637|APAH_ECOLI;sp|C4ZPX5|APAH_ECOBW;sp|B1XC50|APAH_ECODH	sp|P05637|APAH_ECOLI;sp|C4ZPX5|APAH_ECOBW;sp|B1XC50|APAH_ECODH	apaH	Only L		0	Only L		0	Only L		0	Only L		0	Only L		0	Only L		0	NO H	NO H	NO H	3	8	8	2	4	5	1	2	2	2	4	5	1	2	2	42.9	42.9	31.296	280	0	38.958	6.4	21.4	26.1	3.6	10
sp|P0AE22|APHA_ECOLI	sp|P0AE22|APHA_ECOLI	aphA	1.7518		1	2.387		1	Only L		0	Only L		0	Only L		0	Only L		0	H only in del maz	H only in del maz	NO H	1	6	6	4	3	2	5	5	2	4	3	2	5	5	2	28.7	28.7	26.103	237	0	26.475	21.5	16.9	10.5	25.7	25.7
sp|P07102|PPA_ECOLI	sp|P07102|PPA_ECOLI	appA	Only L		0	Only L		0	Only L		0	Only L		0	ND		0	Only L		0	NO H	NO H	NO H	1	4	4	2	1	2	1	1	3	2	1	2	1	1	3	9.7	9.7	47.056	432	0	8.2142	4.9	2.1	4.9	2.1	2.1
sp|P05052|APPY_ECOLI	sp|P05052|APPY_ECOLI	appY	ND		0	ND		0	ND		0	ND		0	ND		0	Only L		0	NO H	NO H	NO H	1	1	1	0	0	0	0	0	1	0	0	0	0	0	1	5.2	5.2	28.763	249	0.0015898	3.2566	0	0	0	0	0
sp|P69503|APT_ECOLI;sp|C4ZUS3|APT_ECOBW;sp|B1XFQ6|APT_ECODH	sp|P69503|APT_ECOLI;sp|C4ZUS3|APT_ECOBW;sp|B1XFQ6|APT_ECODH	apt	Only L		0	Only L		0	Only L		0	Only L		0	Only L		0	Only L		0	NO H	NO H	NO H	3	10	10	7	3	6	10	5	6	7	3	6	10	5	6	67.8	67.8	19.859	183	0	169.58	57.9	27.9	41	67.8	43.2
sp|P02924|ARAF_ECOLI	sp|P02924|ARAF_ECOLI	araF	Only L		0	ND		0	Only L		0	Only L		0	Only L		0	Only L		0	NO H	NO H	NO H	1	5	5	5	0	1	4	2	1	5	0	1	4	2	1	21.6	21.6	35.54	329	0	22.862	21.6	0	2.4	18.2	9.1
sp|P0A9Q1|ARCA_ECOLI;tr|A5PFK0|A5PFK0_ECOLI;tr|A5PFJ8|A5PFJ8_ECOLI	sp|P0A9Q1|ARCA_ECOLI;tr|A5PFK0|A5PFK0_ECOLI	arcA	0.065116	17.157	2	0.057122	121.84	4	0.028623	111.12	2	0.075474	130.73	7	0.065975		1	0.039611	127	4	1.15907	1.15498	1.38389	3	19	19	13	11	14	15	11	15	13	11	14	15	11	15	67.2	67.2	27.292	238	0	323.31	53.4	42.9	57.6	58	45
sp|P0AEC3|ARCB_ECOLI	sp|P0AEC3|ARCB_ECOLI	arcB	Only L		0	Only L		0	Only L		0	Only L		0	Only L		0	Only L		0	NO H	NO H	NO H	1	13	13	7	2	5	2	2	3	7	2	5	2	2	3	18.3	18.3	87.982	778	0	30.641	10.3	3	8	2.6	2.4
sp|P0A6C5|ARGA_ECOLI	sp|P0A6C5|ARGA_ECOLI	argA	Only L		0	Only L		0	Only L		0	Only L		0	Only L		0	Only L		0	NO H	NO H	NO H	1	22	22	14	14	15	8	13	13	14	14	15	8	13	13	56.7	56.7	49.195	443	0	208.8	39.1	44.7	48.5	25.1	43.1
sp|B1XBC4|ARGB_ECODH;sp|P0A6C8|ARGB_ECOLI;sp|C5A0Q8|ARGB_ECOBW	sp|B1XBC4|ARGB_ECODH;sp|P0A6C8|ARGB_ECOLI;sp|C5A0Q8|ARGB_ECOBW	argB	0.021831	114.16	2	0.025204	60.294	4	Only L		0	0.0080751		1	0.43223		1	0.072249		1	0.369891	17.1493	H only in wt	3	16	16	11	14	16	12	11	14	11	14	16	12	11	14	73.2	73.2	27.028	257	0	323.31	58	70.4	73.2	60.7	60.3
sp|P11446|ARGC_ECOLI	sp|P11446|ARGC_ECOLI	argC	Only L		0	Only L		0	Only L		0	Only L		0	Only L		0	Only L		0	NO H	NO H	NO H	1	15	15	14	10	10	12	12	8	14	10	10	12	12	8	69.2	69.2	35.952	334	0	278.03	60.2	49.7	46.7	50.6	59
sp|P18335|ARGD_ECOLI	sp|P18335|ARGD_ECOLI	argD	Only L		0	Only L		0	Only L		0	Only L		0	Only L		0	Only L		0	NO H	NO H	NO H	1	23	23	21	18	21	17	16	17	21	18	21	17	16	17	78.3	78.3	43.766	406	0	323.31	76.6	74.4	75.4	72.4	67.7
sp|P23908|ARGE_ECOLI;sp|C5A0C3|ARGE_ECOBW;sp|B1XBC2|ARGE_ECODH	sp|P23908|ARGE_ECOLI;sp|C5A0C3|ARGE_ECOBW;sp|B1XBC2|ARGE_ECODH	argE	Only L		0	0.043278	102.83	5	0.017957	185.8	3	0.021182	23.14	2	0.048808	110.49	7	Only L		0	H only in wt	1.12778	H only in del maz	3	21	21	18	15	16	20	15	14	18	15	16	20	15	14	74.7	74.7	42.347	383	0	323.31	69.7	68.7	59.3	74.2	71.3
sp|P0A6E4|ASSY_ECOLI;sp|C4ZSR2|ASSY_ECOBW;sp|B1XGY3|ASSY_ECODH	sp|P0A6E4|ASSY_ECOLI;sp|C4ZSR2|ASSY_ECOBW;sp|B1XGY3|ASSY_ECODH	argG	0.0075316	93.104	6	0.012464	130.89	10	0.0070027	1.4761	3	0.0053519	18.058	3	0.01719	120.04	10	0.015432	4.2305	2	0.710593	1.37917	2.20372	3	43	43	38	36	34	36	37	34	38	36	34	36	37	34	90.4	90.4	49.898	447	0	323.31	81.7	87.7	72.7	80.1	82.8
sp|P11447|ARLY_ECOLI;sp|C5A0Q9|ARLY_ECOBW;sp|B1XBC5|ARLY_ECODH	sp|P11447|ARLY_ECOLI;sp|C5A0Q9|ARLY_ECOBW;sp|B1XBC5|ARLY_ECODH	argH	0.82458		1	0.020411		1	0.026616	94.705	2	0.49856		1	0.042865	73.897	4	0.19723		1	0.604623	2.10009	7.4102	3	28	28	23	21	23	21	26	22	23	21	23	21	26	22	74	74	50.318	457	0	323.31	65.4	62.8	70.5	63.5	72.2
sp|P04391|OTC1_ECOLI;sp|P06960|OTC2_ECOLI	sp|P04391|OTC1_ECOLI;sp|P06960|OTC2_ECOLI	argI	Only L		0	Only L		0	Only L		0	Only L		0	Only L		0	Only L		0	NO H	NO H	NO H	2	17	17	13	13	14	15	11	10	13	13	14	15	11	10	56	56	36.907	334	0	297.53	44.3	45.2	47.9	53.9	38.6
sp|P0A8S1|ARGP_ECOLI;sp|C5A0I6|ARGP_ECOBW;sp|B1XEK1|ARGP_ECODH	sp|P0A8S1|ARGP_ECOLI;sp|C5A0I6|ARGP_ECOBW;sp|B1XEK1|ARGP_ECODH	argP	Only L		0	Only L		0	Only L		0	Only L		0	Only L		0	Only L		0	NO H	NO H	NO H	3	12	12	8	2	7	9	2	6	8	2	7	9	2	6	51.2	51.2	33.471	297	0	62.048	35.7	9.1	31.6	45.5	7.1
sp|P0A6D0|ARGR_ECOLI;sp|C4ZSX5|ARGR_ECOBW;sp|B1XHL0|ARGR_ECODH	sp|P0A6D0|ARGR_ECOLI;sp|C4ZSX5|ARGR_ECOBW;sp|B1XHL0|ARGR_ECODH	argR	Only L		0	Only L		0	Only L		0	Only L		0	Only L		0	Only L		0	NO H	NO H	NO H	3	5	5	5	4	5	4	2	5	5	4	5	4	2	5	43.6	43.6	16.994	156	0	56.321	43.6	30.1	43.6	28.8	9
sp|P11875|SYR_ECOLI;sp|C4ZQG0|SYR_ECOBW;sp|B1XHE4|SYR_ECODH	sp|P11875|SYR_ECOLI;sp|C4ZQG0|SYR_ECOBW;sp|B1XHE4|SYR_ECODH	argS	Only L		0	Only L		0	Only L		0	Only L		0	Only L		0	Only L		0	NO H	NO H	NO H	3	43	43	27	25	28	29	22	24	27	25	28	29	22	24	67.6	67.6	64.682	577	0	323.31	46.3	48.9	46.1	48.4	41.1
sp|P09551|ARGT_ECOLI	sp|P09551|ARGT_ECOLI	argT	Only L		0	Only L		0	Only L		0	Only L		0	Only L		0	Only L		0	NO H	NO H	NO H	1	20	20	15	13	17	12	9	12	15	13	17	12	9	12	80.8	78.1	27.991	260	0	285.41	66.2	56.5	80.8	53.1	45.8
sp|P0A6D3|AROA_ECOLI;sp|C4ZQ34|AROA_ECOBW;sp|B1X848|AROA_ECODH	sp|P0A6D3|AROA_ECOLI;sp|C4ZQ34|AROA_ECOBW;sp|B1X848|AROA_ECODH	aroA	Only L		0	Only L		0	Only L		0	Only L		0	0.061718		1	Only L		0	NO H	H only in wt	NO H	3	21	21	19	14	15	19	12	13	19	14	15	19	12	13	48.7	48.7	46.095	427	0	211.53	43.6	37.2	30.7	44.3	33.5
sp|P07639|AROB_ECOLI;sp|C4ZUP4|AROB_ECOBW;sp|B1X736|AROB_ECODH	sp|P07639|AROB_ECOLI;sp|C4ZUP4|AROB_ECOBW;sp|B1X736|AROB_ECODH	aroB	0.028031		1	Only L		0	Only L		0	0.035357	42.815	3	Only L		0	Only L		0	1.26135	NO H	NO H	3	16	16	9	9	11	10	6	11	9	9	11	10	6	11	61.3	61.3	38.881	362	0	192.15	34.8	35.4	47.2	33.7	24.9
sp|P12008|AROC_ECOLI;sp|C4ZVM2|AROC_ECOBW;sp|B1X9K2|AROC_ECODH	sp|P12008|AROC_ECOLI;sp|C4ZVM2|AROC_ECOBW;sp|B1X9K2|AROC_ECODH	aroC	0.24086	216.56	2	Only L		0	1.0999		1	1.447		1	Only L		0	Only L		0	6.00764	NO H	H only in del maz	3	15	15	14	9	9	9	9	9	14	9	9	9	9	9	56.5	56.5	39.137	361	0	142.26	52.6	33.5	34.1	30.7	31.6
sp|P05194|AROD_ECOLI;sp|C4ZYF5|AROD_ECOBW;sp|B1XG01|AROD_ECODH	sp|P05194|AROD_ECOLI;sp|C4ZYF5|AROD_ECOBW;sp|B1XG01|AROD_ECODH	aroD	Only L		0	Only L		0	Only L		0	Only L		0	Only L		0	Only L		0	NO H	NO H	NO H	3	16	16	11	5	8	10	7	8	11	5	8	10	7	8	71.8	71.8	27.466	252	0	139.63	57.5	28.2	38.5	54.8	35.7
sp|P15770|AROE_ECOLI;sp|C4ZUD6|AROE_ECOBW;sp|B1X6D4|AROE_ECODH	sp|P15770|AROE_ECOLI;sp|C4ZUD6|AROE_ECOBW;sp|B1X6D4|AROE_ECODH	aroE	Only L		0	Only L		0	Only L		0	Only L		0	Only L		0	Only L		0	NO H	NO H	NO H	3	6	6	3	2	5	3	2	4	3	2	5	3	2	4	30.9	30.9	29.413	272	0	55.106	16.9	11.8	23.5	14.7	11.8
sp|P00888|AROF_ECOLI	sp|P00888|AROF_ECOLI	aroF	0.0095947	127.45	3	0.029141	150.08	5	Only L		0	0.77896		1	0.013448		1	Only L		0	81.1865	0.46148	NO H	1	26	25	22	15	21	22	19	19	21	14	20	21	18	18	74.2	72.2	38.804	356	0	323.31	73	51.1	67.1	73.9	60.4
sp|P0AB91|AROG_ECOLI	sp|P0AB91|AROG_ECOLI	aroG	Only L		0	Only L		0	Only L		0	Only L		0	Only L		0	Only L		0	NO H	NO H	NO H	1	20	20	15	12	16	11	9	14	15	12	16	11	9	14	74.9	72.9	38.009	350	0	313.8	54	53.4	66	42	38
sp|P00887|AROH_ECOLI	sp|P00887|AROH_ECOLI	aroH	Only L		0	Only L		0	0.0593372		0	Only L		0	Only L		0	Only L		0	NO H	NO H	H only in del maz	1	12	12	7	4	7	5	3	7	7	4	7	5	3	7	33.9	33.9	38.735	348	0	54.659	23.6	17	25.9	19.8	14.7
sp|P0A6D7|AROK_ECOLI;sp|B1X737|AROK_ECODH	sp|P0A6D7|AROK_ECOLI;sp|B1X737|AROK_ECODH	aroK	Only L		0	Only L		0	Only L		0	Only L		0	0.010891		1	Only L		0	NO H	H only in wt	NO H	2	12	12	6	5	11	9	6	8	6	5	11	9	6	8	78.6	78.6	19.538	173	0	254.68	53.8	53.2	78.6	58.4	51.4
sp|P0A6E1|AROL_ECOLI;sp|C4ZTE7|AROL_ECOBW;sp|B1XEX7|AROL_ECODH	sp|P0A6E1|AROL_ECOLI;sp|C4ZTE7|AROL_ECOBW;sp|B1XEX7|AROL_ECODH	aroL	Only L		0	Only L		0	Only L		0	Only L		0	Only L		0	Only L		0	NO H	NO H	NO H	3	6	6	4	3	4	4	4	1	4	3	4	4	4	1	55.7	55.7	19.151	174	0	60.087	34.5	29.9	44.8	34.5	35.6
sp|P15993|AROP_ECOLI	sp|P15993|AROP_ECOLI	aroP	Only L		0	ND		0	Only L		0	ND		0	ND		0	Only L		0	NO H	NO H	NO H	1	3	3	1	0	1	0	0	3	1	0	1	0	0	3	7.2	7.2	49.69	457	0	8.4585	2.6	0	2.6	0	0
sp|P0AB96|ARSC_ECOLI;sp|P0CF86|YFJU_ECOLI;sp|P0CF87|ARSCL_ECOLI	sp|P0AB96|ARSC_ECOLI;sp|P0CF86|YFJU_ECOLI;sp|P0CF87|ARSCL_ECOLI	arsC	Only L		0	ND		0	ND		0	Only L		0	ND		0	Only L		0	NO H	NO H	NO H	3	2	2	1	0	1	1	0	1	1	0	1	1	0	1	22.7	22.7	15.853	141	0.00054466	4.0021	12.1	0	10.6	12.1	0
sp|P30859|ARTI_ECOLI	sp|P30859|ARTI_ECOLI	artI	Only L		0	Only L		0	0.012776		1	0.016971	194.61	4	0.059393		1	0.0087902		1	H only in wt	H only in wt	0.688024	1	24	24	20	15	21	19	16	19	20	15	21	19	16	19	74.5	74.5	26.929	243	0	323.31	71.6	64.6	72.8	70.4	70.8
sp|P30860|ARTJ_ECOLI	sp|P30860|ARTJ_ECOLI	artJ	0.048718	408.02	2	0.3328	349.35	3	1.1398		1	Only L		0	0.25348	267.29	3	Only L		0	H only in del maz	0.761659	H only in del maz	1	17	17	14	13	14	13	11	12	14	13	14	13	11	12	70.8	70.8	26.829	243	0	323.31	67.5	66.7	64.6	64.2	60.9
sp|P0AAF6|ARTP_ECOLI	sp|P0AAF6|ARTP_ECOLI	artP	Only L		0	Only L		0	Only L		0	Only L		0	Only L		0	Only L		0	NO H	NO H	NO H	1	8	8	6	6	6	5	5	6	6	6	6	5	5	6	48.8	48.8	27.022	242	0	198.1	48.3	48.3	31.4	37.2	42.1
sp|P0AE34|ARTQ_ECOLI	sp|P0AE34|ARTQ_ECOLI	artQ	Only L		0	ND		0	Only L		0	ND		0	ND		0	Only L		0	NO H	NO H	NO H	1	3	3	1	0	3	0	0	2	1	0	3	0	0	2	16.8	16.8	26.217	238	0	13.002	7.1	0	16.8	0	0
sp|P24242|ASCG_ECOLI	sp|P24242|ASCG_ECOLI	ascG	Only L		0	ND		0	ND		0	Only L		0	ND		0	ND		0	NO H	NO H	NO H	1	2	2	1	0	0	1	0	0	1	0	0	1	0	0	6.8	6.8	36.813	336	0	15.386	3	0	0	3.9	0
sp|P0A9Q9|DHAS_ECOLI	sp|P0A9Q9|DHAS_ECOLI	asd	0.019887	137.16	17	0.03461	138.96	12	0.020734	97.579	15	0.014331	146.15	12	0.030169	142.13	14	0.013276	61.237	5	0.720622	0.871684	0.640301	1	24	24	23	21	23	22	22	22	23	21	23	22	22	22	82.3	82.3	40.017	367	0	323.31	82.3	80.4	71.7	76	80.7
sp|P28249|ASMA_ECOLI	sp|P28249|ASMA_ECOLI	asmA	ND		0	ND		0	Only L		0	ND		0	ND		0	Only L		0	NO H	NO H	NO H	1	5	5	0	0	1	0	0	5	0	0	1	0	0	5	9.9	9.9	68.962	617	0	16.592	0	0	2.6	0	0
sp|P00963|ASNA_ECOLI;sp|C4ZZ22|ASNA_ECOBW;sp|B1X9X2|ASNA_ECODH	sp|P00963|ASNA_ECOLI;sp|C4ZZ22|ASNA_ECOBW;sp|B1X9X2|ASNA_ECODH	asnA	Only L		0	0.032006	40.047	2	0.072489		1	Only L		0	Only L		0	0.1145		1	NO H	H only in del maz	1.57955	3	22	22	15	18	18	17	15	14	15	18	18	17	15	14	75.2	75.2	36.65	330	0	323.31	66.4	72.7	69.4	66.1	58.5
sp|P22106|ASNB_ECOLI	sp|P22106|ASNB_ECOLI	asnB	0.082412		1	Only L		0	0.0200626		0	Only L		0	Only L		0	0.017289		1	H only in del maz	NO H	0.861752	1	42	42	25	25	29	27	23	27	25	25	29	27	23	27	74.9	74.9	62.658	554	0	323.31	53.2	53.6	60.8	52.2	48.9
sp|P0ACI6|ASNC_ECOLI	sp|P0ACI6|ASNC_ECOLI	asnC	ND		0	ND		0	Only L		0	ND		0	ND		0	Only L		0	NO H	NO H	NO H	1	2	2	1	0	1	1	1	1	1	0	1	1	1	1	15.1	15.1	16.887	152	0	5.1307	7.2	0	7.2	7.2	7.9
sp|P0A8M0|SYN_ECOLI	sp|P0A8M0|SYN_ECOLI	asnS	0.0387963		0	Only L		0	Only L		0	0.03217		1	Only L		0	Only L		0	0.829203	NO H	NO H	1	36	36	27	23	27	29	19	27	27	23	27	29	19	27	62	62	52.57	466	0	321.44	54.7	49.1	53.4	55.2	43.8
sp|P0AC38|ASPA_ECOLI	sp|P0AC38|ASPA_ECOLI	aspA	0.37235		1	Only L		0	Only L		0	Only L		0	Only L		0	Only L		0	H only in del maz	NO H	NO H	1	16	16	12	4	9	12	8	7	12	4	9	12	8	7	37.7	37.7	52.356	478	0	64.819	27.8	11.7	19.5	30.5	19.9
sp|P00509|AAT_ECOLI	sp|P00509|AAT_ECOLI	aspC	0.017175	88.49	14	0.024806	131.87	11	0.013795	133.44	8	0.022905	57.168	12	0.025224	106.4	9	0.01177	141.75	8	1.33362	1.01685	0.853208	1	33	33	26	26	27	30	26	25	26	26	27	30	26	25	74	74	43.573	396	0	323.31	60.1	66.7	67.4	73	63.6
sp|P21889|SYD_ECOLI;sp|C4ZQF0|SYD_ECOBW;sp|B1XHD4|SYD_ECODH	sp|P21889|SYD_ECOLI;sp|C4ZQF0|SYD_ECOBW;sp|B1XHD4|SYD_ECODH	aspS	0.08389	122.82	4	0.040459		1	0.013237	18.431	2	0.027341	31.524	2	0.038839	53.883	3	0.0085827		1	0.325915	0.959959	0.648387	3	45	45	35	25	33	34	26	35	35	25	33	34	26	35	72.9	72.9	65.913	590	0	323.31	58.6	42.7	55.6	56.1	50
sp|P77581|ASTC_ECOLI;sp|C4ZZA4|ASTC_ECOBW;sp|B1XGK9|ASTC_ECODH	sp|P77581|ASTC_ECOLI;sp|C4ZZA4|ASTC_ECOBW;sp|B1XGK9|ASTC_ECODH	astC	Only L		0	Only L		0	Only L		0	Only L		0	Only L		0	Only L		0	NO H	NO H	NO H	3	12	12	5	6	1	4	6	2	5	6	1	4	6	2	41.4	41.4	43.665	406	0	67.563	18.5	22.2	2.2	14.5	20.4
sp|P0ABB0|ATPA_ECOLI;sp|C4ZZ12|ATPA_ECOBW;sp|B1X9W2|ATPA_ECODH	sp|P0ABB0|ATPA_ECOLI;sp|C4ZZ12|ATPA_ECOBW;sp|B1X9W2|ATPA_ECODH	atpA	0.010109	66.866	10	0.015614	83.814	8	0.008099	56.507	7	0.0087167	93.706	6	0.01393	20.922	7	0.005883	184.6	4	0.862271	0.892148	0.726386	3	36	36	30	29	31	31	29	31	30	29	31	31	29	31	78.4	78.4	55.221	513	0	323.31	63.2	72.3	65.9	64.9	71.7
sp|P0AB98|ATP6_ECOLI;sp|C4ZZ16|ATP6_ECOBW;sp|B1X9W6|ATP6_ECODH	sp|P0AB98|ATP6_ECOLI;sp|C4ZZ16|ATP6_ECOBW;sp|B1X9W6|ATP6_ECODH	atpB	Only L		0	ND		0	Only L		0	ND		0	ND		0	Only L		0	NO H	NO H	NO H	3	2	2	1	0	1	0	0	2	1	0	1	0	0	2	11.1	11.1	30.303	271	0	26.231	8.5	0	8.5	0	0
sp|P0A6E6|ATPE_ECOLI;sp|C4ZZ09|ATPE_ECOBW;sp|B1X9V9|ATPE_ECODH	sp|P0A6E6|ATPE_ECOLI;sp|C4ZZ09|ATPE_ECOBW;sp|B1X9V9|ATPE_ECODH	atpC	0.08501		1	Only L		0	Only L		0	0.1284		1	Only L		0	Only L		0	1.51041	NO H	NO H	3	7	7	5	6	7	5	6	7	5	6	7	5	6	7	65.5	65.5	15.068	139	0	175.98	54.7	60.4	65.5	54.7	59.7
sp|P0ABB4|ATPB_ECOLI;sp|C4ZZ10|ATPB_ECOBW;sp|B1X9W0|ATPB_ECODH	sp|P0ABB4|ATPB_ECOLI;sp|C4ZZ10|ATPB_ECOBW;sp|B1X9W0|ATPB_ECODH	atpD	0.010245	51.905	5	0.018917	156.41	3	0.0089679	27.906	4	0.0085957	134.13	6	0.01526	87.003	8	0.0062249	136.01	7	0.839014	0.806682	0.694131	3	38	38	34	32	33	33	31	29	34	32	33	33	31	29	92.8	92.8	50.325	460	0	323.31	88.7	83.7	84.8	88.9	90
sp|P0ABA0|ATPF_ECOLI;sp|B1X9W4|ATPF_ECODH	sp|P0ABA0|ATPF_ECOLI;sp|B1X9W4|ATPF_ECODH	atpF	0.104		1	Only L		0	1.379		1	0.020426		1	Only L		0	Only L		0	0.196404	NO H	H only in del maz	2	21	21	12	11	18	13	8	20	12	11	18	13	8	20	80.1	80.1	17.264	156	0	220.93	71.2	66.7	72.4	67.9	46.2
sp|P0ABA6|ATPG_ECOLI;sp|C4ZZ11|ATPG_ECOBW;sp|B1X9W1|ATPG_ECODH	sp|P0ABA6|ATPG_ECOLI;sp|C4ZZ11|ATPG_ECOBW;sp|B1X9W1|ATPG_ECODH	atpG	0.0097628	1.6027	2	0.016009		1	0.00905		1	0.0090363	59.908	3	0.059087	73.366	2	Only L		0	0.925585	3.69086	H only in del maz	3	31	31	25	21	25	26	23	25	25	21	25	26	23	25	77.7	77.7	31.577	287	0	323.31	67.6	69.7	72.5	70	70
sp|P0ABA4|ATPD_ECOLI;sp|C4ZZ13|ATPD_ECOBW;sp|B1X9W3|ATPD_ECODH	sp|P0ABA4|ATPD_ECOLI;sp|C4ZZ13|ATPD_ECOBW;sp|B1X9W3|ATPD_ECODH	atpH	0.059285	111.72	2	0.018214		1	Only L		0	Only L		0	0.011678		1	Only L		0	H only in del maz	0.641155	NO H	3	13	13	10	9	10	10	9	8	10	9	10	10	9	8	69.5	69.5	19.332	177	0	230.82	58.2	58.8	57.1	65	51.4
sp|P09053|AVTA_ECOLI	sp|P09053|AVTA_ECOLI	avtA	Only L		0	Only L		0	Only L		0	Only L		0	Only L		0	Only L		0	NO H	NO H	NO H	1	11	11	11	6	7	7	7	7	11	6	7	7	7	7	27.3	27.3	46.711	417	0	114.87	27.3	14.1	17	16.8	15.3
sp|P41407|AZOR_ECOLI	sp|P41407|AZOR_ECOLI	azoR	Only L		0	Only L		0	Only L		0	Only L		0	Only L		0	Only L		0	NO H	NO H	NO H	1	10	10	9	8	9	7	5	7	9	8	9	7	5	7	49.8	49.8	21.657	201	0	85.238	49.8	43.3	49.8	43.3	31.3
sp|P69228|BAER_ECOLI	sp|P69228|BAER_ECOLI	baeR	Only L		0	Only L		0	Only L		0	Only L		0	Only L		0	Only L		0	NO H	NO H	NO H	1	12	12	5	3	6	8	4	8	5	3	6	8	4	8	57.5	57.5	27.656	240	0	129.79	30	19.6	26.2	41.2	21.7
sp|P0A940|BAMA_ECOLI;sp|C4ZRR9|BAMA_ECOBW;sp|B1XD46|BAMA_ECODH	sp|P0A940|BAMA_ECOLI;sp|C4ZRR9|BAMA_ECOBW;sp|B1XD46|BAMA_ECODH	bamA	Only L		0	Only L		0	Only L		0	Only L		0	Only L		0	Only L		0	NO H	NO H	NO H	3	54	54	37	36	37	47	37	40	37	36	37	47	37	40	64.1	64.1	90.552	810	0	323.31	55.4	51.1	54.3	61.9	57.4
sp|P77774|BAMB_ECOLI	sp|P77774|BAMB_ECOLI	bamB	Only L		0	Only L		0	Only L		0	Only L		0	Only L		0	Only L		0	NO H	NO H	NO H	1	13	13	7	5	10	6	5	9	7	5	10	6	5	9	55.1	55.1	41.887	392	0	309.53	23.7	16.3	45.4	21.9	15.3
sp|P0A903|BAMC_ECOLI	sp|P0A903|BAMC_ECOLI	bamC	Only L		0	Only L		0	Only L		0	Only L		0	Only L		0	Only L		0	NO H	NO H	NO H	1	20	20	11	10	14	11	11	14	11	10	14	11	11	14	74.4	74.4	36.842	344	0	320.08	48.8	38.1	57.8	49.1	38.4
sp|P0AC02|BAMD_ECOLI	sp|P0AC02|BAMD_ECOLI	bamD	Only L		0	Only L		0	Only L		0	Only L		0	Only L		0	Only L		0	NO H	NO H	NO H	1	14	14	9	5	12	10	9	11	9	5	12	10	9	11	60.8	60.8	27.829	245	0	171.81	41.6	23.7	53.9	43.3	39.2
sp|P0A937|BAME_ECOLI	sp|P0A937|BAME_ECOLI	bamE	Only L		0	Only L		0	Only L		0	Only L		0	Only L		0	Only L		0	NO H	NO H	NO H	1	2	2	1	1	2	1	1	2	1	1	2	1	1	2	48.7	48.7	12.302	113	0	74.746	17.7	17.7	48.7	17.7	17.7
sp|P0AE52|BCP_ECOLI	sp|P0AE52|BCP_ECOLI	bcp	Only L		0	Only L		0	Only L		0	Only L		0	Only L		0	0.58519		1	NO H	NO H	H only in wt	1	14	14	13	11	10	12	11	10	13	11	10	12	11	10	87.2	87.2	17.634	156	0	319.83	87.2	87.2	64.1	68.6	82.7
sp|P28246|BCR_ECOLI	sp|P28246|BCR_ECOLI	bcr	ND		0	ND		0	3.1264		1	ND		0	ND		0	Only L		0	NO H	NO H	H only in del maz	1	2	2	0	0	1	0	0	1	0	0	1	0	0	1	4.5	4.5	43.352	396	0.00054201	3.9353	0	0	1.8	0	0
sp|P37657|BCSE_ECOLI	sp|P37657|BCSE_ECOLI	bcsE	Only L		0	ND		0	Only L		0	Only L		0	Only L		0	Only L		0	NO H	NO H	NO H	1	2	2	1	0	1	2	1	1	1	0	1	2	1	1	3.4	3.4	59.427	523	0.0026082	2.7665	1.7	0	1.7	3.4	1.7
sp|P39334|BDCR_ECOLI	sp|P39334|BDCR_ECOLI	bdcR	Only L		0	Only L		0	Only L		0	Only L		0	Only L		0	Only L		0	NO H	NO H	NO H	1	2	2	1	1	1	2	1	1	1	1	1	2	1	1	16.2	16.2	21.501	197	0	10.867	6.1	6.1	6.1	16.2	6.1
sp|P66948|BEPA_ECOLI	sp|P66948|BEPA_ECOLI	bepA	Only L		0	Only L		0	Only L		0	Only L		0	Only L		0	Only L		0	NO H	NO H	NO H	1	13	13	8	3	6	7	3	8	8	3	6	7	3	8	37.8	37.8	53.907	487	0	95.981	24.2	5.3	19.1	20.7	11.9
sp|P0ABD3|BFR_ECOLI	sp|P0ABD3|BFR_ECOLI	bfr	ND		0	ND		0	ND		0	Only L		0	Only L		0	ND		0	NO H	NO H	NO H	1	4	4	0	0	0	2	3	0	0	0	0	2	3	0	38.6	38.6	18.495	158	0	35.278	0	0	0	19.6	29.7
sp|Q46829|BGLA_ECOLI	sp|Q46829|BGLA_ECOLI	bglA	Only L		0	Only L		0	0.022703		1	0.044257		1	Only L		0	0.016593		1	H only in wt	NO H	0.730873	1	21	21	12	5	17	13	8	13	12	5	17	13	8	13	51.6	51.6	55.36	479	0	293.15	33	18.8	45.1	36.3	26.3
sp|P33363|BGLX_ECOLI	sp|P33363|BGLX_ECOLI	bglX	Only L		0	Only L		0	Only L		0	0.36013		1	Only L		0	Only L		0	H only in wt	NO H	NO H	1	33	33	16	13	21	22	11	17	16	13	21	22	11	17	48.4	48.4	83.459	765	0	153.46	22.6	18.7	32.9	32	18.4
sp|P0AB40|BHSA_ECOLI	sp|P0AB40|BHSA_ECOLI	bhsA	ND		0	ND		0	ND		0	0.33265		1	ND		0	ND		0	H only in wt	NO H	NO H	1	1	1	0	0	0	1	0	0	0	0	0	1	0	0	21.2	21.2	8.8149	85	0.0010689	3.5124	0	0	0	21.2	0
sp|P12995|BIOA_ECOLI	sp|P12995|BIOA_ECOLI	bioA	Only L		0	Only L		0	Only L		0	Only L		0	Only L		0	Only L		0	NO H	NO H	NO H	1	9	9	4	3	6	3	2	5	4	3	6	3	2	5	33.6	33.6	47.335	429	0	45.825	17	11.4	20.5	14.9	8.4
sp|P12996|BIOB_ECOLI;sp|B1X7A5|BIOB_ECODH	sp|P12996|BIOB_ECOLI;sp|B1X7A5|BIOB_ECODH	bioB	Only L		0	Only L		0	Only L		0	Only L		0	Only L		0	Only L		0	NO H	NO H	NO H	2	13	13	6	9	6	6	9	4	6	9	6	6	9	4	45.4	45.4	38.648	346	0	136.38	31.2	36.4	24.9	31.2	39
sp|P12999|BIOC_ECOLI	sp|P12999|BIOC_ECOLI	bioC	Only L		0	ND		0	Only L		0	Only L		0	Only L		0	Only L		0	NO H	NO H	NO H	1	2	2	1	0	1	1	1	1	1	0	1	1	1	1	9.6	9.6	28.276	251	0	5.1256	5.2	0	4.4	4.4	5.2
sp|P13000|BIOD1_ECOLI	sp|P13000|BIOD1_ECOLI	bioD1	Only L		0	Only L		0	Only L		0	Only L		0	Only L		0	Only L		0	NO H	NO H	NO H	1	8	8	6	6	7	5	5	6	6	6	7	5	5	6	54.2	54.2	24.139	225	0	148.03	45.8	28	38.7	24.9	22.7
sp|P12998|BIOF_ECOLI;sp|B1X7A6|BIOF_ECODH	sp|P12998|BIOF_ECOLI;sp|B1X7A6|BIOF_ECODH	bioF	Only L		0	Only L		0	Only L		0	Only L		0	Only L		0	Only L		0	NO H	NO H	NO H	2	10	10	3	2	7	3	1	4	3	2	7	3	1	4	33.3	33.3	41.594	384	0	36.323	9.9	7	19.3	9.9	2.9
sp|P13001|BIOH_ECOLI;sp|C4ZUR7|BIOH_ECOBW;sp|B1X758|BIOH_ECODH	sp|P13001|BIOH_ECOLI;sp|C4ZUR7|BIOH_ECOBW;sp|B1X758|BIOH_ECODH	bioH	ND		0	ND		0	Only L		0	Only L		0	ND		0	ND		0	NO H	NO H	NO H	3	3	3	0	0	1	1	0	1	0	0	1	1	0	1	17.6	17.6	28.505	256	0	11.45	0	0	8.2	4.3	0
sp|P06709|BIRA_ECOLI	sp|P06709|BIRA_ECOLI	birA	Only L		0	ND		0	Only L		0	Only L		0	ND		0	Only L		0	NO H	NO H	NO H	1	3	3	1	0	2	1	0	2	1	0	2	1	0	2	12.5	12.5	35.312	321	0	9.5367	4.4	0	8.1	4.4	0
sp|P20099|BISC_ECOLI	sp|P20099|BISC_ECOLI	bisC	Only L		0	Only L		0	Only L		0	Only L		0	0.22546		1	Only L		0	NO H	H only in wt	NO H	1	5	5	2	2	2	1	1	3	2	2	2	1	1	3	10.3	10.3	85.85	777	0	28.029	5.9	5.3	4.1	2.7	3.2
sp|P0A901|BLC_ECOLI	sp|P0A901|BLC_ECOLI	blc	0.018244		1	ND		0	ND		0	Only L		0	Only L		0	Only L		0	H only in del maz	NO H	NO H	1	5	5	1	0	0	1	1	3	1	0	0	1	1	3	24.9	24.9	19.851	177	0	7.6511	5.1	0	0	4	4
sp|P0ABE2|BOLA_ECOLI	sp|P0ABE2|BOLA_ECOLI	bolA	0.12857		1	Only L		0	Only L		0	0.28561		1	0.3177		1	0.444064		0	2.22144	H only in wt	H only in wt	1	6	6	3	2	3	4	1	3	3	2	3	4	1	3	77.1	77.1	11.994	105	0	52.648	50.5	26.7	41.9	53.3	11.4
sp|P77330|BORD_ECOLI	sp|P77330|BORD_ECOLI	borD	Only L		0	ND		0	Only L		0	Only L		0	Only L		0	Only L		0	NO H	NO H	NO H	1	2	2	2	0	1	1	1	1	2	0	1	1	1	1	25.8	25.8	10.447	97	0	8.463	25.8	0	15.5	10.3	10.3
sp|P0AD99|BRNQ_ECOLI	sp|P0AD99|BRNQ_ECOLI	brnQ	ND		0	ND		0	Only L		0	ND		0	ND		0	Only L		0	NO H	NO H	NO H	1	1	1	0	0	1	0	0	1	0	0	1	0	0	1	3.2	3.2	46.208	439	0.00054171	3.876	0	0	3.2	0	0
sp|P06129|BTUB_ECOLI	sp|P06129|BTUB_ECOLI	btuB	Only L		0	Only L		0	0.23702		1	Only L		0	0.42058	40.998	2	Only L		0	NO H	H only in wt	H only in del maz	1	33	33	14	16	20	22	26	18	14	16	20	22	26	18	66.9	66.9	68.406	614	0	323.31	34.7	38.3	49.7	47.7	59.9
sp|P06610|BTUE_ECOLI	sp|P06610|BTUE_ECOLI	btuE	Only L		0	Only L		0	Only L		0	Only L		0	Only L		0	Only L		0	NO H	NO H	NO H	1	8	8	4	3	6	7	4	6	4	3	6	7	4	6	56.3	56.3	20.469	183	0	125.22	36.6	27.3	50.3	48.6	32.2
sp|P0A9H5|BTUR_ECOLI	sp|P0A9H5|BTUR_ECOLI	btuR	Only L		0	Only L		0	Only L		0	0.22414		1	Only L		0	Only L		0	H only in wt	NO H	NO H	1	5	5	3	1	3	3	1	2	3	1	3	3	1	2	21.4	21.4	21.999	196	0	12.522	17.3	8.2	16.3	17.3	8.2
sp|P61517|CAN_ECOLI	sp|P61517|CAN_ECOLI	can	0.0042365	40.711	3	0.0059674		1	0.0036074		1	0.0075121	113.56	3	0.0054012		1	0.0031486		1	1.77319	0.905118	0.872817	1	12	12	12	9	11	12	9	11	12	9	11	12	9	11	63.2	63.2	25.096	220	0	224.81	63.2	43.6	60.5	63.2	52.7
sp|P0A6F1|CARA_ECOLI	sp|P0A6F1|CARA_ECOLI	carA	Only L		0	0.058626		1	Only L		0	Only L		0	Only L		0	Only L		0	NO H	H only in del maz	NO H	1	21	21	20	17	17	14	18	10	20	17	17	14	18	10	78.8	78.8	41.431	382	0	323.31	76.2	62.6	72	50.3	71.7
sp|P00968|CARB_ECOLI	sp|P00968|CARB_ECOLI	carB	0.027793	380.52	2	0.0091489		1	0.23468		1	0.16792		1	Only L		0	0.1961	23.069	2	6.04181	H only in del maz	0.835606	1	79	79	55	52	54	50	56	52	55	52	54	50	56	52	65.9	65.9	117.84	1073	0	323.31	55.6	55.7	55.5	52.6	56.7
sp|P36659|CBPA_ECOLI;sp|C4ZQC8|CBPA_ECOBW;sp|B1X8V5|CBPA_ECODH	sp|P36659|CBPA_ECOLI;sp|C4ZQC8|CBPA_ECOBW;sp|B1X8V5|CBPA_ECODH	cbpA	Only L		0	Only L		0	Only L		0	Only L		0	Only L		0	Only L		0	NO H	NO H	NO H	3	10	10	5	1	4	3	3	4	5	1	4	3	3	4	38.2	38.2	34.455	306	0	29.931	23.9	4.9	14.4	16.7	13.7
sp|P06961|CCA_ECOLI;sp|C4ZQX3|CCA_ECOBW;sp|B1XG61|CCA_ECODH	sp|P06961|CCA_ECOLI;sp|C4ZQX3|CCA_ECOBW;sp|B1XG61|CCA_ECODH	cca	Only L		0	ND		0	Only L		0	Only L		0	Only L		0	0.33832		1	NO H	NO H	H only in wt	3	8	8	2	1	2	3	1	5	2	1	2	3	1	5	22.1	22.1	46.467	412	0	12.262	4.4	2.2	4.4	9.5	4.4
sp|P0ABF6|CDD_ECOLI;sp|C4ZSM3|CDD_ECOBW;sp|B1X7N2|CDD_ECODH	sp|P0ABF6|CDD_ECOLI;sp|C4ZSM3|CDD_ECOBW;sp|B1X7N2|CDD_ECODH	cdd	0.12581		1	0.12206		1	Only L		0	0.078861		1	Only L		0	0.058442	143	2	0.626826	H only in del maz	H only in wt	3	13	13	8	7	6	9	7	5	8	7	6	9	7	5	61.9	61.9	31.54	294	0	242.44	39.1	39.1	31	48	35.7
sp|P06282|CDH_ECOLI;sp|C5A085|CDH_ECOBW;sp|B1XB84|CDH_ECODH	sp|P06282|CDH_ECOLI;sp|C5A085|CDH_ECOBW;sp|B1XB84|CDH_ECODH	cdh	ND		0	ND		0	Only L		0	ND		0	ND		0	Only L		0	NO H	NO H	NO H	3	4	4	0	0	1	0	0	4	0	0	1	0	0	4	17.1	17.1	28.45	251	0	8.8996	0	0	3.6	0	0
sp|P0AE60|CEDA_ECOLI;sp|C4ZZ87|CEDA_ECOBW	sp|P0AE60|CEDA_ECOLI;sp|C4ZZ87|CEDA_ECOBW	cedA	ND		0	ND		0	Only L		0	Only L		0	ND		0	ND		0	NO H	NO H	NO H	2	1	1	0	0	1	1	0	0	0	0	1	1	0	0	15	15	9.3767	80	0	5.0838	0	0	15	15	0
sp|P0A9H7|CFA_ECOLI	sp|P0A9H7|CFA_ECOLI	cfa	0.1764	48.429	4	Only L		0	0		0	0.24735	42.545	5	0.18988	25.319	2	0.17825	48.012	6	1.40221	H only in wt	Only WT	1	18	18	9	7	12	10	7	13	9	7	12	10	7	13	48.2	48.2	43.909	382	0	138.89	30.4	22	36.6	31.7	23
sp|P31801|CHAA_ECOLI	sp|P31801|CHAA_ECOLI	chaA	ND		0	ND		0	Only L		0	ND		0	ND		0	Only L		0	NO H	NO H	NO H	1	1	1	0	0	1	0	0	1	0	0	1	0	0	1	2.2	2.2	39.168	366	0.0056468	2.4067	0	0	2.2	0	0
sp|P0AE63|CHAB_ECOLI	sp|P0AE63|CHAB_ECOLI	chaB	ND		0	ND		0	ND		0	Only L		0	ND		0	Only L		0	NO H	NO H	NO H	1	4	4	1	0	0	3	1	2	1	0	0	3	1	2	38.2	38.2	8.9447	76	0	12.511	13.2	0	0	28.9	9.2
sp|P69795|PTQB_ECOLI	sp|P69795|PTQB_ECOLI	chbB	Only L		0	0.022247		1	Only L		0	Only L		0	ND		0	Only L		0	NO H	H only in del maz	NO H	1	4	4	2	2	2	1	1	3	2	2	2	1	1	3	34.9	34.9	11.426	106	0	8.5104	23.6	11.3	15.1	16	7.5
sp|P13656|CHIA_ECOLI	sp|P13656|CHIA_ECOLI	chiA	ND		0	ND		0	4.3603		1	ND		0	Only L		0	ND		0	NO H	NO H	H only in del maz	1	1	1	0	0	1	0	1	0	0	0	1	0	1	0	0.9	0.9	97.057	897	1	-2	0	0	0.9	0	0.9
sp|P0AGE6|CHRR_ECOLI	sp|P0AGE6|CHRR_ECOLI	chrR	0.028871		1	Only L		0	Only L		0	0.039479	5.6077	2	Only L		0	0.020353		1	1.36743	NO H	H only in wt	1	7	7	5	2	7	6	1	4	5	2	7	6	1	4	55.9	55.9	20.375	188	0	179.51	50.5	15.4	55.9	51.1	4.3
sp|P17315|CIRA_ECOLI	sp|P17315|CIRA_ECOLI	cirA	0.0038986	27.261	2	0.0070564	119.19	3	Only L		0	0.0026181		1	0.0073738	74.228	5	0.012971		1	0.671549	1.04498	H only in wt	1	62	62	49	49	51	52	49	54	49	49	51	52	49	54	72.7	72.7	73.895	663	0	323.31	68.5	62.9	69.1	67.3	65.9
sp|P0ABH9|CLPA_ECOLI	sp|P0ABH9|CLPA_ECOLI	clpA	0.19093	70.329	15	0.20622	47.229	9	0.1494	70.264	16	0.2277	48.672	19	0.23192	28.768	8	0.19253	77.068	13	1.19258	1.12462	1.28869	1	36	36	22	20	30	24	14	27	22	20	30	24	14	27	60.8	60.8	84.206	758	0	323.31	38.5	36.1	48.4	39.2	29.7
sp|P63284|CLPB_ECOLI	sp|P63284|CLPB_ECOLI	clpB	0.037475	81.626	5	0.064042	69.597	9	0.024062		1	0.12928	99.688	24	0.21836	79.256	31	0.073392	60.226	15	3.44977	3.40964	3.05012	1	70	70	44	43	52	51	54	48	44	43	52	51	54	48	79.5	79.5	95.584	857	0	323.31	58.9	63.5	63.6	65.7	68.6
sp|P0A6G7|CLPP_ECOLI	sp|P0A6G7|CLPP_ECOLI	clpP	0.021671	22.675	3	Only L		0	0.019067		1	0.035134	28.947	3	0.05349	31.24	4	0.021869	62.937	2	1.62124	H only in wt	1.14696	1	8	8	8	6	6	6	6	6	8	6	6	6	6	6	39.6	39.6	23.186	207	0	220.8	39.6	33.3	36.7	39.1	36.2
sp|P0A8Q6|CLPS_ECOLI;sp|C4ZY53|CLPS_ECOBW;sp|B1X822|CLPS_ECODH	sp|P0A8Q6|CLPS_ECOLI;sp|C4ZY53|CLPS_ECOBW;sp|B1X822|CLPS_ECODH	clpS	Only L		0	ND		0	Only L		0	Only L		0	Only L		0	Only L		0	NO H	NO H	NO H	3	4	4	1	0	1	2	1	1	1	0	1	2	1	1	48.1	48.1	12.179	106	0	11.268	15.1	0	7.5	28.3	12.3
sp|P0A6H1|CLPX_ECOLI;sp|C4ZTJ5|CLPX_ECOBW;sp|B1XFM6|CLPX_ECODH	sp|P0A6H1|CLPX_ECOLI;sp|C4ZTJ5|CLPX_ECOBW;sp|B1XFM6|CLPX_ECODH	clpX	0.037896	133.77	4	0.033502	28.201	4	0.019667		1	0.051391	119.21	9	0.069307	72.926	9	0.03239	102.55	3	1.35611	2.06874	1.64692	3	32	32	22	23	22	23	20	19	22	23	22	23	20	19	72.9	72.9	46.355	424	0	323.31	51.2	69.8	56.4	55	69.1
tr|D0VE85|D0VE85_ECOLI;sp|P0A6H8|CLSA_ECOLI;sp|C4ZTU1|CLSA_ECOBW;sp|B1XAT9|CLSA_ECODH	tr|D0VE85|D0VE85_ECOLI;sp|P0A6H8|CLSA_ECOLI;sp|C4ZTU1|CLSA_ECOBW;sp|B1XAT9|CLSA_ECODH	clsA	ND		0	ND		0	Only L		0	ND		0	ND		0	Only L		0	NO H	NO H	NO H	4	3	3	0	0	1	0	0	3	0	0	1	0	0	3	8.2	8.2	54.787	486	0	20.675	0	0	3.3	0	0
sp|P0A6I0|KCY_ECOLI;sp|C4ZQ36|KCY_ECOBW;sp|B1X850|KCY_ECODH	sp|P0A6I0|KCY_ECOLI;sp|C4ZQ36|KCY_ECOBW;sp|B1X850|KCY_ECODH	cmk	Only L		0	Only L		0	Only L		0	0.037344		1	Only L		0	Only L		0	H only in wt	NO H	NO H	3	11	11	7	8	8	7	6	8	7	8	8	7	6	8	71.8	71.8	24.746	227	0	139.98	48.9	50.2	61.7	53.7	38.8
sp|P76290|CMOA_ECOLI;sp|C4ZQF4|CMOA_ECOBW;sp|B1XHD8|CMOA_ECODH	sp|P76290|CMOA_ECOLI;sp|C4ZQF4|CMOA_ECOBW;sp|B1XHD8|CMOA_ECODH	cmoA	Only L		0	Only L		0	Only L		0	Only L		0	Only L		0	Only L		0	NO H	NO H	NO H	3	12	12	8	4	6	10	3	5	8	4	6	10	3	5	57.1	57.1	27.776	247	0	74.955	44.5	26.3	27.9	48.2	17
sp|P76291|CMOB_ECOLI;sp|C4ZQF5|CMOB_ECOBW;sp|B1XHD9|CMOB_ECODH	sp|P76291|CMOB_ECOLI;sp|C4ZQF5|CMOB_ECOBW;sp|B1XHD9|CMOB_ECODH	cmoB	Only L		0	Only L		0	Only L		0	Only L		0	Only L		0	Only L		0	NO H	NO H	NO H	3	7	7	1	2	7	2	1	4	1	2	7	2	1	4	21.4	21.4	37.006	323	0	21.844	4	7.7	21.4	7.7	4.6
sp|P36566|CMOM_ECOLI	sp|P36566|CMOM_ECOLI	cmoM	Only L		0	ND		0	Only L		0	Only L		0	ND		0	Only L		0	NO H	NO H	NO H	1	3	3	1	0	2	3	0	2	1	0	2	3	0	2	11.1	11.1	29.814	261	0	7.6615	2.7	0	8	11.1	0
sp|P64467|CNU_ECOLI	sp|P64467|CNU_ECOLI	cnu	ND		0	Only L		0	Only L		0	Only L		0	ND		0	Only L		0	NO H	NO H	NO H	1	5	5	0	1	3	3	0	3	0	1	3	3	0	3	50.7	50.7	8.4165	71	0	10.421	0	12.7	38	25.4	0
sp|P0A6I3|COAA_ECOLI;sp|C5A0R9|COAA_ECOBW;sp|B1XBY1|COAA_ECODH	sp|P0A6I3|COAA_ECOLI;sp|C5A0R9|COAA_ECOBW;sp|B1XBY1|COAA_ECODH	coaA	Only L		0	Only L		0	Only L		0	Only L		0	Only L		0	Only L		0	NO H	NO H	NO H	3	10	10	4	3	4	7	5	2	4	3	4	7	5	2	34.8	34.8	36.359	316	0	25.157	12.7	13.9	12.3	21.2	18
sp|P0ABQ0|COABC_ECOLI	sp|P0ABQ0|COABC_ECOLI	coaBC	Only L		0	Only L		0	Only L		0	Only L		0	Only L		0	Only L		0	NO H	NO H	NO H	1	11	11	5	1	6	4	1	3	5	1	6	4	1	3	36.2	36.2	43.438	406	0	106.8	19.5	3.7	20	14.8	5.2
sp|P0A6I6|COAD_ECOLI;sp|C4ZXM6|COAD_ECOBW;sp|B1X968|COAD_ECODH	sp|P0A6I6|COAD_ECOLI;sp|C4ZXM6|COAD_ECOBW;sp|B1X968|COAD_ECODH	coaD	Only L		0	Only L		0	Only L		0	Only L		0	Only L		0	Only L		0	NO H	NO H	NO H	3	6	6	3	2	3	3	1	3	3	2	3	3	1	3	52.2	52.2	17.836	159	0	33.42	21.4	11.3	30.8	22.6	5.7
sp|P0A6I9|COAE_ECOLI	sp|P0A6I9|COAE_ECOLI	coaE	ND		0	ND		0	Only L		0	ND		0	ND		0	ND		0	NO H	NO H	NO H	1	2	2	0	0	2	0	0	0	0	0	2	0	0	0	21.4	21.4	22.621	206	0	6.7098	0	0	21.4	0	0
sp|P75960|NPD_ECOLI	sp|P75960|NPD_ECOLI	cobB	Only L		0	Only L		0	Only L		0	Only L		0	Only L		0	Only L		0	NO H	NO H	NO H	1	9	9	4	3	4	4	3	7	4	3	4	4	3	7	66.9	66.9	26.716	242	0	129.86	35.5	30.2	36.4	35.5	29.8
sp|P36562|COBT_ECOLI;sp|C4ZQQ4|COBT_ECOBW;sp|B1X6S9|COBT_ECODH	sp|P36562|COBT_ECOLI;sp|C4ZQQ4|COBT_ECOBW;sp|B1X6S9|COBT_ECODH	cobT	Only L		0	ND		0	Only L		0	Only L		0	Only L		0	Only L		0	NO H	NO H	NO H	3	4	4	2	0	1	2	2	2	2	0	1	2	2	2	14.8	14.8	36.987	359	0	18.049	7.2	0	3.9	7	7.2
sp|P0AE76|COBU_ECOLI	sp|P0AE76|COBU_ECOLI	cobU	ND		0	1.18		1	ND		0	ND		0	1.331		1	ND		0	NO H	1.12797	H only in wt	1	1	1	0	1	0	0	1	0	0	1	0	0	1	0	5	5	20.164	181	0.0071648	2.3454	0	5	0	0	5
sp|P75952|COMR_ECOLI	sp|P75952|COMR_ECOLI	comR	0.38945		1	Only L		0	Only L		0	0.5209	9.5476	2	ND		0	Only L		0	1.33753	NO H	NO H	1	4	4	1	1	3	2	0	3	1	1	3	2	0	3	23.8	23.8	23.361	210	0	32.772	4.8	4.8	19	15.2	0
sp|Q59385|COPA_ECOLI	sp|Q59385|COPA_ECOLI	copA	Only L		0	1.432		1	Only L		0	0.22227	31.872	2	Only L		0	Only L		0	H only in wt	H only in del maz	NO H	1	15	15	6	4	7	6	6	11	6	4	7	6	6	11	26.1	26.1	87.872	834	0	264.33	13.1	9.5	12.8	12.5	9.6
sp|P0ABI4|CORA_ECOLI	sp|P0ABI4|CORA_ECOLI	corA	Only L		0	Only L		0	Only L		0	Only L		0	Only L		0	Only L		0	NO H	NO H	NO H	1	5	5	3	1	2	3	1	4	3	1	2	3	1	4	13.9	13.9	36.589	316	0	13.317	8.9	2.2	4.7	9.2	2.5
sp|P0AE78|CORC_ECOLI	sp|P0AE78|CORC_ECOLI	corC	Only L		0	Only L		0	Only L		0	0.062818		1	Only L		0	Only L		0	H only in wt	NO H	NO H	1	15	15	8	7	9	6	8	10	8	7	9	6	8	10	53.1	53.1	33.298	292	0	91.968	22.9	27.7	34.9	17.5	27.1
sp|P0AEW4|CPDA_ECOLI	sp|P0AEW4|CPDA_ECOLI	cpdA	Only L		0	Only L		0	Only L		0	Only L		0	Only L		0	Only L		0	NO H	NO H	NO H	1	7	7	1	1	7	3	1	4	1	1	7	3	1	4	41.5	41.5	30.938	275	0	85.866	10.2	10.2	41.5	29.8	10.2
sp|P08331|CPDB_ECOLI	sp|P08331|CPDB_ECOLI	cpdB	Only L		0	Only L		0	Only L		0	Only L		0	Only L		0	Only L		0	NO H	NO H	NO H	1	22	22	8	9	16	11	8	12	8	9	16	11	8	12	45.6	45.6	70.831	647	0	157.09	18.2	21.5	31.2	23.3	17.9
sp|P45955|CPOB_ECOLI	sp|P45955|CPOB_ECOLI	cpoB	Only L		0	Only L		0	Only L		0	Only L		0	Only L		0	Only L		0	NO H	NO H	NO H	1	14	14	9	10	10	11	8	10	9	10	10	11	8	10	71.5	71.5	28.231	263	0	323.31	50.6	47.1	44.5	54	39.5
sp|P64559|CPTB_ECOLI	sp|P64559|CPTB_ECOLI	cptB	Only L		0	Only L		0	ND		0	Only L		0	Only L		0	ND		0	NO H	NO H	NO H	1	1	1	1	1	0	1	1	0	1	1	0	1	1	0	26.1	26.1	10.547	88	0	14.041	26.1	26.1	0	26.1	26.1
sp|P0AE82|CPXA_ECOLI	sp|P0AE82|CPXA_ECOLI	cpxA	ND		0	ND		0	Only L		0	ND		0	ND		0	Only L		0	NO H	NO H	NO H	1	7	7	1	0	1	0	0	6	1	0	1	0	0	6	17.7	17.7	51.624	457	0	16.591	2.2	0	1.5	0	0
sp|P0AE85|CPXP_ECOLI	sp|P0AE85|CPXP_ECOLI	cpxP	Only L		0	Only L		0	Only L		0	Only L		0	Only L		0	Only L		0	NO H	NO H	NO H	1	4	4	3	1	3	2	2	1	3	1	3	2	2	1	35.5	35.5	18.965	166	0	33.002	25.3	7.8	27.7	15.7	15.7
sp|P0AE88|CPXR_ECOLI	sp|P0AE88|CPXR_ECOLI	cpxR	Only L		0	Only L		0	Only L		0	0.017542		1	Only L		0	Only L		0	H only in wt	NO H	NO H	1	13	13	8	7	9	11	6	9	8	7	9	11	6	9	52.6	52.6	26.312	232	0	114.85	34.5	31.9	34.5	40.5	31.9
sp|P0ACP1|CRA_ECOLI	sp|P0ACP1|CRA_ECOLI	cra	ND		0	Only L		0	ND		0	ND		0	ND		0	Only L		0	NO H	NO H	NO H	1	3	3	0	2	0	0	0	2	0	2	0	0	0	2	11.1	11.1	37.999	334	0	12.364	0	6.3	0	0	0
sp|P0AE91|CREA_ECOLI	sp|P0AE91|CREA_ECOLI	creA	Only L		0	Only L		0	Only L		0	Only L		0	Only L		0	Only L		0	NO H	NO H	NO H	1	9	9	5	3	5	7	5	5	5	3	5	7	5	5	54.1	54.1	17.108	157	0	89.056	25.5	29.9	31.8	54.1	41.4
sp|P24251|CRL_ECOLI;sp|C4ZT97|CRL_ECOBW;sp|B1XDY3|CRL_ECODH	sp|P24251|CRL_ECOLI;sp|C4ZT97|CRL_ECOBW;sp|B1XDY3|CRL_ECODH	crl	Only L		0	Only L		0	Only L		0	0.018201		1	Only L		0	0.032285		1	H only in wt	NO H	H only in wt	3	13	13	10	11	9	12	10	8	10	11	9	12	10	8	75.2	75.2	15.655	133	0	89.489	74.4	74.4	50.4	60.9	74.4
sp|P0ACJ8|CRP_ECOLI	sp|P0ACJ8|CRP_ECOLI	crp	0.034362	53.233	8	0.043829	14.07	2	0.020243	54.977	6	0.037808	60.482	7	0.043567	54.108	3	0.02276	24.266	4	1.10029	0.994022	1.12434	1	22	22	17	11	16	17	13	13	17	11	16	17	13	13	76.2	76.2	23.64	210	0	283.56	74.3	52.9	67.6	71.9	62.4
sp|P69783|PTGA_ECOLI	sp|P69783|PTGA_ECOLI	crr	0.019254	56.056	7	0.019527	85.303	5	0.012054	42.908	7	0.026276	104.73	11	0.019877	125.58	6	0.015708	85.672	8	1.3647	1.01792	1.30314	1	14	14	12	12	12	13	14	11	12	12	12	13	14	11	76.9	76.9	18.251	169	0	323.31	76.3	76.9	59.8	76.9	76.9
sp|P0AGF2|CSDE_ECOLI	sp|P0AGF2|CSDE_ECOLI	csdE	ND		0	ND		0	ND		0	Only L		0	Only L		0	Only L		0	NO H	NO H	NO H	1	7	7	0	0	0	5	5	3	0	0	0	5	5	3	66.7	66.7	15.94	147	0	44.973	0	0	0	43.5	48.3
sp|P76621|CSID_ECOLI;sp|C4ZYR1|CSID_ECOBW;sp|B1XBW5|CSID_ECODH	sp|P76621|CSID_ECOLI;sp|C4ZYR1|CSID_ECOBW;sp|B1XBW5|CSID_ECODH	csiD	Only L		0	ND		0	ND		0	ND		0	ND		0	ND		0	NO H	NO H	NO H	3	2	2	1	0	0	0	0	1	1	0	0	0	0	1	6.2	6.2	37.36	325	0	4.2588	2.8	0	0	0	0
sp|P0A9X9|CSPA_ECOLI;sp|P0A978|CSPG_ECOLI	sp|P0A9X9|CSPA_ECOLI	cspA	Only L		0	Only L		0	Only L		0	Only L		0	Only L		0	0.017195		1	NO H	NO H	H only in wt	2	8	8	5	7	5	3	6	5	5	7	5	3	6	5	85.7	85.7	7.4032	70	0	121.62	71.4	85.7	75.7	61.4	85.7
sp|P0A9Y6|CSPC_ECOLI	sp|P0A9Y6|CSPC_ECOLI	cspC	0.019046	41.846	3	0.022995	30.171	2	0.020267		1	0.02222	18.877	2	0.03025	30.688	2	0.01835	17.728	2	1.16665	1.3155	0.905413	1	5	5	4	5	4	5	4	3	4	5	4	5	4	3	78.3	78.3	7.4023	69	0	323.31	56.5	78.3	56.5	78.3	56.5
sp|P0A968|CSPD_ECOLI	sp|P0A968|CSPD_ECOLI	cspD	0.128		1	Only L		0	0.053899		1	0.096907		1	Only L		0	0.050153		1	0.757086	NO H	0.9305	1	3	3	3	3	3	3	3	3	3	3	3	3	3	3	78.4	78.4	7.9689	74	0	45.588	78.4	78.4	78.4	78.4	78.4
sp|P0A972|CSPE_ECOLI	sp|P0A972|CSPE_ECOLI	cspE	0.031018		1	0.028465		1	0.022406	25.585	2	0.030427	26.816	2	Only L		0	0.013012		1	0.980947	H only in del maz	0.580737	1	7	7	6	7	7	6	7	7	6	7	7	6	7	7	78.3	78.3	7.4634	69	0	102.21	78.3	78.3	78.3	78.3	78.3
sp|P69913|CSRA_ECOLI;sp|C4ZYU1|CSRA_ECOBW;sp|B1XCM4|CSRA_ECODH	sp|P69913|CSRA_ECOLI;sp|C4ZYU1|CSRA_ECOBW;sp|B1XCM4|CSRA_ECODH	csrA	0.0086554		1	Only L		0	0.0062659		1	0.019979		1	ND		0	0.018923	5.8537	2	2.30827	NO H	3.02	3	3	3	3	2	3	2	0	2	3	2	3	2	0	2	63.9	63.9	6.8558	61	0	18.505	63.9	31.1	63.9	31.1	0
sp|P15078|CSTA_ECOLI	sp|P15078|CSTA_ECOLI	cstA	ND		0	ND		0	Only L		0	ND		0	ND		0	Only L		0	NO H	NO H	NO H	1	3	3	0	0	1	0	0	3	0	0	1	0	0	3	6.8	6.8	75.104	701	0	7.1562	0	0	1.9	0	0
sp|P36649|CUEO_ECOLI	sp|P36649|CUEO_ECOLI	cueO	Only L		0	Only L		0	Only L		0	Only L		0	Only L		0	Only L		0	NO H	NO H	NO H	1	6	6	1	1	2	3	3	1	1	1	2	3	3	1	16.7	16.7	56.556	516	0	30.352	2.1	4.3	5	12.4	8.1
sp|P0A9G4|CUER_ECOLI	sp|P0A9G4|CUER_ECOLI	cueR	Only L		0	ND		0	Only L		0	Only L		0	ND		0	Only L		0	NO H	NO H	NO H	1	2	2	1	0	1	1	1	1	1	0	1	1	1	1	17	17	15.235	135	0.0010678	3.476	6.7	0	6.7	6.7	10.4
tr|B1XDG0|B1XDG0_ECODH;sp|P76113|CURA_ECOLI	tr|B1XDG0|B1XDG0_ECODH;sp|P76113|CURA_ECOLI	curA	Only L		0	ND		0	ND		0	Only L		0	Only L		0	Only L		0	NO H	NO H	NO H	2	5	5	2	0	0	4	1	2	2	0	0	4	1	2	25.5	25.5	37.609	345	0	16.202	10.7	0	0	21.4	4.1
sp|P77239|CUSB_ECOLI	sp|P77239|CUSB_ECOLI	cusB	ND		0	ND		0	ND		0	Only L		0	ND		0	ND		0	NO H	NO H	NO H	1	1	1	0	0	0	1	0	0	0	0	0	1	0	0	2.9	2.9	44.304	407	0.0026028	2.7112	0	0	0	2.9	0
sp|P77211|CUSC_ECOLI	sp|P77211|CUSC_ECOLI	cusC	Only L		0	ND		0	ND		0	ND		0	ND		0	ND		0	NO H	NO H	NO H	1	1	1	1	0	0	0	0	0	1	0	0	0	0	0	1.8	1.8	50.269	457	1	-2	1.8	0	0	0	0
sp|P69488|CUTA_ECOLI;sp|C5A1C9|CUTA_ECOBW;sp|B1XD17|CUTA_ECODH	sp|P69488|CUTA_ECOLI;sp|C5A1C9|CUTA_ECOBW;sp|B1XD17|CUTA_ECODH	cutA	Only L		0	Only L		0	Only L		0	Only L		0	Only L		0	Only L		0	NO H	NO H	NO H	3	3	3	3	3	1	1	1	1	3	3	1	1	1	1	62.5	62.5	12.331	112	0	72.03	62.5	62.5	22.3	22.3	27.7
sp|P67826|CUTC_ECOLI;sp|C4ZQF8|CUTC_ECOBW;sp|B1XHE2|CUTC_ECODH	sp|P67826|CUTC_ECOLI;sp|C4ZQF8|CUTC_ECOBW;sp|B1XHE2|CUTC_ECODH	cutC	Only L		0	Only L		0	Only L		0	Only L		0	Only L		0	Only L		0	NO H	NO H	NO H	3	6	6	3	2	3	3	3	3	3	2	3	3	3	3	30.2	30.2	26.761	248	0	17.721	14.9	8.9	12.9	14.9	12.9
sp|P00936|CYAA_ECOLI	sp|P00936|CYAA_ECOLI	cyaA	Only L		0	Only L		0	Only L		0	Only L		0	ND		0	0.93723		1	NO H	NO H	H only in wt	1	13	13	5	1	3	2	0	5	5	1	3	2	0	5	17.3	17.3	97.585	848	0	24.86	5.3	1.1	3.7	2	0
sp|P27838|CYAY_ECOLI;sp|C4ZZ71|CYAY_ECOBW;sp|B1XAH3|CYAY_ECODH	sp|P27838|CYAY_ECOLI;sp|C4ZZ71|CYAY_ECOBW;sp|B1XAH3|CYAY_ECODH	cyaY	Only L		0	ND		0	Only L		0	Only L		0	Only L		0	Only L		0	NO H	NO H	NO H	3	5	5	1	0	3	2	1	3	1	0	3	2	1	3	38.7	38.7	12.231	106	0	20.011	8.5	0	31.1	16	8.5
sp|P0AAE0|CYCA_ECOLI	sp|P0AAE0|CYCA_ECOLI	cycA	Only L		0	Only L		0	Only L		0	ND		0	ND		0	Only L		0	NO H	NO H	NO H	1	4	4	3	3	3	0	0	2	3	3	3	0	0	2	7.7	7.7	51.659	470	0	17.421	7.4	6	4.9	0	0
sp|P0ABJ9|CYDA_ECOLI	sp|P0ABJ9|CYDA_ECOLI	cydA	0.084501		1	Only L		0	Only L		0	Only L		0	Only L		0	0.072303		1	H only in del maz	NO H	H only in wt	1	10	10	6	5	7	5	4	9	6	5	7	5	4	9	17.8	17.8	58.204	522	0	100.1	11.5	9.8	12.6	9.8	9.8
sp|P0ABK2|CYDB_ECOLI	sp|P0ABK2|CYDB_ECOLI	cydB	Only L		0	ND		0	Only L		0	Only L		0	Only L		0	Only L		0	NO H	NO H	NO H	1	5	5	2	0	4	1	2	4	2	0	4	1	2	4	11.6	11.6	42.453	379	0	11.522	5.8	0	9.8	2.1	4
sp|P23886|CYDC_ECOLI	sp|P23886|CYDC_ECOLI	cydC	0.023847		0	ND		0	Only L		0	Only L		0	ND		0	Only L		0	H only in del maz	NO H	NO H	1	11	11	4	0	4	3	0	8	4	0	4	3	0	8	24.6	24.6	62.919	573	0	43.349	9.2	0	10.1	5.9	0
sp|P29018|CYDD_ECOLI	sp|P29018|CYDD_ECOLI	cydD	Only L		0	Only L		0	Only L		0	Only L		0	ND		0	Only L		0	NO H	NO H	NO H	1	8	8	4	2	4	2	0	5	4	2	4	2	0	5	19.9	19.9	65.055	588	0	35.281	10.9	6.8	7.1	4.1	0
sp|P0ABJ1|CYOA_ECOLI	sp|P0ABJ1|CYOA_ECOLI	cyoA	Only L		0	Only L		0	Only L		0	Only L		0	Only L		0	Only L		0	NO H	NO H	NO H	1	8	8	5	5	7	6	6	8	5	5	7	6	6	8	36.2	36.2	34.911	315	0	138.68	30.5	28.9	35.6	32.7	31.1
sp|P0ABI8|CYOB_ECOLI	sp|P0ABI8|CYOB_ECOLI	cyoB	Only L		0	Only L		0	Only L		0	Only L		0	Only L		0	Only L		0	NO H	NO H	NO H	1	8	8	3	4	6	3	4	7	3	4	6	3	4	7	11.9	11.9	74.367	663	0	57.324	6.8	7.8	10.9	6.6	7.8
sp|P0ABJ6|CYOD_ECOLI	sp|P0ABJ6|CYOD_ECOLI	cyoD	Only L		0	ND		0	Only L		0	ND		0	ND		0	Only L		0	NO H	NO H	NO H	1	1	1	1	0	1	0	0	1	1	0	1	0	0	1	13.8	13.8	12.029	109	0	6.3913	13.8	0	13.8	0	0
sp|P16676|CYSA_ECOLI	sp|P16676|CYSA_ECOLI	cysA	Only L		0	Only L		0	Only L		0	Only L		0	Only L		0	Only L		0	NO H	NO H	NO H	1	15	15	8	7	10	10	9	8	8	7	10	10	9	8	52.9	52.9	41.058	365	0	126.54	31.5	28.8	32.6	37.5	39.5
sp|P0A9F3|CYSB_ECOLI	sp|P0A9F3|CYSB_ECOLI	cysB	Only L		0	Only L		0	Only L		0	Only L		0	Only L		0	Only L		0	NO H	NO H	NO H	1	15	15	9	10	8	10	6	8	9	10	8	10	6	8	53.7	53.7	36.15	324	0	115.69	31.8	36.7	35.5	38.3	24.1
sp|P0A6J1|CYSC_ECOLI;sp|C4ZZQ4|CYSC_ECOBW;sp|B1XCS6|CYSC_ECODH	sp|P0A6J1|CYSC_ECOLI;sp|C4ZZQ4|CYSC_ECOBW;sp|B1XCS6|CYSC_ECODH	cysC	Only L		0	Only L		0	Only L		0	Only L		0	Only L		0	Only L		0	NO H	NO H	NO H	3	5	5	5	2	4	5	4	3	5	2	4	5	4	3	32.3	32.3	22.321	201	0	37.119	32.3	15.9	30.3	32.3	30.3
sp|P21156|CYSD_ECOLI;sp|C4ZZQ6|CYSD_ECOBW;sp|B1XCS8|CYSD_ECODH	sp|P21156|CYSD_ECOLI;sp|C4ZZQ6|CYSD_ECOBW;sp|B1XCS8|CYSD_ECODH	cysD	Only L		0	Only L		0	Only L		0	Only L		0	Only L		0	Only L		0	NO H	NO H	NO H	3	16	16	8	7	14	8	9	11	8	7	14	8	9	11	63.9	63.9	35.188	302	0	229.32	33.1	30.5	53	33.1	41.4
sp|P0A9D4|CYSE_ECOLI	sp|P0A9D4|CYSE_ECOLI	cysE	Only L		0	Only L		0	Only L		0	Only L		0	Only L		0	Only L		0	NO H	NO H	NO H	1	6	6	3	3	5	3	4	5	3	3	5	3	4	5	38.8	38.8	29.316	273	0	59.324	22	18.3	29.7	22	25.3
sp|P0AEA8|CYSG_ECOLI;sp|C4ZUM4|CYSG_ECOBW;sp|B1X716|CYSG_ECODH	sp|P0AEA8|CYSG_ECOLI;sp|C4ZUM4|CYSG_ECOBW;sp|B1X716|CYSG_ECODH	cysG	Only L		0	Only L		0	Only L		0	Only L		0	Only L		0	Only L		0	NO H	NO H	NO H	3	11	11	4	2	4	3	3	3	4	2	4	3	3	3	32.8	32.8	49.951	457	0	34.676	10.9	4.8	10.3	8.3	12.9
sp|P17854|CYSH_ECOLI;sp|C4ZZR6|CYSH_ECOBW;sp|B1XDH5|CYSH_ECODH	sp|P17854|CYSH_ECOLI;sp|C4ZZR6|CYSH_ECOBW;sp|B1XDH5|CYSH_ECODH	cysH	Only L		0	Only L		0	Only L		0	Only L		0	Only L		0	Only L		0	NO H	NO H	NO H	3	18	18	11	11	16	14	10	14	11	11	16	14	10	14	68	68	27.975	244	0	181.18	44.7	47.1	66	58.2	47.5
sp|P17846|CYSI_ECOLI;sp|C4ZZR7|CYSI_ECOBW	sp|P17846|CYSI_ECOLI;sp|C4ZZR7|CYSI_ECOBW	cysI	Only L		0	Only L		0	0.10911		1	Only L		0	Only L		0	Only L		0	NO H	NO H	H only in del maz	2	42	42	22	20	24	21	16	18	22	20	24	21	16	18	74.2	74.2	63.997	570	0	323.31	45.4	39.6	51.6	42.8	34.2
sp|P38038|CYSJ_ECOLI	sp|P38038|CYSJ_ECOLI	cysJ	Only L		0	Only L		0	0.24244		1	0.011764		1	Only L		0	Only L		0	H only in wt	NO H	H only in del maz	1	28	28	19	15	19	11	16	23	19	15	19	11	16	23	58.8	58.8	66.269	599	0	302.73	44.2	29.4	43.9	31.6	35.1
sp|P0ABK5|CYSK_ECOLI	sp|P0ABK5|CYSK_ECOLI	cysK	0.012742	141.75	17	0.011032	106.16	9	0.0060458	143.98	11	0.017878	56.907	11	0.0095939	78.262	9	0.0067476	91.823	6	1.40308	0.869643	1.11608	1	28	28	26	25	24	26	24	21	26	25	24	26	24	21	90.1	90.1	34.489	323	0	323.31	89.8	86.4	85.1	89.8	88.2
sp|P16703|CYSM_ECOLI	sp|P16703|CYSM_ECOLI	cysM	Only L		0	Only L		0	Only L		0	Only L		0	Only L		0	Only L		0	NO H	NO H	NO H	1	16	16	11	9	11	9	9	10	11	9	11	9	9	10	62	62	32.664	303	0	219.06	51.2	46.9	59.7	50.2	46.5
sp|P23845|CYSN_ECOLI;sp|C4ZZQ5|CYSN_ECOBW;sp|B1XCS7|CYSN_ECODH	sp|P23845|CYSN_ECOLI;sp|C4ZZQ5|CYSN_ECOBW;sp|B1XCS7|CYSN_ECODH	cysN	0.22906		1	Only L		0	Only L		0	Only L		0	Only L		0	Only L		0	H only in del maz	NO H	NO H	3	30	30	21	14	25	16	16	24	21	14	25	16	16	24	57.3	57.3	52.558	475	0	323.31	47.6	40.2	55.6	41.9	41.1
sp|P16700|CYSP_ECOLI	sp|P16700|CYSP_ECOLI	cysP	Only L		0	0.3291		1	Only L		0	Only L		0	0.10705	216.04	2	Only L		0	NO H	0.325281	NO H	1	33	33	26	20	23	24	19	23	26	20	23	24	19	23	81.4	81.4	37.614	338	0	323.31	69.8	58	63.3	67.2	55.3
sp|P22255|CYSQ_ECOLI	sp|P22255|CYSQ_ECOLI	cysQ	Only L		0	Only L		0	Only L		0	Only L		0	Only L		0	Only L		0	NO H	NO H	NO H	1	16	16	9	7	12	10	9	8	9	7	12	10	9	8	79.7	79.7	27.176	246	0	125.28	63	53.7	69.1	59.3	61
sp|P21888|SYC_ECOLI;sp|C4ZUX4|SYC_ECOBW;sp|B1XGC4|SYC_ECODH	sp|P21888|SYC_ECOLI;sp|C4ZUX4|SYC_ECOBW;sp|B1XGC4|SYC_ECODH	cysS	Only L		0	0.55025		1	Only L		0	Only L		0	Only L		0	Only L		0	NO H	H only in del maz	NO H	3	24	24	19	16	17	17	14	16	19	16	17	17	14	16	52.7	52.7	52.202	461	0	173.24	43.4	43.8	46.2	36	35.8
sp|P0A6J3|CYSZ_ECOLI;sp|C4ZVU4|CYSZ_ECOBW;sp|B1XA84|CYSZ_ECODH	sp|P0A6J3|CYSZ_ECOLI;sp|C4ZVU4|CYSZ_ECOBW;sp|B1XA84|CYSZ_ECODH	cysZ	ND		0	ND		0	Only L		0	ND		0	ND		0	ND		0	NO H	NO H	NO H	3	1	1	0	0	1	0	0	0	0	0	1	0	0	0	6.3	6.3	29.305	253	0.0026123	2.8678	0	0	6.3	0	0
sp|P0ACN7|CYTR_ECOLI	sp|P0ACN7|CYTR_ECOLI	cytR	ND		0	ND		0	Only L		0	ND		0	ND		0	Only L		0	NO H	NO H	NO H	1	3	3	0	0	3	0	0	1	0	0	3	0	0	1	9.7	9.7	37.819	341	0	7.2907	0	0	9.7	0	0
sp|P0AEB2|DACA_ECOLI	sp|P0AEB2|DACA_ECOLI	dacA	Only L		0	Only L		0	Only L		0	0.0092263		1	Only L		0	Only L		0	H only in wt	NO H	NO H	1	23	23	18	13	18	18	15	18	18	13	18	18	15	18	63.5	63.5	44.443	403	0	323.31	55.1	41.2	60	57.8	44.4
sp|P24228|DACB_ECOLI	sp|P24228|DACB_ECOLI	dacB	Only L		0	Only L		0	Only L		0	Only L		0	Only L		0	Only L		0	NO H	NO H	NO H	1	13	13	4	4	6	7	5	6	4	4	6	7	5	6	38.6	38.6	51.798	477	0	117.48	13.6	10.9	18.4	22.9	13.2
sp|P08506|DACC_ECOLI	sp|P08506|DACC_ECOLI	dacC	Only L		0	Only L		0	Only L		0	0.077653	171.75	2	0.0098534		1	Only L		0	H only in wt	H only in wt	NO H	1	25	24	12	8	16	19	10	17	11	7	15	18	9	16	71.2	69.5	43.608	400	0	269.27	46.2	28.5	47.8	62.2	40.2
sp|P0A6J5|DADA_ECOLI;sp|C4ZTN0|DADA_ECOBW;sp|B1XA76|DADA_ECODH	sp|P0A6J5|DADA_ECOLI;sp|C4ZTN0|DADA_ECOBW;sp|B1XA76|DADA_ECODH	dadA	Only L		0	Only L		0	Only L		0	Only L		0	Only L		0	Only L		0	NO H	NO H	NO H	3	20	20	16	9	17	10	11	15	16	9	17	10	11	15	61.6	61.6	47.607	432	0	297.96	56	29.2	53.2	37.5	35.6
sp|P29012|ALR2_ECOLI	sp|P29012|ALR2_ECOLI	dadX	Only L		0	Only L		0	Only L		0	Only L		0	Only L		0	Only L		0	NO H	NO H	NO H	1	12	12	9	4	8	7	6	5	9	4	8	7	6	5	50.6	50.6	38.844	356	0	58.995	40.4	15.7	24.4	35.4	21.6
sp|P0AEE8|DMA_ECOLI	sp|P0AEE8|DMA_ECOLI	dam	Only L		0	ND		0	Only L		0	Only L		0	ND		0	Only L		0	NO H	NO H	NO H	1	2	2	1	1	1	1	0	1	1	1	1	1	0	1	8.6	8.6	32.099	278	0	4.1955	3.2	3.2	3.2	3.2	0
sp|P11557|DAMX_ECOLI	sp|P11557|DAMX_ECOLI	damX	0.022521	51.278	2	0.025678		1	Only L		0	Only L		0	Only L		0	Only L		0	H only in del maz	H only in del maz	NO H	1	17	17	8	5	9	8	4	13	8	5	9	8	4	13	57.7	57.7	46.161	428	0	131.06	31.5	16.8	26.6	26.4	13.8
sp|P0A6L2|DAPA_ECOLI	sp|P0A6L2|DAPA_ECOLI	dapA	Only L		0	0.026899		1	Only L		0	0.90855		1	Only L		0	Only L		0	H only in wt	H only in del maz	NO H	1	14	14	11	11	9	12	12	9	11	11	9	12	12	9	58.2	58.2	31.27	292	0	286.79	52.1	50	41.8	55.8	50.3
sp|P04036|DAPB_ECOLI;sp|C4ZPV7|DAPB_ECOBW;sp|B1XBF6|DAPB_ECODH	sp|P04036|DAPB_ECOLI;sp|C4ZPV7|DAPB_ECOBW;sp|B1XBF6|DAPB_ECODH	dapB	Only L		0	Only L		0	Only L		0	Only L		0	Only L		0	Only L		0	NO H	NO H	NO H	3	21	21	12	14	15	10	16	14	12	14	15	10	16	14	81.7	81.7	28.756	273	0	294.52	50.9	71.8	57.5	48.4	78.4
sp|P0A9D8|DAPD_ECOLI;sp|C4ZRQ8|DAPD_ECOBW;sp|B1XD35|DAPD_ECODH	sp|P0A9D8|DAPD_ECOLI;sp|C4ZRQ8|DAPD_ECOBW;sp|B1XD35|DAPD_ECODH	dapD	0.024831	198.49	2	0.0059621	186.43	6	0.0049732	64.366	3	0.1112	171.2	5	0.006244	36.569	2	0.041228		1	4.47827	1.04728	8.29003	3	24	24	22	23	21	24	22	20	22	23	21	24	22	20	71.5	71.5	29.892	274	0	323.31	66.1	71.5	67.9	71.5	69
sp|P0AED7|DAPE_ECOLI;sp|C4ZX46|DAPE_ECOBW;sp|B1XAE3|DAPE_ECODH	sp|P0AED7|DAPE_ECOLI;sp|C4ZX46|DAPE_ECOBW;sp|B1XAE3|DAPE_ECODH	dapE	Only L		0	Only L		0	Only L		0	Only L		0	Only L		0	Only L		0	NO H	NO H	NO H	3	11	11	4	4	6	5	6	3	4	4	6	5	6	3	38.9	38.9	41.269	375	0	53.579	13.3	12.5	24.5	17.3	17.9
sp|P0A6K1|DAPF_ECOLI;sp|C4ZZ73|DAPF_ECOBW;sp|B1XAH6|DAPF_ECODH	sp|P0A6K1|DAPF_ECOLI;sp|C4ZZ73|DAPF_ECOBW;sp|B1XAH6|DAPF_ECODH	dapF	Only L		0	Only L		0	Only L		0	Only L		0	Only L		0	Only L		0	NO H	NO H	NO H	3	7	7	2	4	4	4	3	4	2	4	4	4	3	4	38.3	38.3	30.208	274	0	44.572	9.5	20.1	20.4	21.5	15.7
sp|P0AFR2|DAUA_ECOLI	sp|P0AFR2|DAUA_ECOLI	dauA	ND		0	ND		0	Only L		0	ND		0	ND		0	Only L		0	NO H	NO H	NO H	1	2	2	0	0	2	0	0	2	0	0	2	0	0	2	3.2	3.2	59.428	559	0	5.3584	0	0	3.2	0	0
sp|P28248|DCD_ECOLI;sp|C4ZSF3|DCD_ECOBW;sp|B1X701|DCD_ECODH	sp|P28248|DCD_ECOLI;sp|C4ZSF3|DCD_ECOBW;sp|B1X701|DCD_ECODH	dcd	Only L		0	Only L		0	Only L		0	Only L		0	Only L		0	Only L		0	NO H	NO H	NO H	3	4	4	2	1	3	1	2	4	2	1	3	1	2	4	29	29	21.249	193	0	21.862	18.7	7.3	24.4	11.4	18.7
sp|P0AED9|DCM_ECOLI	sp|P0AED9|DCM_ECOLI	dcm	Only L		0	Only L		0	Only L		0	Only L		0	Only L		0	Only L		0	NO H	NO H	NO H	1	8	8	4	1	4	4	2	4	4	1	4	4	2	4	18	18	53.464	472	0	21.876	10.2	1.9	8.3	9.7	4
sp|P24171|DCP_ECOLI	sp|P24171|DCP_ECOLI	dcp	Only L		0	Only L		0	0.72934		1	Only L		0	Only L		0	0.34104		1	NO H	NO H	0.467601	1	26	26	15	10	15	15	12	13	15	10	15	15	12	13	43.6	43.6	77.515	681	0	253.53	27	17.3	28	28.3	18.5
sp|P0AEE1|DCRB_ECOLI	sp|P0AEE1|DCRB_ECOLI	dcrB	0.11826		1	Only L		0	0.066334		1	Only L		0	0.13934		1	0.065422	83.616	3	H only in del maz	H only in wt	0.986251	1	7	7	3	2	5	3	5	6	3	2	5	3	5	6	52.4	52.4	19.787	185	0	182.73	22.2	14.6	38.4	22.2	38.9
sp|P0ABN5|DCUA_ECOLI	sp|P0ABN5|DCUA_ECOLI	dcuA	Only L		0	ND		0	ND		0	ND		0	ND		0	Only L		0	NO H	NO H	NO H	1	2	2	1	0	0	0	0	1	1	0	0	0	0	1	3	3	45.75	433	0.0031169	2.6777	3	0	0	0	0
sp|P76316|DCYD_ECOLI;sp|C4ZQJ7|DCYD_ECOBW;sp|B1X677|DCYD_ECODH	sp|P76316|DCYD_ECOLI;sp|C4ZQJ7|DCYD_ECOBW;sp|B1X677|DCYD_ECODH	dcyD	Only L		0	Only L		0	0.97864		1	Only L		0	Only L		0	Only L		0	NO H	NO H	H only in del maz	3	14	14	8	6	11	5	6	7	8	6	11	5	6	7	50.3	50.3	35.153	328	0	118.98	33.5	28.7	45.7	19.2	27.7
sp|P0A6J8|DDLA_ECOLI	sp|P0A6J8|DDLA_ECOLI	ddlA	Only L		0	Only L		0	Only L		0	Only L		0	0.01607		1	Only L		0	NO H	H only in wt	NO H	1	19	19	14	12	13	12	11	16	14	12	13	12	11	16	62.4	62.4	39.315	364	0	197.2	41.8	38.2	47.3	35.4	38.2
sp|P07862|DDLB_ECOLI	sp|P07862|DDLB_ECOLI	ddlB	Only L		0	Only L		0	Only L		0	Only L		0	Only L		0	Only L		0	NO H	NO H	NO H	1	11	11	4	2	8	6	3	7	4	2	8	6	3	7	45.8	45.8	32.839	306	0	63.416	16.7	8.5	33	26.5	10.8
sp|P76128|DDPA_ECOLI	sp|P76128|DDPA_ECOLI	ddpA	ND		0	ND		0	ND		0	Only L		0	ND		0	ND		0	NO H	NO H	NO H	1	2	2	0	0	0	1	1	0	0	0	0	1	1	0	4.7	4.7	57.641	516	0.0020964	2.9148	0	0	0	2.5	2.1
sp|P0A9P6|DEAD_ECOLI	sp|P0A9P6|DEAD_ECOLI	deaD	0.23715	69.524	7	0.073695	79.996	5	0.075496	47.599	5	0.16788	80.63	7	0.17628	241.89	4	0.083982	30.325	4	0.707906	2.39202	1.1124	1	29	29	18	15	20	17	19	20	18	15	20	17	19	20	55.5	55.5	70.545	629	0	286.47	38.5	28.9	42.8	34.2	39.1
sp|P09549|DEDD_ECOLI	sp|P09549|DEDD_ECOLI	dedD	Only L		0	Only L		0	Only L		0	Only L		0	Only L		0	Only L		0	NO H	NO H	NO H	1	7	7	1	2	4	5	2	3	1	2	4	5	2	3	48.2	48.2	22.938	220	0	24.17	5.5	11.4	21.4	35.5	13.6
sp|P0A6K3|DEF_ECOLI;sp|C4ZUE1|DEF_ECOBW;sp|B1X6D9|DEF_ECODH	sp|P0A6K3|DEF_ECOLI;sp|C4ZUE1|DEF_ECOBW;sp|B1X6D9|DEF_ECODH	def	0.024867		1	0.013794		1	0		0	0.032723	204.07	2	0.017353	13.7	2	0.018555		1	1.31592	1.25801	Only WT	3	9	9	7	7	5	8	7	6	7	7	5	8	7	6	80.5	80.5	19.328	169	0	132.97	56.2	46.2	33.7	74.6	56.2
sp|P0C0V0|DEGP_ECOLI	sp|P0C0V0|DEGP_ECOLI	degP	Only L		0	Only L		0	Only L		0	Only L		0	Only L		0	Only L		0	NO H	NO H	NO H	1	27	27	14	15	17	22	15	21	14	15	17	22	15	21	60.3	60.3	49.354	474	0	323.31	33.1	37.6	42.4	53	38
sp|P39099|DEGQ_ECOLI	sp|P39099|DEGQ_ECOLI	degQ	Only L		0	Only L		0	0.066981		1	0.076246	126.31	2	Only L		0	0.023162		1	H only in wt	NO H	0.3458	1	18	18	6	8	9	11	9	10	6	8	9	11	9	10	51.4	51.4	47.204	455	0	301.63	22.4	30.1	24.4	35.4	31.2
sp|P0AEE3|DEGS_ECOLI	sp|P0AEE3|DEGS_ECOLI	degS	ND		0	ND		0	Only H		0	ND		0	ND		0	0.325536		0	NO H	NO H	H only in wt	1	3	3	0	0	1	0	0	3	0	0	1	0	0	3	9.6	9.6	37.581	355	0.00054142	3.8658	0	0	4.2	0	0
sp|P07650|TYPH_ECOLI;sp|B1XFJ2|TYPH_ECODH	sp|P07650|TYPH_ECOLI;sp|B1XFJ2|TYPH_ECODH	deoA	0.14997	71.875	2	Only L		0	Only L		0	Only L		0	Only L		0	0.10853		1	H only in del maz	NO H	H only in wt	2	17	17	8	2	8	7	5	8	8	2	8	7	5	8	48.4	48.4	47.207	440	0	103.67	24.3	5.7	27.3	22.7	18.6
sp|P0A6K6|DEOB_ECOLI;sp|C4ZT65|DEOB_ECOBW;sp|B1XFJ3|DEOB_ECODH	sp|P0A6K6|DEOB_ECOLI;sp|C4ZT65|DEOB_ECOBW;sp|B1XFJ3|DEOB_ECODH	deoB	0.16139	64.251	10	0.21393	69.155	10	0.091545	88.235	12	0.12638	60.884	11	0.22445	93.882	15	0.11352	86.459	11	0.783072	1.04917	1.24005	3	26	26	19	16	20	21	19	19	19	16	20	21	19	19	79.4	79.4	44.369	407	0	323.31	60.4	53.8	69.5	75.7	62.2
sp|P0A6L0|DEOC_ECOLI;sp|C4ZT63|DEOC_ECOBW;sp|B1XFJ1|DEOC_ECODH	sp|P0A6L0|DEOC_ECOLI;sp|C4ZT63|DEOC_ECOBW;sp|B1XFJ1|DEOC_ECODH	deoC	0.096206	13.531	2	0.074785	88.558	2	0.043144		1	0.081026	44.612	4	0.064794		1	0.031551	142.51	3	0.842214	0.866404	0.731295	3	20	20	11	9	11	13	12	12	11	9	11	13	12	12	81.5	81.5	27.733	259	0	270.6	51	51.4	50.2	65.3	57.9
sp|P0ABP8|DEOD_ECOLI;sp|C4ZT66|DEOD_ECOBW;sp|B1XFJ4|DEOD_ECODH	sp|P0ABP8|DEOD_ECOLI;sp|C4ZT66|DEOD_ECOBW;sp|B1XFJ4|DEOD_ECODH	deoD	0.071759	130.18	6	0.10374	137	5	0.039175	78.164	6	0.062214	89.711	10	0.11942	117.56	7	0.055529	63.233	9	0.866985	1.15115	1.41746	3	19	19	16	12	15	16	14	15	16	12	15	16	14	15	82	82	25.95	239	0	201.22	82	66.1	69.9	72.4	64.4
sp|P0ACK5|DEOR_ECOLI	sp|P0ACK5|DEOR_ECOLI	deoR	Only L		0	ND		0	Only L		0	Only L		0	ND		0	Only L		0	NO H	NO H	NO H	1	4	4	4	1	2	3	1	2	4	1	2	3	1	2	11.9	11.9	28.548	252	0	16.946	11.9	4.4	7.1	11.9	4.4
sp|P0A6P5|DER_ECOLI;sp|C4ZX86|DER_ECOBW;sp|B1XAY6|DER_ECODH	sp|P0A6P5|DER_ECOLI;sp|C4ZX86|DER_ECOBW;sp|B1XAY6|DER_ECODH	der	0.18256		1	Only L		0	Only L		0	Only L		0	Only L		0	0.0625445		0	H only in del maz	NO H	H only in wt	3	31	31	18	11	21	10	9	14	18	11	21	10	9	14	63.1	63.1	55.035	490	0	211.76	42.7	25.3	47.1	21	17.8
sp|P31460|DGOR_ECOLI	sp|P31460|DGOR_ECOLI	dgoR	ND		0	Only L		0	ND		0	Only L		0	0.21848		1	Only L		0	NO H	H only in wt	NO H	1	3	3	0	2	0	1	2	1	0	2	0	1	2	1	10	10	26.079	229	0	5.1626	0	6.1	0	3.9	6.1
sp|P15723|DGTP_ECOLI;sp|C4ZRQ3|DGTP_ECOBW;sp|B1XD30|DGTP_ECODH	sp|P15723|DGTP_ECOLI;sp|C4ZRQ3|DGTP_ECOBW;sp|B1XD30|DGTP_ECODH	dgt	ND		0	ND		0	Only L		0	0.40383		1	Only L		0	Only L		0	H only in wt	NO H	NO H	3	4	4	0	0	1	1	1	1	0	0	1	1	1	1	9.3	9.3	59.382	505	0	6.0133	0	0	2	4	1.8
sp|P76015|DHAK_ECOLI	sp|P76015|DHAK_ECOLI	dhaK	0.071421		1	Only L		0	Only L		0	0.10943		1	Only L		0	Only L		0	1.53218	NO H	NO H	1	12	12	8	8	4	7	9	6	8	8	4	7	9	6	44.4	44.4	38.215	356	0	219.46	39	35.7	21.3	36	41
sp|P76014|DHAL_ECOLI	sp|P76014|DHAL_ECOLI	dhaL	Only L		0	Only L		0	Only L		0	Only L		0	Only L		0	Only L		0	NO H	NO H	NO H	1	7	7	3	3	2	3	4	1	3	3	2	3	4	1	52.9	52.9	22.632	210	0	23.276	26.2	12.9	14.8	22.4	28.1
sp|P37349|DHAM_ECOLI	sp|P37349|DHAM_ECOLI	dhaM	0.012775		1	Only L		0	Only L		0	0.010933		1	Only L		0	Only L		0	0.855812	NO H	NO H	1	20	20	11	13	9	13	11	9	11	13	9	13	11	9	53.8	53.8	51.448	472	0	231.2	30.7	36.9	23.1	38.6	32.6
sp|P66817|DIAA_ECOLI;sp|C4ZSP0|DIAA_ECOBW;sp|B1XGW1|DIAA_ECODH	sp|P66817|DIAA_ECOLI;sp|C4ZSP0|DIAA_ECOBW;sp|B1XGW1|DIAA_ECODH	diaA	Only L		0	Only L		0	Only L		0	Only L		0	Only L		0	Only L		0	NO H	NO H	NO H	3	4	4	2	2	1	1	3	1	2	2	1	1	3	1	29.6	29.6	21.106	196	0	10.617	11.7	21.9	7.7	7.7	15.8
sp|P06966|DICA_ECOLI	sp|P06966|DICA_ECOLI	dicA	Only L		0	Only L		0	Only L		0	Only L		0	Only L		0	Only L		0	NO H	NO H	NO H	1	6	6	5	2	3	4	2	2	5	2	3	4	2	2	48.9	48.9	15.656	135	0	11.495	40.7	10.4	33.3	41.5	28.1
sp|Q47150|DINJ_ECOLI	sp|Q47150|DINJ_ECOLI	dinJ	Only L		0	Only L		0	Only L		0	ND		0	Only L		0	Only L		0	NO H	NO H	NO H	1	4	4	2	3	1	1	2	2	2	3	1	1	2	2	36	36	9.4057	86	0	7.6912	20.9	36	20.9	12.8	36
sp|P31680|DJLA_ECOLI	sp|P31680|DJLA_ECOLI	djlA	ND		0	ND		0	Only L		0	ND		0	ND		0	Only L		0	NO H	NO H	NO H	1	1	1	1	0	1	0	0	1	1	0	1	0	0	1	4.4	4.4	30.579	271	0	5.4754	4.4	0	4.4	0	0
sp|Q46857|DKGA_ECOLI	sp|Q46857|DKGA_ECOLI	dkgA	Only L		0	Only L		0	Only L		0	0.096421	54.949	3	Only L		0	0.061924		1	H only in wt	NO H	H only in wt	1	18	18	10	3	4	16	12	11	10	3	4	16	12	11	77.1	77.1	31.109	275	0	132.17	50.2	16	20.7	64.4	56.4
sp|P30863|DKGB_ECOLI	sp|P30863|DKGB_ECOLI	dkgB	Only L		0	Only L		0	Only L		0	Only L		0	Only L		0	Only L		0	NO H	NO H	NO H	1	11	11	3	2	6	7	4	8	3	2	6	7	4	8	48.7	48.7	29.436	267	0	102.53	18.4	7.9	28.1	34.8	23.2
sp|P0ABS1|DKSA_ECOLI	sp|P0ABS1|DKSA_ECOLI	dksA	0.016162		1	0.028866	164.67	4	0.01417	239.94	2	0.033239	145.87	5	0.037265	171.66	3	0.035585	3.9558	2	2.05661	1.29097	2.51129	1	14	14	9	10	11	12	11	12	9	10	11	12	11	12	80.8	80.8	17.528	151	0	272.03	71.5	72.2	72.8	80.8	76.2
sp|P06149|DLD_ECOLI	sp|P06149|DLD_ECOLI	dld	Only L		0	Only L		0	Only L		0	Only L		0	Only L		0	0.014242		1	NO H	NO H	H only in wt	1	41	41	26	16	27	20	20	30	26	16	27	20	20	30	68	68	64.612	571	0	298.39	53.1	36.4	51	39.9	45.2
sp|P03004|DNAA_ECOLI;sp|C4ZYX9|DNAA_ECOBW	sp|P03004|DNAA_ECOLI;sp|C4ZYX9|DNAA_ECOBW	dnaA	0.90266		1	Only L		0	Only L		0	Only L		0	0.90261	379.66	2	Only L		0	H only in del maz	H only in wt	NO H	2	14	14	6	6	5	6	8	5	6	6	5	6	8	5	39.6	39.6	52.55	467	0	134.27	19.1	18.8	14.1	19.7	22.5
sp|P0ACB0|DNAB_ECOLI	sp|P0ACB0|DNAB_ECOLI	dnaB	Only L		0	Only L		0	Only L		0	Only L		0	Only L		0	Only L		0	NO H	NO H	NO H	1	20	20	14	4	11	11	4	8	14	4	11	11	4	8	56.9	56.9	52.389	471	0	134.83	38.9	12.1	28	33.5	11.3
sp|P0AEF0|DNAC_ECOLI	sp|P0AEF0|DNAC_ECOLI	dnaC	Only L		0	Only L		0	Only L		0	Only L		0	Only L		0	Only L		0	NO H	NO H	NO H	1	6	6	3	3	4	2	4	2	3	3	4	2	4	2	31.8	31.8	27.935	245	0	38.946	15.5	14.7	22	9	20.4
sp|P10443|DPO3A_ECOLI	sp|P10443|DPO3A_ECOLI	dnaE	Only L		0	Only L		0	Only L		0	Only L		0	ND		0	Only L		0	NO H	NO H	NO H	1	6	6	1	1	4	1	0	4	1	1	4	1	0	4	5.3	5.3	129.9	1160	0	12.577	0.6	0.6	3.8	0.6	0
sp|P0ABS5|DNAG_ECOLI	sp|P0ABS5|DNAG_ECOLI	dnaG	Only L		0	Only L		0	Only L		0	Only L		0	Only L		0	Only L		0	NO H	NO H	NO H	1	12	12	5	4	4	4	4	5	5	4	4	4	4	5	26.9	26.9	65.564	581	0	37.091	11.5	8.8	8.6	8.1	10.5
sp|C4ZPU1|DNAJ_ECOBW;sp|P08622|DNAJ_ECOLI;sp|B1XBE0|DNAJ_ECODH	sp|C4ZPU1|DNAJ_ECOBW;sp|P08622|DNAJ_ECOLI;sp|B1XBE0|DNAJ_ECODH	dnaJ	0.024808	227.29	2	Only L		0	0.20623		1	0.032384	14.595	2	0.079681	178.57	5	Only L		0	1.30539	H only in wt	H only in del maz	3	27	27	13	13	14	18	16	15	13	13	14	18	16	15	63.8	63.8	41.128	376	0	217.58	30.6	43.6	42.3	41.2	47.3
sp|P0A6Y8|DNAK_ECOLI	sp|P0A6Y8|DNAK_ECOLI	dnaK	0.011057	39.997	7	0.024955	177.05	11	0.0052637	207.86	4	0.038508	124.38	20	0.095737	113.3	19	0.019393	177.87	24	3.48268	3.83639	3.68429	1	63	63	50	44	49	54	48	50	50	44	49	54	48	50	80.3	80.3	69.114	638	0	323.31	76	62.2	69.6	76.8	63.9
sp|P0A988|DPO3B_ECOLI	sp|P0A988|DPO3B_ECOLI	dnaN	0.074105		1	0.030282		1	Only L		0	0.078169	19.053	2	0.02832		1	Only L		0	1.05484	0.935209	NO H	1	16	16	8	7	11	9	9	10	8	7	11	9	9	10	44.3	44.3	40.586	366	0	92.975	28.1	20.5	34.7	29	26.5
sp|P03007|DPO3E_ECOLI	sp|P03007|DPO3E_ECOLI	dnaQ	Only L		0	Only L		0	Only L		0	Only L		0	ND		0	ND		0	NO H	NO H	NO H	1	6	6	2	3	2	3	0	0	2	3	2	3	0	0	28	28	27.099	243	0	8.8071	7.4	15.2	7	12.8	0
sp|P0A8J2|DNAT_ECOLI;sp|C4ZT45|DNAT_ECOBW;sp|B1XFH3|DNAT_ECODH	sp|P0A8J2|DNAT_ECOLI;sp|C4ZT45|DNAT_ECOBW;sp|B1XFH3|DNAT_ECODH	dnaT	ND		0	Only L		0	Only L		0	Only L		0	Only L		0	Only L		0	NO H	NO H	NO H	3	3	3	0	1	2	2	1	2	0	1	2	2	1	2	23.5	23.5	19.455	179	0	12.663	0	5.6	17.9	17.9	12.3
sp|P06710|DPO3X_ECOLI	sp|P06710|DPO3X_ECOLI	dnaX	Only L		0	Only L		0	Only L		0	Only L		0	Only L		0	Only L		0	NO H	NO H	NO H	1	12	12	4	1	3	3	2	5	4	1	3	3	2	5	21.2	21.2	71.137	643	0	29.171	10.6	2.8	5	6.4	3.9
sp|P0AEF4|DPIA_ECOLI	sp|P0AEF4|DPIA_ECOLI	dpiA	Only L		0	Only L		0	Only L		0	Only L		0	Only L		0	ND		0	NO H	NO H	NO H	1	2	2	1	1	1	1	1	0	1	1	1	1	1	0	11.9	11.9	25.453	226	0	8.128	4.9	7.1	7.1	4.9	7.1
sp|P23847|DPPA_ECOLI	sp|P23847|DPPA_ECOLI	dppA	0.0045158		1	0.010337	96.093	5	0.0066577	225.73	3	Only L		0	Only L		0	Only L		0	H only in del maz	H only in del maz	H only in del maz	1	42	42	37	36	35	32	31	31	37	36	35	32	31	31	75.1	75.1	60.293	535	0	323.31	73.8	66.7	66.2	70.8	71.2
sp|P0AAG0|DPPD_ECOLI	sp|P0AAG0|DPPD_ECOLI	dppD	Only L		0	Only L		0	Only L		0	Only L		0	ND		0	Only L		0	NO H	NO H	NO H	1	9	9	4	1	6	3	0	3	4	1	6	3	0	3	33	33	35.844	327	0	29.58	16.2	3.4	22.9	13.5	0
sp|P37313|DPPF_ECOLI	sp|P37313|DPPF_ECOLI	dppF	Only L		0	Only L		0	Only L		0	Only L		0	Only L		0	Only L		0	NO H	NO H	NO H	1	10	10	6	2	4	1	3	5	6	2	4	1	3	5	43.1	43.1	37.56	334	0	31.057	25.7	7.2	15.3	5.1	12
sp|P0ABT2|DPS_ECOLI;sp|C4ZXY4|DPS_ECOBW;sp|B1X7E2|DPS_ECODH	sp|P0ABT2|DPS_ECOLI;sp|C4ZXY4|DPS_ECOBW;sp|B1X7E2|DPS_ECODH	dps	0.40104	59.205	12	0.33402	57.855	4	0.24616	46.587	6	1.0191	88.097	10	0.80087	38.438	4	0.50447	61.316	8	2.54114	2.39767	2.04936	3	15	15	12	8	12	13	8	10	12	8	12	13	8	10	82.6	82.6	18.695	167	0	197.9	70.7	65.9	63.5	76.6	61.1
sp|P0AEG4|DSBA_ECOLI	sp|P0AEG4|DSBA_ECOLI	dsbA	37.507		1	Only L		0	Only L		0	Only L		0	0.010594		1	Only L		0	H only in del maz	H only in wt	NO H	1	12	12	11	7	11	9	4	10	11	7	11	9	4	10	58.2	58.2	23.104	208	0	232.84	50	39.4	56.7	48.6	25.5
sp|P0AEG6|DSBC_ECOLI	sp|P0AEG6|DSBC_ECOLI	dsbC	Only L		0	Only L		0	Only L		0	Only L		0	Only L		0	Only L		0	NO H	NO H	NO H	1	9	9	4	5	7	6	5	6	4	5	7	6	5	6	48.3	48.3	25.621	236	0	113.74	29.7	34.7	43.2	37.7	36.4
sp|P36655|DSBD_ECOLI	sp|P36655|DSBD_ECOLI	dsbD	ND		0	ND		0	Only L		0	ND		0	ND		0	Only L		0	NO H	NO H	NO H	1	3	3	0	0	3	0	0	3	0	0	3	0	0	3	7.4	7.4	61.794	565	0	22.149	0	0	7.4	0	0
sp|P77202|DSBG_ECOLI	sp|P77202|DSBG_ECOLI	dsbG	Only L		0	Only L		0	Only L		0	Only L		0	Only L		0	Only L		0	NO H	NO H	NO H	1	8	8	6	2	3	7	4	3	6	2	3	7	4	3	32.3	32.3	27.495	248	0	55.671	25	8.5	12.5	27.8	16.5
sp|P00926|SDHD_ECOLI;sp|C4ZVQ3|SDHD_ECOBW;sp|B1X9N9|SDHD_ECODH	sp|P00926|SDHD_ECOLI;sp|C4ZVQ3|SDHD_ECOBW;sp|B1X9N9|SDHD_ECODH	dsdA	Only L		0	ND		0	Only L		0	Only L		0	Only L		0	Only L		0	NO H	NO H	NO H	3	12	12	3	0	9	2	1	5	3	0	9	2	1	5	37.8	37.8	47.9	442	0	83.43	9	0	26.7	12.9	1.6
sp|P0A6M4|DTD_ECOLI;sp|C5A055|DTD_ECOBW;sp|B1XB55|DTD_ECODH	sp|P0A6M4|DTD_ECOLI;sp|C5A055|DTD_ECOBW;sp|B1XB55|DTD_ECODH	dtd	0.1855		1	Only L		0	Only L		0	Only L		0	Only L		0	Only L		0	H only in del maz	NO H	NO H	3	5	5	4	4	3	5	1	3	4	4	3	5	1	3	34.5	34.5	15.95	145	0	21.129	22.8	29	23.4	34.5	6.9
sp|P32695|DUSA_ECOLI	sp|P32695|DUSA_ECOLI	dusA	Only L		0	Only L		0	Only L		0	Only L		0	Only L		0	Only L		0	NO H	NO H	NO H	1	12	12	7	7	9	8	8	5	7	7	9	8	8	5	44.3	44.3	38.467	345	0	150.5	33.6	31.9	36.5	37.4	35.9
sp|P06968|DUT_ECOLI;sp|C4ZXN2|DUT_ECOBW;sp|B1X974|DUT_ECODH	sp|P06968|DUT_ECOLI;sp|C4ZXN2|DUT_ECOBW;sp|B1X974|DUT_ECODH	dut	Only L		0	Only L		0	Only L		0	Only L		0	Only L		0	Only L		0	NO H	NO H	NO H	3	4	4	1	2	4	2	3	3	1	2	4	2	3	3	29.1	29.1	16.155	151	0	69.957	13.9	13.9	29.1	13.9	21.9
sp|P45568|DXR_ECOLI	sp|P45568|DXR_ECOLI	dxr	Only L		0	ND		0	Only L		0	Only L		0	Only L		0	Only L		0	NO H	NO H	NO H	1	12	12	4	1	7	3	3	3	4	1	7	3	3	3	33.7	33.7	43.388	398	0	35.015	15.1	3	15.1	7.3	7.8
sp|P77488|DXS_ECOLI;sp|C4ZTH7|DXS_ECOBW;sp|B1XF08|DXS_ECODH	sp|P77488|DXS_ECOLI;sp|C4ZTH7|DXS_ECOBW;sp|B1XF08|DXS_ECODH	dxs	Only L		0	Only L		0	Only L		0	Only L		0	Only L		0	Only L		0	NO H	NO H	NO H	3	12	12	5	3	6	4	6	6	5	3	6	4	6	6	24	24	67.616	620	0	43.982	9	5	13.2	7.6	10.6
sp|P06846|EBGR_ECOLI	sp|P06846|EBGR_ECOLI	ebgR	Only L		0	Only L		0	Only L		0	ND		0	Only L		0	Only L		0	NO H	NO H	NO H	1	4	4	1	1	2	1	1	2	1	1	2	1	1	2	16.8	16.8	36.21	327	0	14.289	2.8	2.8	8	2.8	2.8
sp|P0ADB7|ECNB_ECOLI	sp|P0ADB7|ECNB_ECOLI	ecnB	Only L		0	ND		0	Only L		0	Only L		0	ND		0	0.038184		1	NO H	NO H	H only in wt	1	1	1	1	0	1	1	0	1	1	0	1	1	0	1	39.6	39.6	4.8095	48	0	87.456	39.6	0	39.6	39.6	0
sp|P23827|ECOT_ECOLI;sp|C4ZU52|ECOT_ECOBW;sp|B1X8A5|ECOT_ECODH	sp|P23827|ECOT_ECOLI;sp|C4ZU52|ECOT_ECOBW;sp|B1X8A5|ECOT_ECODH	eco	Only L		0	Only L		0	Only L		0	Only L		0	Only L		0	Only L		0	NO H	NO H	NO H	3	8	8	4	4	5	2	3	4	4	4	5	2	3	4	47.5	47.5	18.192	162	0	40.259	24.1	25.3	35.2	19.8	22.2
sp|P0A955|ALKH_ECOLI	sp|P0A955|ALKH_ECOLI	eda	0.033746	31.897	7	0.032884	93.254	5	0.017058	27.344	4	0.032288	29.351	6	0.036785	67.712	6	0.019671	37.857	3	0.956795	1.11863	1.15318	1	11	11	9	7	8	8	8	7	9	7	8	8	8	7	64.8	64.8	22.284	213	0	188.88	61	44.1	46	57.7	55.4
sp|P0ADF6|EDD_ECOLI	sp|P0ADF6|EDD_ECOLI	edd	Only L		0	Only L		0	Only L		0	Only L		0	Only L		0	Only L		0	NO H	NO H	NO H	1	7	7	3	3	5	2	3	3	3	3	5	2	3	3	15.9	15.9	64.638	603	0	17.721	6.5	8	10.9	4.6	8
sp|P31545|EFEB_ECOLI	sp|P31545|EFEB_ECOLI	efeB	40.3708		0	Only L		0	Only L		0	Only L		0	Only L		0	Only L		0	H only in del maz	NO H	NO H	1	9	9	2	1	4	3	4	5	2	1	4	3	4	5	22	22	46.754	423	0	26.69	4.5	2.4	9.9	6.6	11.1
sp|P0AB24|EFEO_ECOLI	sp|P0AB24|EFEO_ECOLI	efeO	0.0037588		1	Only L		0	Only L		0	0.009894	75.517	2	Only L		0	Only L		0	2.63222	NO H	NO H	1	33	33	25	24	25	26	28	24	25	24	25	26	28	24	80.3	80.3	41.137	375	0	323.31	70.7	73.1	67.2	62.1	78.4
sp|P0A6N4|EFP_ECOLI;sp|C5A1D9|EFP_ECOBW;sp|B1XDQ0|EFP_ECODH	sp|P0A6N4|EFP_ECOLI;sp|C5A1D9|EFP_ECOBW;sp|B1XDQ0|EFP_ECODH	efp	0.016568	17.047	2	0.016558		1	0.0061041		1	0.011731		1	0.012642	14.224	2	0.0060121		1	0.708052	0.763498	0.984928	3	9	9	6	6	6	5	5	6	6	6	6	5	5	6	41.5	41.5	20.591	188	0	68.9	27.1	30.9	36.2	29.3	27.1
sp|P0AEH3|ELAA_ECOLI	sp|P0AEH3|ELAA_ECOLI	elaA	Only L		0	Only L		0	Only L		0	Only L		0	Only L		0	Only L		0	NO H	NO H	NO H	1	4	4	2	1	3	2	1	4	2	1	3	2	1	4	20.9	20.9	17.419	153	0	13.227	15	7.8	15.7	11.1	9.8
sp|P0AEH5|ELAB_ECOLI	sp|P0AEH5|ELAB_ECOLI	elaB	Only L		0	Only L		0	Only L		0	0.05768	38.893	2	Only L		0	0.027312		1	H only in wt	NO H	H only in wt	1	8	8	4	4	5	5	3	4	4	4	5	5	3	4	57.4	57.4	11.306	101	0	116.31	33.7	49.5	40.6	50.5	41.6
sp|P0ABU5|ELBB_ECOLI	sp|P0ABU5|ELBB_ECOLI	elbB	Only L		0	Only L		0	Only L		0	Only L		0	Only L		0	Only L		0	NO H	NO H	NO H	1	10	10	8	6	8	9	7	7	8	6	8	9	7	7	53.5	53.5	22.981	217	0	192.15	53.5	41.9	53.5	53.5	41.9
sp|P0AB01|ELYC_ECOLI	sp|P0AB01|ELYC_ECOLI	elyC	Only L		0	Only L		0	Only L		0	Only L		0	Only L		0	Only L		0	NO H	NO H	NO H	1	4	4	2	2	1	1	2	2	2	2	1	1	2	2	21.6	21.6	28.666	259	0	14.718	6.6	6.6	3.5	3.1	6.6
sp|P27303|EMRA_ECOLI	sp|P27303|EMRA_ECOLI	emrA	ND		0	ND		0	Only L		0	ND		0	ND		0	Only L		0	NO H	NO H	NO H	1	6	6	0	0	3	0	0	5	0	0	3	0	0	5	17.9	17.9	42.736	390	0	16.256	0	0	8.5	0	0
sp|P0C960|EMTA_ECOLI;sp|C4ZTN4|EMTA_ECOBW;sp|B1XAN4|EMTA_ECODH	sp|P0C960|EMTA_ECOLI;sp|C4ZTN4|EMTA_ECOBW;sp|B1XAN4|EMTA_ECODH	emtA	Only L		0	Only L		0	ND		0	Only L		0	Only L		0	Only L		0	NO H	NO H	NO H	3	4	4	2	2	0	1	3	1	2	2	0	1	3	1	25.1	25.1	22.226	203	0	15.733	11.8	11.8	0	7.4	16.7
sp|P0A6P7|ENGB_ECOLI;sp|C5A033|ENGB_ECOBW	sp|P0A6P7|ENGB_ECOLI;sp|C5A033|ENGB_ECOBW	engB	Only L		0	Only L		0	Only L		0	Only L		0	Only L		0	Only L		0	NO H	NO H	NO H	2	12	12	9	7	9	7	6	7	9	7	9	7	6	7	60.5	60.5	23.561	210	0	202.28	54.3	44.3	39.5	40.5	40.5
sp|P0A6P9|ENO_ECOLI;sp|C4ZZT2|ENO_ECOBW;sp|B1XDI9|ENO_ECODH	sp|P0A6P9|ENO_ECOLI;sp|C4ZZT2|ENO_ECOBW;sp|B1XDI9|ENO_ECODH	eno	0.038927	119.85	23	0.035068	137.42	17	0.020644	95.748	24	0.041126	139.11	24	0.036031	132.5	12	0.029479	108.11	20	1.05649	1.02746	1.42797	3	37	37	31	32	32	33	30	30	31	32	32	33	30	30	84.5	84.5	45.654	432	0	323.31	82.4	76.4	78.5	72.5	68.8
sp|P15047|ENTA_ECOLI	sp|P15047|ENTA_ECOLI	entA	Only L		0	Only L		0	Only L		0	Only L		0	Only L		0	Only L		0	NO H	NO H	NO H	1	16	16	13	13	12	14	14	11	13	13	12	14	14	11	56.5	56.5	26.249	248	0	146.37	50	49.2	48	50	46
sp|P0ADI4|ENTB_ECOLI	sp|P0ADI4|ENTB_ECOLI	entB	Only L		0	0.0046416		1	0.0075911		1	Only L		0	Only L		0	Only L		0	NO H	H only in del maz	H only in del maz	1	18	18	18	18	18	16	17	17	18	18	18	16	17	17	61.4	61.4	32.554	285	0	323.31	61.4	61.4	61.4	53	61.4
sp|P0AEJ2|ENTC_ECOLI	sp|P0AEJ2|ENTC_ECOLI	entC	Only L		0	Only L		0	Only L		0	Only L		0	Only L		0	Only L		0	NO H	NO H	NO H	1	26	26	18	18	22	17	18	22	18	18	22	17	18	22	86.2	86.2	42.931	391	0	323.31	74.4	70.3	62.1	70.1	62.1
sp|P10378|ENTE_ECOLI	sp|P10378|ENTE_ECOLI	entE	0.51624		1	26.361		1	Only L		0	0.57728		1	0.66615		1	Only L		0	1.11824	0.0252703	NO H	1	27	27	20	18	19	17	20	18	20	18	19	17	20	18	58.2	58.2	59.111	536	0	323.31	47.4	42.2	43.8	45	50
sp|P11454|ENTF_ECOLI	sp|P11454|ENTF_ECOLI	entF	Only L		0	Only L		0	Only L		0	Only L		0	Only L		0	Only L		0	NO H	NO H	NO H	1	51	51	35	23	35	31	21	39	35	23	35	31	21	39	48.9	48.9	141.99	1293	0	323.31	34.6	23	34.4	29.9	23.4
sp|P0A8Y8|ENTH_ECOLI	sp|P0A8Y8|ENTH_ECOLI	entH	Only L		0	Only L		0	Only L		0	Only L		0	Only L		0	Only L		0	NO H	NO H	NO H	1	8	8	6	4	4	6	5	3	6	4	4	6	5	3	87.6	87.6	14.97	137	0	119.61	69.3	46	52.6	69.3	46
sp|P24077|ENTS_ECOLI;sp|C4ZV37|ENTS_ECOBW	sp|P24077|ENTS_ECOLI;sp|C4ZV37|ENTS_ECOBW	entS	Only L		0	ND		0	ND		0	ND		0	ND		0	ND		0	NO H	NO H	NO H	2	1	1	1	0	0	0	0	0	1	0	0	0	0	0	2.6	2.6	43.281	416	0.0015856	3.1904	2.6	0	0	0	0
sp|P37690|ENVC_ECOLI	sp|P37690|ENVC_ECOLI	envC	Only L		0	ND		0	Only L		0	Only L		0	Only L		0	Only L		0	NO H	NO H	NO H	1	12	12	5	1	5	5	5	1	5	1	5	5	5	1	33.2	33.2	46.594	419	0	78.248	12.2	2.9	12.4	14.8	16
sp|P0A9B6|E4PD_ECOLI;sp|C5A0J7|E4PD_ECOBW;sp|B1XEL0|E4PD_ECODH	sp|P0A9B6|E4PD_ECOLI;sp|C5A0J7|E4PD_ECOBW;sp|B1XEL0|E4PD_ECODH	epd	Only L		0	Only L		0	1.1957		1	Only L		0	Only L		0	Only L		0	NO H	NO H	H only in del maz	3	17	17	8	4	10	9	5	8	8	4	10	9	5	8	67	67	37.299	339	0	203.38	38.6	17.4	51	29.8	18
sp|P0A8N7|EPMA_ECOLI;sp|C5A1E9|EPMA_ECOBW;sp|B1XDQ9|EPMA_ECODH	sp|P0A8N7|EPMA_ECOLI;sp|C5A1E9|EPMA_ECOBW;sp|B1XDQ9|EPMA_ECODH	epmA	Only L		0	ND		0	ND		0	Only L		0	ND		0	Only L		0	NO H	NO H	NO H	3	3	3	2	0	0	1	0	1	2	0	0	1	0	1	16.6	16.6	36.976	325	0	7.6967	8.9	0	0	7.7	0
sp|P76938|EPMC_ECOLI	sp|P76938|EPMC_ECOLI	epmC	Only L		0	ND		0	Only L		0	Only L		0	Only L		0	ND		0	NO H	NO H	NO H	1	2	2	1	1	1	1	1	1	1	1	1	1	1	1	19.2	19.2	21.145	182	0	14.142	11.5	7.7	11.5	11.5	11.5
sp|P0CB39|EPTC_ECOLI	sp|P0CB39|EPTC_ECOLI	eptC	Only L		0	Only L		0	Only L		0	Only L		0	Only L		0	Only L		0	NO H	NO H	NO H	1	13	13	4	2	9	1	1	9	4	2	9	1	1	9	28.9	28.9	66.609	577	0	72.831	9.5	6.4	19.6	2.3	3.5
sp|P06616|ERA_ECOLI;sp|C4ZYI9|ERA_ECOBW;sp|B1XB40|ERA_ECODH	sp|P06616|ERA_ECOLI;sp|C4ZYI9|ERA_ECOBW;sp|B1XB40|ERA_ECODH	era	Only L		0	0.6215		1	Only L		0	Only L		0	Only L		0	Only L		0	NO H	H only in del maz	NO H	3	10	10	6	3	7	4	6	5	6	3	7	4	6	5	28.9	28.9	33.81	301	0	30.35	20.9	12.6	26.2	17.9	25.2
sp|P39176|ERFK_ECOLI	sp|P39176|ERFK_ECOLI	erfK	Only L		0	Only L		0	Only L		0	Only L		0	Only L		0	Only L		0	NO H	NO H	NO H	1	8	8	4	1	2	4	1	4	4	1	2	4	1	4	40	34.8	34.411	310	0	28.147	21	8.7	14.8	23.2	8.7
sp|P0ACC3|ERPA_ECOLI;sp|C4ZRP9|ERPA_ECOBW;sp|B1XD26|ERPA_ECODH	sp|P0ACC3|ERPA_ECOLI;sp|C4ZRP9|ERPA_ECOBW;sp|B1XD26|ERPA_ECODH	erpA	Only L		0	Only L		0	0.072456		1	0.031178		1	0.056201		1	0.032767		1	H only in wt	H only in wt	0.452233	3	4	4	3	4	2	3	2	2	3	4	2	3	2	2	35.1	35.1	12.1	114	0	25.225	27.2	35.1	22.8	27.2	25.4
sp|P0A9W3|ETTA_ECOLI	sp|P0A9W3|ETTA_ECOLI	ettA	0.0095064		1	0.030675		1	Only L		0	0.012868		1	0.026081		1	0.13418		1	1.35361	0.850236	H only in wt	1	40	40	31	30	28	31	30	27	31	30	28	31	30	27	80.4	80.4	62.442	555	0	323.31	70.5	65.9	58.9	64.1	67.2
sp|P0AEJ6|EUTB_ECOLI	sp|P0AEJ6|EUTB_ECOLI	eutB	Only L		0	ND		0	Only L		0	Only L		0	ND		0	Only L		0	NO H	NO H	NO H	1	4	4	3	0	1	3	0	1	3	0	1	3	0	1	11.9	11.9	49.403	453	0	26.344	9.7	0	2.2	9.7	0
sp|P19636|EUTC_ECOLI;sp|C4ZX13|EUTC_ECOBW;sp|B1XAB1|EUTC_ECODH	sp|P19636|EUTC_ECOLI;sp|C4ZX13|EUTC_ECOBW;sp|B1XAB1|EUTC_ECODH	eutC	ND		0	ND		0	Only L		0	Only L		0	Only L		0	Only L		0	NO H	NO H	NO H	3	7	7	1	0	6	1	4	2	1	0	6	1	4	2	25.4	25.4	31.781	295	0	20.029	3.1	0	22	5.8	16.6
sp|P76541|EUTL_ECOLI	sp|P76541|EUTL_ECOLI	eutL	Only L		0	Only L		0	Only L		0	Only L		0	0.22569		1	Only L		0	NO H	H only in wt	NO H	1	4	4	2	2	4	2	2	1	2	2	4	2	2	1	32	32	22.788	219	0	33.88	20.5	20.5	32	20.5	20.5
sp|P0ACZ4|EVGA_ECOLI	sp|P0ACZ4|EVGA_ECOLI	evgA	0.0101688		0	ND		0	Only L		0	Only L		0	ND		0	Only L		0	H only in del maz	NO H	NO H	1	4	4	1	0	3	2	0	2	1	0	3	2	0	2	21.1	21.1	22.69	204	0	16.878	5.4	0	15.7	10.8	0
sp|P0ABU7|EXBB_ECOLI	sp|P0ABU7|EXBB_ECOLI	exbB	0.38139	65.492	2	Only L		0	0.080866		1	0.092407	107.37	2	Only L		0	0.072152		1	0.24229	NO H	0.892241	1	7	7	5	3	6	5	5	7	5	3	6	5	5	7	40.2	40.2	26.287	244	0	114.09	30.3	16	37.3	34	25
sp|P0ABV2|EXBD_ECOLI	sp|P0ABV2|EXBD_ECOLI	exbD	Only L		0	Only L		0	Only L		0	Only L		0	Only L		0	0.012971		1	NO H	NO H	H only in wt	1	8	8	5	3	7	6	4	8	5	3	7	6	4	8	66	66	15.527	141	0	90.813	45.4	31.9	58.9	37.6	36.9
sp|P0AEK0|EXOX_ECOLI	sp|P0AEK0|EXOX_ECOLI	exoX	Only L		0	ND		0	Only L		0	Only L		0	Only L		0	Only L		0	NO H	NO H	NO H	1	4	4	2	0	2	1	1	1	2	0	2	1	1	1	30	30	25.133	220	0	16.258	12.7	0	17.3	6.4	6.4
sp|P0ACL2|EXUR_ECOLI	sp|P0ACL2|EXUR_ECOLI	exuR	Only L		0	Only L		0	Only L		0	Only L		0	Only L		0	0.053408		1	NO H	NO H	H only in wt	1	11	11	4	4	4	4	4	4	4	4	4	4	4	4	50	50	29.835	258	0	45.236	14.3	19.4	23.6	19.8	20.5
tr|D0VEX0|D0VEX0_ECOLI;sp|P0A6Q3|FABA_ECOLI;sp|C4ZQ80|FABA_ECOBW;sp|B1X8Q8|FABA_ECODH	tr|D0VEX0|D0VEX0_ECOLI;sp|P0A6Q3|FABA_ECOLI;sp|C4ZQ80|FABA_ECOBW;sp|B1X8Q8|FABA_ECODH	fabA	0.016621		1	0.017977	100.29	2	1.14		1	0.021851		1	Only L		0	0.00269		1	1.31466	H only in del maz	0.00235965	4	13	13	9	11	10	9	10	10	9	11	10	9	10	10	56.4	56.4	18.969	172	0	100.06	50	55.8	51.7	50	45.3
tr|D0VEX1|D0VEX1_ECOLI;sp|P0A953|FABB_ECOLI	tr|D0VEX1|D0VEX1_ECOLI;sp|P0A953|FABB_ECOLI	fabB	0.0085659	170.43	4	0.0051365	147.12	2	0.0027332		1	0.008723	106.72	4	0.019362	133.2	2	Only L		0	1.01834	3.76949	H only in del maz	2	22	22	17	19	16	16	19	15	17	19	16	16	19	15	66.3	66.3	42.613	406	0	323.31	59.1	60.8	60.1	57.9	59.6
tr|D0VE86|D0VE86_ECOLI;sp|P0AAI9|FABD_ECOLI	tr|D0VE86|D0VE86_ECOLI;sp|P0AAI9|FABD_ECOLI	fabD	Only L		0	Only L		0	0.0054166		1	0.010845	20.044	2	Only L		0	Only L		0	H only in wt	NO H	H only in del maz	2	19	19	15	11	16	17	14	16	15	11	16	17	14	16	74.4	74.4	32.359	309	0	323.31	69.9	54	71.8	74.1	61.8
tr|D0VEX2|D0VEX2_ECOLI;sp|P0AAI5|FABF_ECOLI	tr|D0VEX2|D0VEX2_ECOLI;sp|P0AAI5|FABF_ECOLI	fabF	0.19661		1	0.02488	116.47	2	0.26539		1	0.062078	237	4	0.15002	297.88	3	0.1837		1	0.315742	6.02974	0.692189	2	17	17	15	14	14	16	13	15	15	14	14	16	13	15	59.8	59.8	43.045	413	0	323.31	58.4	54.2	46.7	54.2	50.6
tr|D0VEX3|D0VEX3_ECOLI;sp|P0AEK2|FABG_ECOLI	tr|D0VEX3|D0VEX3_ECOLI;sp|P0AEK2|FABG_ECOLI	fabG	Only L		0	Only L		0	0.0052314		1	Only L		0	0.012272	4.6403	2	0.0049454	2.5765	2	NO H	H only in wt	0.94533	2	11	11	9	9	11	9	7	11	9	9	11	9	7	11	57.8	57.8	25.56	244	0	323.31	44.7	44.7	57.8	44.7	34
tr|D0VEX4|D0VEX4_ECOLI;sp|P0A6R0|FABH_ECOLI	tr|D0VEX4|D0VEX4_ECOLI;sp|P0A6R0|FABH_ECOLI	fabH	Only L		0	Only L		0	Only L		0	Only L		0	Only L		0	Only L		0	NO H	NO H	NO H	2	17	17	10	9	9	12	9	13	10	9	9	12	9	13	68.1	68.1	33.515	317	0	307.36	52.1	44.5	38.5	42.9	43.5
tr|D0VEX5|D0VEX5_ECOLI;sp|P0AEK4|FABI_ECOLI	tr|D0VEX5|D0VEX5_ECOLI;sp|P0AEK4|FABI_ECOLI	fabI	0.030866	151.34	8	0.036702	74.897	9	0.018165	40.408	7	0.031312	166.75	7	0.03047	128.66	9	0.015418	23.838	6	1.01445	0.8302	0.848775	2	20	20	20	18	17	16	16	14	20	18	17	16	16	14	65.6	65.6	27.864	262	0	323.31	65.6	64.5	61.5	64.1	64.1
tr|D0VEX8|D0VEX8_ECOLI;sp|P0A6Q6|FABZ_ECOLI;sp|C4ZRS2|FABZ_ECOBW;sp|B1XD49|FABZ_ECODH	tr|D0VEX8|D0VEX8_ECOLI;sp|P0A6Q6|FABZ_ECOLI;sp|C4ZRS2|FABZ_ECOBW;sp|B1XD49|FABZ_ECODH	fabZ	0.01801	50.433	4	0.017426	3.5227	2	0.0082415		1	0.037602	106.04	4	0.019032	18.701	3	1.0109		1	2.08784	1.09216	122.66	4	10	10	9	9	9	9	7	10	9	9	9	9	7	10	64.2	64.2	17.033	151	0	114.09	62.9	62.9	62.9	62.9	62.9
sp|P21151|FADA_ECOLI	sp|P21151|FADA_ECOLI	fadA	Only L		0	ND		0	Only L		0	Only L		0	9.4308		1	Only L		0	NO H	H only in wt	NO H	1	8	8	4	1	2	2	3	3	4	1	2	2	3	3	29.5	29.5	40.876	387	0	27.989	16.3	2.3	5.2	7.2	12.4
sp|P21177|FADB_ECOLI;sp|C5A020|FADB_ECOBW;sp|B1XAK8|FADB_ECODH	sp|P21177|FADB_ECOLI;sp|C5A020|FADB_ECOBW;sp|B1XAK8|FADB_ECODH	fadB	Only L		0	Only L		0	Only L		0	Only L		0	Only L		0	Only L		0	NO H	NO H	NO H	3	19	19	9	4	5	6	4	6	9	4	5	6	4	6	29.8	29.8	79.593	729	0	64.973	16.2	7.3	6	10.8	6
sp|P69451|LCFA_ECOLI	sp|P69451|LCFA_ECOLI	fadD	Only L		0	Only L		0	Only L		0	Only L		0	ND		0	ND		0	NO H	NO H	NO H	1	2	2	2	1	2	1	0	0	2	1	2	1	0	0	3.6	3.6	62.331	561	0.0031104	2.6195	3.6	1.8	3.6	1.8	0
sp|Q47146|FADE_ECOLI	sp|Q47146|FADE_ECOLI	fadE	Only L		0	ND		0	Only L		0	Only L		0	ND		0	Only L		0	NO H	NO H	NO H	1	5	5	3	0	1	2	0	2	3	0	1	2	0	2	7.7	7.7	89.223	814	0	17.051	4.4	0	2	3.3	0
sp|P10384|FADL_ECOLI	sp|P10384|FADL_ECOLI	fadL	Only L		0	ND		0	Only L		0	Only L		0	Only L		0	Only L		0	NO H	NO H	NO H	1	7	7	2	0	4	3	3	6	2	0	4	3	3	6	26.7	26.7	48.541	446	0	93.79	7.2	0	15	14.3	10.1
sp|P0A8V6|FADR_ECOLI;sp|C4ZTM8|FADR_ECOBW;sp|B1XA74|FADR_ECODH	sp|P0A8V6|FADR_ECOLI;sp|C4ZTM8|FADR_ECOBW;sp|B1XA74|FADR_ECODH	fadR	Only L		0	Only L		0	Only L		0	Only L		0	Only L		0	Only L		0	NO H	NO H	NO H	3	7	7	5	3	5	5	3	6	5	3	5	5	3	6	29.3	29.3	26.968	239	0	23.776	20.1	11.3	23.8	20.9	15.1
sp|P0AB71|ALF_ECOLI	sp|P0AB71|ALF_ECOLI	fbaA	0.038685	188.38	12	0.03192	153.32	9	0.019871	214.95	10	0.04842	161.38	17	0.037423	170.58	11	0.029626	166.64	15	1.25165	1.1724	1.49092	1	29	29	21	21	24	23	25	23	21	21	24	23	25	23	78.3	78.3	39.147	359	0	323.31	72.7	72.7	77.7	72.7	78.3
sp|P0A991|ALF1_ECOLI	sp|P0A991|ALF1_ECOLI	fbaB	0.018617		1	Only L		0	0.018085	22.68	2	Only L		0	Only L		0	0.029226		1	H only in del maz	NO H	1.61604	1	19	19	12	9	12	9	10	13	12	9	12	9	10	13	68.3	68.3	38.109	350	0	280.27	41.1	28	49.1	37.1	38.3
sp|P0A993|F16PA_ECOLI;sp|B1XEL4|F16PA_ECODH	sp|P0A993|F16PA_ECOLI;sp|B1XEL4|F16PA_ECODH	fbp	Only L		0	Only L		0	Only L		0	Only L		0	Only L		0	Only L		0	NO H	NO H	NO H	2	14	14	10	9	10	8	11	11	10	9	10	8	11	11	61.1	61.1	36.833	332	0	266.84	41	40.7	47	41	49.7
sp|P13024|FDHE_ECOLI;sp|C5A059|FDHE_ECOBW;sp|B1XB59|FDHE_ECODH	sp|P13024|FDHE_ECOLI;sp|C5A059|FDHE_ECOBW;sp|B1XB59|FDHE_ECODH	fdhE	Only L		0	0.63751		1	Only L		0	Only L		0	Only L		0	Only L		0	NO H	H only in del maz	NO H	3	14	14	10	4	9	8	4	8	10	4	9	8	4	8	46.9	46.9	34.746	309	0	106.67	38.8	20.7	36.6	32	16.8
sp|P32176|FDOG_ECOLI;sp|P24183|FDNG_ECOLI	sp|P32176|FDOG_ECOLI	fdoG	ND		0	Only L		0	Only L		0	ND		0	Only L		0	Only L		0	NO H	NO H	NO H	2	11	11	0	3	5	1	6	1	0	3	5	1	6	1	12.5	12.5	112.55	1016	0	50.591	0	4.8	4.3	0.7	8.3
sp|P0AAJ5|FDOH_ECOLI	sp|P0AAJ5|FDOH_ECOLI	fdoH	Only L		0	ND		0	Only L		0	Only L		0	ND		0	ND		0	NO H	NO H	NO H	1	4	4	4	0	2	2	0	1	4	0	2	2	0	1	13	13	33.1	300	0	5.9817	13	0	6.7	6.3	0
sp|P0A9R4|FER_ECOLI	sp|P0A9R4|FER_ECOLI	fdx	Only L		0	Only L		0	Only L		0	Only L		0	Only L		0	Only L		0	NO H	NO H	NO H	1	6	6	3	5	5	3	5	3	3	5	5	3	5	3	80.2	80.2	12.331	111	0	86.221	46.8	80.2	63.1	63.1	80.2
sp|P0AEL3|FEOA_ECOLI	sp|P0AEL3|FEOA_ECOLI	feoA	0.40394		1	ND		0	Only L		0	0.34694		1	ND		0	Only L		0	0.85889	NO H	NO H	1	2	2	2	0	1	1	0	1	2	0	1	1	0	1	38.7	38.7	8.3707	75	0	7.0005	38.7	0	21.3	21.3	0
sp|P33650|FEOB_ECOLI	sp|P33650|FEOB_ECOLI	feoB	Only L		0	Only L		0	Only L		0	Only L		0	Only L		0	Only L		0	NO H	NO H	NO H	1	11	11	2	1	8	2	4	7	2	1	8	2	4	7	18.9	18.9	84.473	773	0	74.626	3.5	2.1	14.7	3.6	5
sp|P64638|FEOC_ECOLI;sp|C4ZUR5|FEOC_ECOBW;sp|B1X757|FEOC_ECODH	sp|P64638|FEOC_ECOLI;sp|C4ZUR5|FEOC_ECOBW;sp|B1X757|FEOC_ECODH	feoC	Only L		0	ND		0	Only L		0	Only L		0	Only L		0	Only L		0	NO H	NO H	NO H	3	1	1	1	1	1	1	1	1	1	1	1	1	1	1	17.9	17.9	8.6601	78	0	6.3242	17.9	17.9	17.9	17.9	17.9
sp|P05825|FEPA_ECOLI	sp|P05825|FEPA_ECOLI	fepA	0.0025076		1	Only L		0	0.82167	211.8	2	Only L		0	0.0086366	66.185	4	0.51148	205.05	2	H only in del maz	H only in wt	0.622488	1	55	55	35	37	42	41	43	44	35	37	42	41	43	44	73.3	73.3	82.106	746	0	323.31	58.3	60.3	66	63.1	64.3
sp|P0AEL6|FEPB_ECOLI	sp|P0AEL6|FEPB_ECOLI	fepB	Only L		0	Only L		0	Only L		0	Only L		0	Only L		0	Only L		0	NO H	NO H	NO H	1	8	8	6	6	4	7	6	5	6	6	4	7	6	5	29.6	29.6	34.283	318	0	82.184	25.8	20.8	16.4	29.2	22.3
sp|P23878|FEPC_ECOLI	sp|P23878|FEPC_ECOLI	fepC	Only L		0	Only L		0	Only L		0	0.34194		1	Only L		0	Only L		0	H only in wt	NO H	NO H	1	12	12	7	6	9	6	7	8	7	6	9	6	7	8	56.8	56.8	29.784	271	0	96.905	29.5	29.9	41.7	25.8	29.2
sp|P13039|FES_ECOLI	sp|P13039|FES_ECOLI	fes	Only L		0	0.0079547		1	Only L		0	0.025909		1	0.024528		1	Only L		0	H only in wt	3.08346	NO H	1	23	23	13	13	12	14	13	15	13	13	12	14	13	15	76.2	76.2	45.651	400	0	250.77	47.5	49.2	41.5	53	47
sp|P77279|FETA_ECOLI	sp|P77279|FETA_ECOLI	fetA	Only L		0	Only L		0	Only L		0	Only L		0	Only L		0	ND		0	NO H	NO H	NO H	1	4	4	2	1	2	3	3	1	2	1	2	3	3	1	26.7	26.7	25.382	225	0	15.746	8.9	4.4	15.6	15.6	20
sp|P77307|FETB_ECOLI	sp|P77307|FETB_ECOLI	fetB	ND		0	ND		0	ND		0	ND		0	Only L		0	Only L		0	NO H	NO H	NO H	1	1	1	0	0	0	0	1	1	0	0	0	0	1	1	4.2	4.2	28.164	259	0	4.7585	0	0	0	0	4.2
sp|P0AGD7|SRP54_ECOLI	sp|P0AGD7|SRP54_ECOLI	ffh	0.0177562		0	Only L		0	0.028337	60.943	2	0.069481	113.75	2	Only L		0	Only L		0	3.91305	NO H	H only in del maz	1	27	27	15	9	22	13	13	17	15	9	22	13	13	17	62.3	62.3	49.787	453	0	244.77	44.6	19.4	47	30.9	39.1
sp|P06971|FHUA_ECOLI	sp|P06971|FHUA_ECOLI	fhuA	Only L		0	Only L		0	Only L		0	Only L		0	Only L		0	Only L		0	NO H	NO H	NO H	1	38	38	14	22	32	19	24	27	14	22	32	19	24	27	63.1	63.1	82.181	747	0	323.31	26.6	46.5	55.3	34.9	45.1
sp|P06972|FHUB_ECOLI	sp|P06972|FHUB_ECOLI	fhuB	ND		0	ND		0	ND		0	ND		0	ND		0	Only L		0	NO H	NO H	NO H	1	1	1	0	0	0	0	0	1	0	0	0	0	0	1	2	2	70.422	660	0.00054496	4.0368	0	0	0	0	0
sp|P07821|FHUC_ECOLI	sp|P07821|FHUC_ECOLI	fhuC	Only L		0	Only L		0	Only L		0	Only L		0	Only L		0	Only L		0	NO H	NO H	NO H	1	8	8	5	3	5	6	2	2	5	3	5	6	2	2	39.6	39.6	28.886	265	0	59.813	27.5	18.1	21.1	30.9	12.8
sp|P07822|FHUD_ECOLI	sp|P07822|FHUD_ECOLI	fhuD	Only L		0	Only L		0	Only L		0	Only L		0	Only L		0	Only L		0	NO H	NO H	NO H	1	4	4	1	1	3	1	2	1	1	1	3	1	2	1	15.5	15.5	32.998	296	0	7.7935	5.1	4.7	12.8	4.7	7.4
sp|P16869|FHUE_ECOLI	sp|P16869|FHUE_ECOLI	fhuE	Only L		0	Only L		0	Only L		0	Only L		0	Only L		0	Only L		0	NO H	NO H	NO H	1	32	32	5	22	21	7	20	22	5	22	21	7	20	22	62.1	62.1	81.232	729	0	323.31	10	44.9	40.2	13.4	37.2
sp|P39405|FHUF_ECOLI	sp|P39405|FHUF_ECOLI	fhuF	Only L		0	ND		0	0.2715		1	0.40907	83.384	2	ND		0	Only L		0	H only in wt	NO H	H only in del maz	1	5	5	2	0	3	2	1	2	2	0	3	2	1	2	24.8	24.8	30.112	262	0	13.321	9.5	0	14.1	9.5	5.7
sp|P20605|FIC_ECOLI	sp|P20605|FIC_ECOLI	fic	ND		0	ND		0	ND		0	Only L		0	ND		0	Only L		0	NO H	NO H	NO H	1	2	2	0	0	0	1	0	2	0	0	0	1	0	2	13.5	13.5	22.96	200	0	5.6506	0	0	0	6	0
sp|P0A6R3|FIS_ECOLI;sp|C4ZSZ7|FIS_ECOBW;sp|B1XHN0|FIS_ECODH	sp|P0A6R3|FIS_ECOLI;sp|C4ZSZ7|FIS_ECOBW;sp|B1XHN0|FIS_ECODH	fis	Only L		0	Only L		0	Only L		0	Only L		0	Only L		0	Only L		0	NO H	NO H	NO H	3	3	3	3	3	3	2	3	3	3	3	3	2	3	3	36.7	36.7	11.24	98	0	138.01	36.7	36.7	36.7	32.7	36.7
sp|P75780|FIU_ECOLI	sp|P75780|FIU_ECOLI	fiu	0.52387		1	Only L		0	Only L		0	0.22362		1	Only L		0	Only L		0	0.426862	NO H	NO H	1	40	40	34	37	35	35	35	36	34	37	35	35	35	36	70.5	70.5	81.959	760	0	323.31	62.5	70.5	61.3	64.1	69.6
sp|P0A9L3|FKBB_ECOLI	sp|P0A9L3|FKBB_ECOLI	fklB	0.030335		1	0.018147	0.17983	2	Only L		0	0.0077977		1	Only L		0	Only L		0	0.257053	H only in del maz	NO H	1	14	14	12	8	8	11	9	8	12	8	8	11	9	8	62.6	62.6	22.216	206	0	69.416	58.7	37.9	36.9	48.5	37.9
sp|P45523|FKBA_ECOLI	sp|P45523|FKBA_ECOLI	fkpA	0.01726	112.35	4	0.020479		1	0.012467	84.931	4	0.018699	128.46	7	0.02928	113.25	2	0.011105	40.987	2	1.08337	1.42976	0.890752	1	26	26	21	20	20	24	20	20	21	20	20	24	20	20	73	73	28.882	270	0	323.31	69.3	69.6	65.6	70.4	68.9
sp|P0AEM0|FKBX_ECOLI	sp|P0AEM0|FKBX_ECOLI	fkpB	Only L		0	Only L		0	Only L		0	Only L		0	Only L		0	Only L		0	NO H	NO H	NO H	1	4	4	1	2	1	1	3	3	1	2	1	1	3	3	49.7	49.7	16.081	149	0	53.454	12.1	19.5	12.1	12.1	38.3
sp|P61949|FLAV_ECOLI	sp|P61949|FLAV_ECOLI	fldA	0.075098	0.69133	2	0.065201		1	0.035112	75.749	3	0.063927		1	0.079482	48.191	2	Only L		0	0.851248	1.21903	H only in del maz	1	7	7	7	6	7	5	6	4	7	6	7	5	6	4	53.4	53.4	19.737	176	0	206.19	53.4	45.5	53.4	45.5	53.4
sp|P0ABY4|FLAW_ECOLI	sp|P0ABY4|FLAW_ECOLI	fldB	Only L		0	ND		0	Only L		0	ND		0	Only L		0	Only L		0	NO H	NO H	NO H	1	2	2	2	0	2	1	2	2	2	0	2	1	2	2	22	22	19.7	173	0	47.72	22	0	22	9.8	22
sp|P0AEM4|FLGM_ECOLI	sp|P0AEM4|FLGM_ECOLI	flgM	Only L		0	ND		0	Only L		0	Only L		0	ND		0	ND		0	NO H	NO H	NO H	1	2	2	1	0	1	2	0	1	1	0	1	2	0	1	24.7	24.7	10.34	97	0.0010633	3.3889	11.3	0	11.3	24.7	0
sp|P0AEM9|FLIY_ECOLI	sp|P0AEM9|FLIY_ECOLI	fliY	0.016252	90.415	3	0.024867		1	Only L		0	0.020047	78.077	2	0.010327		1	Only L		0	1.23351	0.415289	NO H	1	31	31	26	18	19	23	22	17	26	18	19	23	22	17	73.7	73.7	29.039	266	0	286.23	64.7	59.4	58.3	61.7	63.9
sp|P39180|AG43_ECOLI	sp|P39180|AG43_ECOLI	flu	0.079801		1	Only L		0	Only L		0	0.039007	17.2	8	0.031392	101.06	6	0.026332	33.977	11	0.488803	H only in wt	H only in wt	1	34	34	13	10	17	27	25	32	13	10	17	27	25	32	49	49	106.82	1039	0	323.31	18.8	13.5	23.5	37.7	36.2
sp|P23882|FMT_ECOLI;sp|C4ZUE2|FMT_ECOBW;sp|B1X6E0|FMT_ECODH	sp|P23882|FMT_ECOLI;sp|C4ZUE2|FMT_ECOBW;sp|B1X6E0|FMT_ECODH	fmt	Only L		0	0.017565		1	Only L		0	Only L		0	Only L		0	Only L		0	NO H	H only in del maz	NO H	3	16	16	10	8	10	9	6	10	10	8	10	9	6	10	56.8	56.8	34.168	315	0	221.25	46.3	37.5	39.4	40.6	27.9
sp|P0A9E5|FNR_ECOLI	sp|P0A9E5|FNR_ECOLI	fnr	0.12379		1	Only L		0	0.098528	20.272	2	0.0482963		0	Only L		0	0.11297	43.077	2	0.390147	NO H	1.14658	1	6	6	4	3	4	3	3	4	4	3	4	3	3	4	34.4	34.4	27.967	250	0	77.57	18.4	27.2	18.4	14	12
sp|P0ABQ4|DYR_ECOLI	sp|P0ABQ4|DYR_ECOLI	folA	Only L		0	Only L		0	Only L		0	Only L		0	Only L		0	Only L		0	NO H	NO H	NO H	1	7	7	5	3	5	6	2	4	5	3	5	6	2	4	48.4	48.4	17.999	159	0	76.244	39.6	33.3	27	40.9	22
sp|P08192|FOLC_ECOLI	sp|P08192|FOLC_ECOLI	folC	Only L		0	Only L		0	Only L		0	Only L		0	Only L		0	Only L		0	NO H	NO H	NO H	1	11	11	5	4	5	6	2	3	5	4	5	6	2	3	44.8	44.8	45.405	422	0	60.961	17.5	18.5	16.8	19.9	9.7
sp|P24186|FOLD_ECOLI;sp|C4ZUX7|FOLD_ECOBW;sp|B1XGC7|FOLD_ECODH	sp|P24186|FOLD_ECOLI;sp|C4ZUX7|FOLD_ECOBW;sp|B1XGC7|FOLD_ECODH	folD	0.018277		1	Only L		0	Only L		0	0.017258		1	0.016199		1	Only L		0	0.944247	H only in wt	NO H	3	12	12	10	9	5	8	7	4	10	9	5	8	7	4	50.7	50.7	31.043	288	0	77.272	38.2	45.8	22.9	27.8	30.9
sp|P0A6T5|GCH1_ECOLI;sp|C4ZU03|GCH1_ECOBW;sp|B1X7P1|GCH1_ECODH	sp|P0A6T5|GCH1_ECOLI;sp|C4ZU03|GCH1_ECOBW;sp|B1X7P1|GCH1_ECODH	folE	0.04548	15.788	2	0.03748		1	0.027095	4.4933	2	0.054354	8.2207	3	0.037537		1	0.023066		1	1.19512	1.00152	0.851301	3	14	14	14	11	10	12	10	10	14	11	10	12	10	10	71.2	71.2	24.83	222	0	274.08	71.2	55	53.6	67.6	50.9
sp|P0AFS3|FOLM_ECOLI	sp|P0AFS3|FOLM_ECOLI	folM	Only L		0	Only L		0	ND		0	Only L		0	ND		0	ND		0	NO H	NO H	NO H	1	2	2	1	1	0	1	0	0	1	1	0	1	0	0	10.4	10.4	26.348	240	0.009165	2.2375	5	5.4	0	5	0
sp|P0AC13|DHPS_ECOLI	sp|P0AC13|DHPS_ECOLI	folP	Only L		0	Only L		0	Only L		0	Only L		0	Only L		0	Only L		0	NO H	NO H	NO H	1	8	8	7	4	7	4	3	4	7	4	7	4	3	4	34	34	30.615	282	0	50.372	28	14.5	30.5	18.1	10.6
sp|P0AC19|FOLX_ECOLI	sp|P0AC19|FOLX_ECOLI	folX	Only L		0	Only L		0	Only L		0	Only L		0	Only L		0	Only L		0	NO H	NO H	NO H	1	6	6	5	4	6	5	4	5	5	4	6	5	4	5	60	60	14.082	120	0	91.407	53.3	45	60	50	45
sp|P28861|FENR_ECOLI	sp|P28861|FENR_ECOLI	fpr	Only L		0	Only L		0	Only L		0	Only L		0	Only L		0	Only L		0	NO H	NO H	NO H	1	6	6	3	2	3	5	2	4	3	2	3	5	2	4	31.9	31.9	27.751	248	0	62.086	21.8	6.9	10.1	28.2	12.5
sp|P00363|FRDA_ECOLI	sp|P00363|FRDA_ECOLI	frdA	Only L		0	Only L		0	Only L		0	Only L		0	Only L		0	ND		0	NO H	NO H	NO H	1	10	10	3	4	2	3	5	1	3	4	2	3	5	1	18.6	18.6	65.971	602	0	31.838	5.8	6.8	3	6.5	9.8
sp|P0AC47|FRDB_ECOLI	sp|P0AC47|FRDB_ECOLI	frdB	ND		0	Only L		0	ND		0	Only L		0	Only L		0	ND		0	NO H	NO H	NO H	1	4	4	2	3	0	2	2	1	2	3	0	2	2	1	32.8	32.8	27.123	244	0	81.674	11.5	26.6	0	12.7	21.3
sp|P0AEN1|FRE_ECOLI	sp|P0AEN1|FRE_ECOLI	fre	Only L		0	0.039872	43.092	2	Only L		0	Only L		0	0.030179		1	Only L		0	NO H	0.756897	NO H	1	8	8	4	5	7	5	5	8	4	5	7	5	5	8	46.4	46.4	26.242	233	0	71.926	23.2	27.5	42.5	24.5	27.5
sp|P45544|FRLR_ECOLI	sp|P45544|FRLR_ECOLI	frlR	ND		0	ND		0	Only L		0	ND		0	ND		0	Only L		0	NO H	NO H	NO H	1	3	3	0	0	3	0	0	1	0	0	3	0	0	1	12.3	12.3	27.82	243	0	5.4689	0	0	12.3	0	0
sp|P25437|FRMA_ECOLI	sp|P25437|FRMA_ECOLI	frmA	Only L		0	Only L		0	0.32253		1	Only L		0	0.034089		1	Only L		0	NO H	H only in wt	H only in del maz	1	10	10	4	5	5	4	6	7	4	5	5	4	6	7	42.5	42.5	39.359	369	0	86.469	23	20.9	29.5	23	25.5
sp|P51025|SFGH1_ECOLI;sp|B1XEU8|SFGH1_ECODH	sp|P51025|SFGH1_ECOLI;sp|B1XEU8|SFGH1_ECODH	frmB	0		0	Only L		0	Only L		0	Only L		0	ND		0	ND		0	H only in del maz	NO H	NO H	2	3	3	3	1	1	1	0	0	3	1	1	1	0	0	14.4	14.4	31.424	277	0	4.9726	14.4	2.5	6.1	5.8	0
sp|P0AAP3|FRMR_ECOLI	sp|P0AAP3|FRMR_ECOLI	frmR	Only L		0	Only L		0	Only L		0	Only L		0	Only L		0	Only L		0	NO H	NO H	NO H	1	4	4	2	3	2	3	1	2	2	3	2	3	1	2	45.1	45.1	10.318	91	0	17.981	26.4	35.2	20.9	36.3	11
sp|P0A805|RRF_ECOLI;sp|C4ZRR4|RRF_ECOBW;sp|B1XD41|RRF_ECODH	sp|P0A805|RRF_ECOLI;sp|C4ZRR4|RRF_ECOBW;sp|B1XD41|RRF_ECODH	frr	0.96366		1	0.0056311		1	Only L		0	0.010754	172.95	3	0.0098498		1	Only L		0	0.0111595	1.74918	NO H	3	21	21	16	13	17	16	13	17	16	13	17	16	13	17	74.1	74.1	20.638	185	0	323.31	70.3	70.3	74.1	70.3	65.4
sp|P04335|FRSA_ECOLI;sp|C4ZT96|FRSA_ECOBW;sp|B1XDY2|FRSA_ECODH	sp|P04335|FRSA_ECOLI;sp|C4ZT96|FRSA_ECOBW;sp|B1XDY2|FRSA_ECODH	frsA	Only L		0	Only L		0	Only L		0	Only L		0	Only L		0	Only L		0	NO H	NO H	NO H	3	20	20	10	11	13	14	10	11	10	11	13	14	10	11	57.5	57.5	47.008	414	0	77.749	32.6	33.3	38.9	40.1	27.5
sp|P78055|FSAA_ECOLI	sp|P78055|FSAA_ECOLI	fsaA	Only L		0	ND		0	ND		0	ND		0	ND		0	ND		0	NO H	NO H	NO H	1	1	1	1	0	0	0	0	0	1	0	0	0	0	0	9.1	9.1	22.997	220	0	4.3386	9.1	0	0	0	0
sp|P52067|FSR_ECOLI	sp|P52067|FSR_ECOLI	fsr	ND		0	ND		0	ND		0	ND		0	ND		0	Only L		0	NO H	NO H	NO H	1	2	2	0	0	0	0	0	2	0	0	0	0	0	2	6.7	6.7	43.305	406	0	11.067	0	0	0	0	0
sp|P0A998|FTNA_ECOLI	sp|P0A998|FTNA_ECOLI	ftnA	Only L		0	Only L		0	Only L		0	Only L		0	Only L		0	Only L		0	NO H	NO H	NO H	1	8	8	7	5	6	6	6	6	7	5	6	6	6	6	57.6	57.6	19.424	165	0	181.47	57.6	51.5	45.5	52.1	52.1
sp|P0ABH0|FTSA_ECOLI	sp|P0ABH0|FTSA_ECOLI	ftsA	Only L		0	0.9171		1	Only L		0	Only L		0	Only L		0	Only L		0	NO H	H only in del maz	NO H	1	15	15	7	4	9	9	7	9	7	4	9	9	7	9	66.4	66.4	45.329	420	0	276.75	35.7	23.8	44	40	37.1
sp|P0A6S5|FTSB_ECOLI;sp|C4ZZQ2|FTSB_ECOBW;sp|B1XCS4|FTSB_ECODH	sp|P0A6S5|FTSB_ECOLI;sp|C4ZZQ2|FTSB_ECOBW;sp|B1XCS4|FTSB_ECODH	ftsB	ND		0	ND		0	Only L		0	Only L		0	ND		0	Only L		0	NO H	NO H	NO H	3	1	1	0	0	1	1	0	1	0	0	1	1	0	1	13.6	13.6	11.622	103	0	26.75	0	0	13.6	13.6	0
sp|P0A9R7|FTSE_ECOLI	sp|P0A9R7|FTSE_ECOLI	ftsE	Only L		0	0.031505		1	0.01649		1	0.020859		1	0.029238		1	0.012785		1	H only in wt	0.928043	0.775318	1	12	12	2	4	5	6	4	6	2	4	5	6	4	6	69.4	69.4	24.439	222	0	80.399	12.6	28.8	29.7	45.9	31.1
sp|P0AAI3|FTSH_ECOLI	sp|P0AAI3|FTSH_ECOLI	ftsH	0.058441		1	Only L		0	0		0	0.58252		1	0.27912	152.25	2	0.029627	56.826	4	9.96766	H only in wt	Only WT	1	40	40	23	17	25	17	13	31	23	17	25	17	13	31	61.5	61.5	70.707	644	0	323.31	40.2	35.6	46.3	34.2	28.4
sp|P0AD68|FTSI_ECOLI	sp|P0AD68|FTSI_ECOLI	ftsI	Only L		0	Only L		0	Only L		0	Only L		0	Only L		0	Only L		0	NO H	NO H	NO H	1	9	9	1	2	5	1	1	5	1	2	5	1	1	5	19.4	19.4	63.877	588	0	26.233	2.7	3.2	12.8	1.9	1.4
sp|P46889|FTSK_ECOLI	sp|P46889|FTSK_ECOLI	ftsK	Only L		0	0.27305		1	Only L		0	Only L		0	Only L		0	Only L		0	NO H	H only in del maz	NO H	1	10	10	1	2	4	3	1	5	1	2	4	3	1	5	9.3	9.3	146.66	1329	0	30.728	1.4	2.7	4.8	2.4	1.4
sp|P29131|FTSN_ECOLI	sp|P29131|FTSN_ECOLI	ftsN	Only L		0	Only L		0	Only L		0	Only L		0	Only L		0	Only L		0	NO H	NO H	NO H	1	14	14	3	4	7	3	2	11	3	4	7	3	2	11	48.6	48.6	35.793	319	0	63.455	8.5	13.8	21.6	10.7	7.2
sp|P26648|FTSP_ECOLI	sp|P26648|FTSP_ECOLI	ftsP	Only L		0	Only L		0	Only L		0	Only L		0	Only L		0	0.919585		0	NO H	NO H	H only in wt	1	8	8	3	3	3	1	3	4	3	3	3	1	3	4	23.6	23.6	51.858	470	0	27.203	11.3	8.9	10.2	2.8	8.9
sp|P06136|FTSQ_ECOLI	sp|P06136|FTSQ_ECOLI	ftsQ	ND		0	ND		0	Only L		0	ND		0	ND		0	ND		0	NO H	NO H	NO H	1	2	2	0	0	1	0	0	1	0	0	1	0	0	1	9.4	9.4	31.433	276	0	6.9632	0	0	6.5	0	0
sp|P0AC30|FTSX_ECOLI	sp|P0AC30|FTSX_ECOLI	ftsX	ND		0	ND		0	Only L		0	ND		0	ND		0	Only L		0	NO H	NO H	NO H	1	4	4	0	0	1	0	0	4	0	0	1	0	0	4	14.5	14.5	38.543	352	0	19.158	0	0	2.3	0	0
sp|P10121|FTSY_ECOLI	sp|P10121|FTSY_ECOLI	ftsY	0.041481	16.71	2	0.037211		1	Only L		0	0.040928	154.64	3	0.036971	56.738	2	Only L		0	0.986669	0.99355	NO H	1	17	17	12	9	12	9	7	8	12	9	12	9	7	8	42.7	42.7	54.513	497	0	191.86	32.2	29.6	34.4	23.5	24.5
sp|P0A9A6|FTSZ_ECOLI	sp|P0A9A6|FTSZ_ECOLI	ftsZ	0.039488	124.47	10	0.045627	131.57	6	0.022284	95.416	8	0.035835	133.23	8	0.03876	110.02	4	0.022773	210.3	4	0.907491	0.849497	1.02194	1	30	30	19	20	25	21	22	26	19	20	25	21	22	26	76.8	76.8	40.323	383	0	323.31	72.3	57.7	69.5	70.2	67.4
sp|P0A9S1|FUCO_ECOLI	sp|P0A9S1|FUCO_ECOLI	fucO	Only L		0	ND		0	ND		0	Only L		0	ND		0	ND		0	NO H	NO H	NO H	1	2	2	2	0	0	1	0	0	2	0	0	1	0	0	7.3	7.3	40.513	382	0	10.232	7.3	0	0	4.7	0
sp|P0AEN8|FUCM_ECOLI;sp|C4ZZV9|FUCM_ECOBW;sp|B1XDL3|FUCM_ECODH	sp|P0AEN8|FUCM_ECOLI;sp|C4ZZV9|FUCM_ECOBW;sp|B1XDL3|FUCM_ECODH	fucU	Only L		0	Only L		0	ND		0	Only L		0	ND		0	ND		0	NO H	NO H	NO H	3	4	4	4	1	0	1	0	0	4	1	0	1	0	0	36.4	36.4	15.473	140	0	21.891	36.4	5	0	20.7	0
sp|P0AC33|FUMA_ECOLI	sp|P0AC33|FUMA_ECOLI	fumA	0.44394		1	Only L		0	Only L		0	Only L		0	Only L		0	1.1275		1	H only in del maz	NO H	H only in wt	1	15	8	8	7	9	8	10	9	5	2	5	4	3	6	37.2	19	60.298	548	0	130.07	20.8	20.6	22.1	21.5	24.8
sp|P05042|FUMC_ECOLI	sp|P05042|FUMC_ECOLI	fumC	0.18124		1	Only L		0	0.080406	148.4	3	0.10385		1	0.29021	1.728	2	0.97139		1	0.572997	H only in wt	12.0811	1	14	14	7	3	11	7	8	7	7	3	11	7	8	7	40.3	40.3	50.488	467	0	76.757	20.6	7.7	25.5	18.2	28.7
sp|P0A9A9|FUR_ECOLI	sp|P0A9A9|FUR_ECOLI	fur	0.07229	74.665	2	0.086238	127.36	2	0.38188		1	0.082781	38.89	3	0.088276	76.064	4	0.00700407		0	1.14512	1.02363	0.018341	1	12	12	7	10	10	9	8	6	7	10	10	9	8	6	91.2	91.2	16.795	148	0	236.28	70.3	84.5	85.1	78.4	73.6
sp|P0A6M8|EFG_ECOLI;sp|C4ZUJ5|EFG_ECOBW;sp|B1X6J0|EFG_ECODH	sp|P0A6M8|EFG_ECOLI;sp|C4ZUJ5|EFG_ECOBW;sp|B1X6J0|EFG_ECODH	fusA	0.019467	60.5	29	0.02301	105.11	26	0.016273	88.066	27	0.015266	49.831	19	0.021079	85.319	24	0.0066517	92.952	12	0.784199	0.91608	0.408757	3	55	55	47	46	44	43	47	46	47	46	44	43	47	46	72.9	72.9	77.58	704	0	323.31	70.9	70	70.7	67.3	71.4
sp|P25526|GABD_ECOLI	sp|P25526|GABD_ECOLI	gabD	Only L		0	2.95307		0	0.0141444		0	0.0362929		0	0.594794		0	Only L		0	H only in wt	0.201416	H only in del maz	1	20	20	11	6	10	15	9	11	11	6	10	15	9	11	59.1	59.1	51.719	482	0	135.24	32.4	17.8	22.2	40.2	32
sp|P22256|GABT_ECOLI	sp|P22256|GABT_ECOLI	gabT	Only L		0	Only L		0	Only L		0	Only L		0	Only L		0	Only L		0	NO H	NO H	NO H	1	23	23	14	8	13	9	13	19	14	8	13	9	13	19	63.8	63.8	45.774	426	0	217.09	49.5	32.4	41.5	34.5	49.3
sp|P69908|DCEA_ECOLI	sp|P69908|DCEA_ECOLI	gadA	Only L		0	Only L		0	0.21024		1	0.07089	81.402	8	0.11723	110.82	2	Only L		0	H only in wt	H only in wt	H only in del maz	1	23	2	17	10	14	16	9	16	1	2	0	1	1	0	66.5	4.7	52.685	466	0	323.31	52.4	34.5	46.1	52.8	32.6
sp|P69910|DCEB_ECOLI	sp|P69910|DCEB_ECOLI	gadB	Only L		0	ND		0	ND		0	Only L		0	Only L		0	ND		0	NO H	NO H	NO H	1	2	2	2	0	0	2	1	0	2	0	0	2	1	0	66.5	4.7	52.668	466	0.0010701	3.5374	54.3	29.8	46.1	54.1	31.8
sp|P63235|GADC_ECOLI	sp|P63235|GADC_ECOLI	gadC	Only L		0	Only L		0	Only L		0	Only L		0	Only L		0	Only L		0	NO H	NO H	NO H	1	4	4	2	4	2	2	2	2	2	4	2	2	2	2	8.4	8.4	55.076	511	0	33.742	4.9	8.4	4.9	4.9	4.9
sp|P09147|GALE_ECOLI	sp|P09147|GALE_ECOLI	galE	0.0249477		1	Only L		0	Only L		0	Only L		0	Only L		0	Only L		0	H only in del maz	NO H	NO H	1	13	13	4	6	7	8	4	7	4	6	7	8	4	7	52.7	52.7	37.265	338	0	129.66	19.8	28.1	23.4	37	20.1
sp|P0AAB6|GALF_ECOLI	sp|P0AAB6|GALF_ECOLI	galF	0.038217	78.393	2	0.045483	56.547	3	0.015514		1	0.054789	131.75	10	0.055909	21.846	4	0.029752		1	1.43363	1.22923	1.91775	1	20	20	12	10	18	16	12	15	12	10	18	16	12	15	83.5	83.5	32.829	297	0	323.31	63.6	53.5	66.7	83.5	61.6
sp|P0A6T3|GAL1_ECOLI;sp|C4ZXS8|GAL1_ECOBW	sp|P0A6T3|GAL1_ECOLI;sp|C4ZXS8|GAL1_ECOBW	galK	Only L		0	Only L		0	Only L		0	0.14144		1	Only L		0	Only L		0	H only in wt	NO H	NO H	2	12	12	5	8	4	7	9	7	5	8	4	7	9	7	37.4	37.4	41.442	382	0	109.74	24.3	32.7	19.9	29.1	32.2
sp|P0A9C3|GALM_ECOLI	sp|P0A9C3|GALM_ECOLI	galM	Only L		0	Only L		0	Only L		0	Only L		0	Only L		0	Only L		0	NO H	NO H	NO H	1	15	15	9	7	10	9	10	11	9	7	10	9	10	11	66.2	66.2	38.19	346	0	273.77	44.5	31.2	42.8	40.2	39.3
sp|P0AEP1|GALP_ECOLI	sp|P0AEP1|GALP_ECOLI	galP	ND		0	Only L		0	Only L		0	0.17443		1	ND		0	Only L		0	H only in wt	NO H	NO H	1	4	4	0	1	1	1	0	3	0	1	1	1	0	3	7.3	7.3	50.982	464	0	6.9788	0	2.2	1.7	2.2	0
sp|P03024|GALR_ECOLI	sp|P03024|GALR_ECOLI	galR	ND		0	Only L		0	Only L		0	Only L		0	Only L		0	Only L		0	NO H	NO H	NO H	1	3	3	1	1	2	1	1	1	1	1	2	1	1	1	12.2	12.2	37.094	343	0	10.073	5	2.6	7.3	2.6	2.6
sp|P09148|GAL7_ECOLI	sp|P09148|GAL7_ECOLI	galT	ND		0	Only L		0	Only L		0	Only L		0	Only L		0	Only L		0	NO H	NO H	NO H	1	7	7	0	1	4	1	3	3	0	1	4	1	3	3	23.6	23.6	39.645	348	0	14.313	0	4.3	12.9	2.9	10.1
sp|P0AEP3|GALU_ECOLI	sp|P0AEP3|GALU_ECOLI	galU	0.018814	27.597	2	0.018432		1	0		0	0.026938	60.153	3	0.02763	59.364	2	0.016964	22.951	2	1.43181	1.49902	Only WT	1	16	16	14	11	11	13	12	11	14	11	11	13	12	11	67.2	67.2	32.942	302	0	323.31	56	59.6	48.7	66.9	66.9
sp|P0A9B2|G3P1_ECOLI;sp|P33898|G3P2_ECOLI	sp|P0A9B2|G3P1_ECOLI	gapA	0.021141	131.95	21	0.027793	149.84	16	0.014396	119.08	28	0.028747	141.7	20	0.030694	141.03	20	0.018658	116.15	31	1.35977	1.10438	1.29605	2	41	41	34	35	34	32	36	33	34	35	34	32	36	33	94.3	94.3	35.532	331	0	323.31	92.1	89.7	86.4	89.4	89.7
sp|P0ABQ2|GARR_ECOLI	sp|P0ABQ2|GARR_ECOLI	garR	1.0588		1	ND		0	Only L		0	Only L		0	Only L		0	Only L		0	H only in del maz	NO H	NO H	1	5	5	2	0	2	2	1	2	2	0	2	2	1	2	28.2	28.2	30.427	294	0	19.458	9.2	0	15.3	8.8	10.2
sp|P69828|PTKA_ECOLI	sp|P69828|PTKA_ECOLI	gatA	Only L		0	Only L		0	Only L		0	Only L		0	Only L		0	Only L		0	NO H	NO H	NO H	1	8	8	3	1	5	3	3	4	3	1	5	3	3	4	62	62	16.907	150	0	82.585	19.3	14.7	54	30.7	30.7
sp|P37188|PTKB_ECOLI	sp|P37188|PTKB_ECOLI	gatB	Only L		0	Only L		0	Only L		0	0.051848		1	Only L		0	Only L		0	H only in wt	NO H	NO H	1	5	5	4	5	4	4	4	4	4	5	4	4	4	4	92.6	92.6	10.222	94	0	79.568	92.6	92.6	92.6	92.6	72.3
sp|P69831|PTKC_ECOLI	sp|P69831|PTKC_ECOLI	gatC	ND		0	Only L		0	Only L		0	ND		0	ND		0	Only L		0	NO H	NO H	NO H	1	3	3	0	1	1	0	0	1	0	1	1	0	0	1	3.8	3.8	48.364	451	0	4.3973	0	2.2	1.6	0	0
sp|P0A9S3|GATD_ECOLI	sp|P0A9S3|GATD_ECOLI	gatD	Only L		0	ND		0	ND		0	Only L		0	ND		0	Only L		0	NO H	NO H	NO H	1	3	3	1	0	0	1	0	1	1	0	0	1	0	1	8.4	8.4	37.39	346	0.0056526	2.4222	3.2	0	0	2	0
sp|P0C8J6|GATY_ECOLI;sp|C4ZSI0|GATY_ECOBW;sp|B1X7I7|GATY_ECODH	sp|P0C8J6|GATY_ECOLI;sp|C4ZSI0|GATY_ECOBW;sp|B1X7I7|GATY_ECODH	gatY	0.79672		1	Only L		0	0.75126		1	0.82882		1	Only L		0	Only L		0	1.04029	NO H	H only in del maz	3	15	15	11	9	8	8	9	10	11	9	8	8	9	10	53.9	53.9	30.812	284	0	93.863	42.6	28.9	28.9	26.1	28.9
sp|P0C8J8|GATZ_ECOLI;sp|C4ZSH9|GATZ_ECOBW;sp|P0C8K0|KBAZ_ECOLI;sp|C4ZR44|KBAZ_ECOBW;sp|B1XGU5|KBAZ_ECODH	sp|P0C8J8|GATZ_ECOLI;sp|C4ZSH9|GATZ_ECOBW	gatZ	Only L		0	Only L		0	Only L		0	Only L		0	0.12921		1	0.0825923		0	NO H	H only in wt	H only in wt	5	13	13	8	5	3	2	7	8	8	5	3	2	7	8	40.2	40.2	47.108	420	0	109.92	25.2	18.6	10	9.8	24
sp|P15877|DHG_ECOLI	sp|P15877|DHG_ECOLI	gcd	Only L		0	Only L		0	Only L		0	Only L		0	ND		0	0.026767		1	NO H	NO H	H only in wt	1	18	18	4	2	14	3	0	17	4	2	14	3	0	17	29.6	29.6	86.746	796	0	149.43	10.3	2.6	23.4	6	0
sp|P0A6T9|GCSH_ECOLI;sp|C5A0H6|GCSH_ECOBW;sp|B1XEJ1|GCSH_ECODH	sp|P0A6T9|GCSH_ECOLI;sp|C5A0H6|GCSH_ECOBW;sp|B1XEJ1|GCSH_ECODH	gcvH	Only L		0	ND		0	Only L		0	Only L		0	Only L		0	Only L		0	NO H	NO H	NO H	3	7	7	2	0	2	3	6	4	2	0	2	3	6	4	34.1	34.1	13.811	129	0	64.376	11.6	0	12.4	14	33.3
sp|P33195|GCSP_ECOLI;sp|C5A0H5|GCSP_ECOBW;sp|B1XEJ0|GCSP_ECODH	sp|P33195|GCSP_ECOLI;sp|C5A0H5|GCSP_ECOBW;sp|B1XEJ0|GCSP_ECODH	gcvP	0.22132		1	Only L		0	Only L		0	Only L		0	Only L		0	Only L		0	H only in del maz	NO H	NO H	3	45	45	14	6	15	31	30	34	14	6	15	31	30	34	71.8	71.8	104.38	957	0	323.31	25.7	11.3	28.5	56.7	57.9
sp|P0A9I3|GCVR_ECOLI	sp|P0A9I3|GCVR_ECOLI	gcvR	Only L		0	Only L		0	Only L		0	Only L		0	Only L		0	Only L		0	NO H	NO H	NO H	1	4	4	3	3	2	3	2	3	3	3	2	3	2	3	34.2	34.2	20.768	190	0	49.402	30	30	20.5	30	20.5
sp|P27248|GCST_ECOLI;sp|C5A0H7|GCST_ECOBW	sp|P27248|GCST_ECOLI;sp|C5A0H7|GCST_ECOBW	gcvT	Only L		0	Only L		0	Only L		0	Only L		0	Only L		0	Only L		0	NO H	NO H	NO H	2	15	15	8	6	8	14	12	13	8	6	8	14	12	13	54.7	54.7	40.146	364	0	271.3	36.3	22.8	32.4	52.2	43.7
sp|P00370|DHE4_ECOLI	sp|P00370|DHE4_ECOLI	gdhA	0.0025466		1	0.008606	153.67	4	0.0041498	16.21	2	0.012584		1	Only L		0	Only L		0	4.94149	H only in del maz	H only in del maz	1	35	35	30	31	31	30	28	28	30	31	31	30	28	28	81.4	81.4	48.581	447	0	323.31	79	81.4	75.6	77	74.7
sp|P18956|GGT_ECOLI	sp|P18956|GGT_ECOLI	ggt	ND		0	ND		0	Only L		0	Only L		0	ND		0	Only L		0	NO H	NO H	NO H	1	9	9	0	0	1	6	0	6	0	0	1	6	0	6	14.1	14.1	61.767	580	0	19.025	0	0	2.4	9.5	0
sp|P75913|GHRA_ECOLI;sp|C4ZRX4|GHRA_ECOBW;sp|B1X9E7|GHRA_ECODH	sp|P75913|GHRA_ECOLI;sp|C4ZRX4|GHRA_ECOBW;sp|B1X9E7|GHRA_ECODH	ghrA	Only L		0	Only L		0	Only L		0	Only L		0	Only L		0	Only L		0	NO H	NO H	NO H	3	18	18	11	8	9	12	7	6	11	8	9	12	7	6	74.4	74.4	35.343	312	0	119.81	61.5	46.2	35.6	60.9	34
sp|P37666|GHRB_ECOLI;sp|C4ZXE2|GHRB_ECOBW;sp|B1X8G8|GHRB_ECODH	sp|P37666|GHRB_ECOLI;sp|C4ZXE2|GHRB_ECOBW;sp|B1X8G8|GHRB_ECODH	ghrB	0.023625	130.6	5	0.049503	71.873	2	0.023735	291.32	2	0.019312	179.01	2	0.0140044		0	Only L		0	0.817439	0.282901	H only in del maz	3	15	15	12	13	12	14	13	12	12	13	12	14	13	12	59.9	59.9	35.395	324	0	303.66	54	57.1	53.4	59.9	57.4
sp|P0AF52|GHXP_ECOLI	sp|P0AF52|GHXP_ECOLI	ghxP	Only L		0	Only L		0	Only L		0	Only L		0	Only L		0	Only L		0	NO H	NO H	NO H	1	2	2	1	2	2	1	2	2	1	2	2	1	2	2	6.7	6.7	45.711	449	0	60.807	4.5	6.7	6.7	4.5	6.7
sp|P37330|MASZ_ECOLI	sp|P37330|MASZ_ECOLI	glcB	Only L		0	Only L		0	Only L		0	Only L		0	Only L		0	Only L		0	NO H	NO H	NO H	1	27	27	15	6	15	13	11	20	15	6	15	13	11	20	44	44	80.488	723	0	207.49	27.1	9	27.9	23.1	19.5
sp|P0A9S5|GLDA_ECOLI	sp|P0A9S5|GLDA_ECOLI	gldA	Only L		0	ND		0	Only L		0	Only L		0	ND		0	Only L		0	NO H	NO H	NO H	1	6	6	3	0	1	3	0	3	3	0	1	3	0	3	16.6	16.6	38.712	367	0	23.07	9.8	0	4.9	11.2	0
sp|P37747|GLF_ECOLI	sp|P37747|GLF_ECOLI	glf	0.052576	29.912	3	0.049838	11.957	2	0.022623	21.514	2	0.044617		1	0.043267		1	Only L		0	0.848619	0.868153	H only in del maz	1	28	28	18	15	19	18	15	18	18	15	19	18	15	18	72.2	72.2	42.965	367	0	277.44	52	44.1	52.9	55.3	47.1
sp|P0A6U8|GLGA_ECOLI;sp|C4ZVX9|GLGA_ECOBW;sp|B1X774|GLGA_ECODH	sp|P0A6U8|GLGA_ECOLI;sp|C4ZVX9|GLGA_ECOBW;sp|B1X774|GLGA_ECODH	glgA	0.99586		1	Only L		0	Only L		0	Only L		0	Only L		0	Only L		0	H only in del maz	NO H	NO H	3	16	16	13	3	15	12	3	11	13	3	15	12	3	11	35.6	35.6	52.822	477	0	141.78	31.9	10.9	35.6	29.8	7.1
sp|P07762|GLGB_ECOLI	sp|P07762|GLGB_ECOLI	glgB	Only L		0	Only L		0	Only L		0	Only L		0	Only L		0	Only L		0	NO H	NO H	NO H	1	22	22	11	6	10	9	4	8	11	6	10	9	4	8	36.7	36.7	84.336	728	0	86.538	19.4	8.9	15.9	16.5	5.8
sp|P0A6V1|GLGC_ECOLI;sp|C4ZVY0|GLGC_ECOBW;sp|B1X775|GLGC_ECODH	sp|P0A6V1|GLGC_ECOLI;sp|C4ZVY0|GLGC_ECOBW;sp|B1X775|GLGC_ECODH	glgC	Only L		0	Only L		0	Only L		0	Only L		0	Only L		0	0.014863		1	NO H	NO H	H only in wt	3	20	20	13	8	15	15	8	12	13	8	15	15	8	12	54.1	54.1	48.697	431	0	232.88	39	26.9	46.6	42.2	25.8
sp|P0AC86|PHSG_ECOLI	sp|P0AC86|PHSG_ECOLI	glgP	Only L		0	Only L		0	Only L		0	Only L		0	Only L		0	Only L		0	NO H	NO H	NO H	1	27	27	10	5	19	6	3	13	10	5	19	6	3	13	43.3	43.3	93.171	815	0	220.4	18	7	32.8	13.5	7.9
sp|P15067|GLGX_ECOLI;sp|C4ZVY1|GLGX_ECOBW;sp|B1X776|GLGX_ECODH	sp|P15067|GLGX_ECOLI;sp|C4ZVY1|GLGX_ECOBW;sp|B1X776|GLGX_ECODH	glgX	Only L		0	Only L		0	Only L		0	Only L		0	Only L		0	Only L		0	NO H	NO H	NO H	3	13	13	3	2	9	2	1	8	3	2	9	2	1	8	28.8	28.8	73.576	657	0	52.486	6.4	3.3	19.5	3.5	2.1
sp|P0A6V8|GLK_ECOLI;sp|C4ZVS5|GLK_ECOBW;sp|B1X9R0|GLK_ECODH	sp|P0A6V8|GLK_ECOLI;sp|C4ZVS5|GLK_ECOBW;sp|B1X9R0|GLK_ECODH	glk	Only L		0	Only L		0	Only L		0	Only L		0	Only L		0	Only L		0	NO H	NO H	NO H	3	15	15	9	2	9	8	12	9	9	2	9	8	12	9	52.6	52.6	34.723	321	0	79.439	27.1	11.8	27.1	24.6	50.5
sp|P31120|GLMM_ECOLI;sp|C4ZSR5|GLMM_ECOBW;sp|B1XGY6|GLMM_ECODH	sp|P31120|GLMM_ECOLI;sp|C4ZSR5|GLMM_ECOBW;sp|B1XGY6|GLMM_ECODH	glmM	Only L		0	Only L		0	Only L		0	Only L		0	Only L		0	Only L		0	NO H	NO H	NO H	3	24	24	19	12	16	15	15	13	19	12	16	15	15	13	62	62	47.543	445	0	213.86	52.4	31.5	42.5	44.3	42.5
sp|P17169|GLMS_ECOLI	sp|P17169|GLMS_ECOLI	glmS	Only L		0	Only L		0	Only L		0	Only L		0	Only L		0	0.80709		1	NO H	NO H	H only in wt	1	41	41	28	20	30	26	23	28	28	20	30	26	23	28	70.9	70.9	66.894	609	0	323.31	57.6	45	59.1	55	49.8
sp|P0ACC7|GLMU_ECOLI;sp|C4ZZ08|GLMU_ECOBW;sp|B1X9V8|GLMU_ECODH	sp|P0ACC7|GLMU_ECOLI;sp|C4ZZ08|GLMU_ECOBW;sp|B1X9V8|GLMU_ECODH	glmU	Only L		0	Only L		0	Only L		0	Only L		0	Only L		0	Only L		0	NO H	NO H	NO H	3	21	21	13	8	17	11	12	14	13	8	17	11	12	14	60.7	60.7	49.19	456	0	241.05	40.4	22.4	52.4	32.5	40.1
sp|P0A9C5|GLNA_ECOLI	sp|P0A9C5|GLNA_ECOLI	glnA	0.039097	63.549	12	0.053989	121.73	10	0.029883	109.3	17	0.059621	127.61	15	0.06606	74.24	12	0.033266	93.415	18	1.52495	1.22358	1.11321	1	37	37	22	27	30	25	25	26	22	27	30	25	25	26	91.9	91.9	51.903	469	0	323.31	64.4	73.6	74.4	69.3	80
sp|P0A9Z1|GLNB_ECOLI	sp|P0A9Z1|GLNB_ECOLI	glnB	Only L		0	Only L		0	Only L		0	Only L		0	0.01147		1	Only L		0	NO H	H only in wt	NO H	1	11	11	10	7	7	8	6	5	10	7	7	8	6	5	80.4	80.4	12.425	112	0	42.443	80.4	47.3	48.2	61.6	40.2
sp|P27249|GLND_ECOLI;sp|C4ZRQ9|GLND_ECOBW;sp|B1XD36|GLND_ECODH	sp|P27249|GLND_ECOLI;sp|C4ZRQ9|GLND_ECOBW;sp|B1XD36|GLND_ECODH	glnD	Only L		0	ND		0	Only L		0	Only L		0	ND		0	Only L		0	NO H	NO H	NO H	3	13	13	4	0	6	3	0	9	4	0	6	3	0	9	18.5	18.5	102.39	890	0	41.689	4.5	0	9.3	4.8	0
sp|P30870|GLNE_ECOLI;sp|C4ZQX0|GLNE_ECOBW;sp|B1XG58|GLNE_ECODH	sp|P30870|GLNE_ECOLI;sp|C4ZQX0|GLNE_ECOBW;sp|B1XG58|GLNE_ECODH	glnE	Only L		0	Only L		0	Only L		0	Only L		0	ND		0	Only L		0	NO H	NO H	NO H	3	9	9	3	1	5	3	0	6	3	1	5	3	0	6	11.3	11.3	108.42	946	0	20.968	3.1	0.7	5.5	3.2	0
sp|P0AFB8|NTRC_ECOLI	sp|P0AFB8|NTRC_ECOLI	glnG	Only L		0	0.104	24.795	2	Only L		0	Only L		0	Only L		0	Only L		0	NO H	H only in del maz	NO H	1	11	11	1	5	9	2	5	7	1	5	9	2	5	7	25.2	25.2	52.254	469	0	50.007	2.6	11.5	20.3	5.1	12.4
sp|P0AEQ3|GLNH_ECOLI	sp|P0AEQ3|GLNH_ECOLI	glnH	0.070088	127.4	8	0.00898542	98.258	7	0.056899	41.687	6	0.083006	124.69	9	0.1264	124.53	6	0.0657	88.283	7	1.18431	14.0672	1.15468	1	20	20	14	11	14	16	13	14	14	11	14	16	13	14	79.8	79.8	27.19	248	0	319.29	66.5	60.1	58.5	70.2	59.7
sp|P0AFB5|NTRB_ECOLI	sp|P0AFB5|NTRB_ECOLI	glnL	ND		0	ND		0	ND		0	ND		0	ND		0	ND		0	NO H	NO H	NO H	1	1	1	0	0	1	0	0	1	0	0	1	0	0	1	4.3	4.3	38.556	349	0	5.4993	0	0	4.3	0	0
sp|P0AEQ6|GLNP_ECOLI	sp|P0AEQ6|GLNP_ECOLI	glnP	Only L		0	Only L		0	Only L		0	ND		0	Only L		0	Only L		0	NO H	NO H	NO H	1	3	3	1	1	1	0	1	3	1	1	1	0	1	3	9.1	9.1	24.364	219	0	8.4484	4.1	4.1	4.1	0	4.1
sp|P10346|GLNQ_ECOLI	sp|P10346|GLNQ_ECOLI	glnQ	0.053104		1	0.091519	66.708	2	0.03098		1	0.097454		1	0.10498	133.83	2	0.0414	0.28495	2	1.83515	1.14708	1.33635	1	12	12	8	7	7	8	8	5	8	7	7	8	8	5	57.9	57.9	26.731	240	0	127.59	47.5	33.8	44.2	43.3	36.7
sp|P00962|SYQ_ECOLI;sp|C4ZWF6|SYQ_ECOBW;sp|B1X6L3|SYQ_ECODH	sp|P00962|SYQ_ECOLI;sp|C4ZWF6|SYQ_ECOBW;sp|B1X6L3|SYQ_ECODH	glnS	0.030162	60.434	5	0.026152	4.0549	2	0.009976		1	0.034181	66.009	6	0.027626	29.578	3	0.011806	99.052	4	1.13325	1.05636	1.18344	3	45	45	28	28	36	25	21	29	28	28	36	25	21	29	71.8	71.8	63.477	554	0	323.31	59.4	60.6	67	52.2	53.8
sp|P0AC81|LGUL_ECOLI	sp|P0AC81|LGUL_ECOLI	gloA	Only L		0	Only L		0	Only L		0	ND		0	Only L		0	Only L		0	NO H	NO H	NO H	1	3	3	1	3	2	0	3	3	1	3	2	0	3	3	16.3	16.3	14.92	135	0	7.0282	5.9	16.3	11.1	0	16.3
sp|P0AC84|GLO2_ECOLI;sp|C4ZRU9|GLO2_ECOBW;sp|B1XD76|GLO2_ECODH	sp|P0AC84|GLO2_ECOLI;sp|C4ZRU9|GLO2_ECOBW;sp|B1XD76|GLO2_ECODH	gloB	Only L		0	Only L		0	Only L		0	Only L		0	Only L		0	Only L		0	NO H	NO H	NO H	3	7	7	4	1	4	4	1	5	4	1	4	4	1	5	36.3	36.3	28.434	251	0	26.32	21.5	2.8	22.3	15.9	6.8
sp|P0A6V5|GLPE_ECOLI;sp|C4ZVX6|GLPE_ECOBW;sp|B1X770|GLPE_ECODH	sp|P0A6V5|GLPE_ECOLI;sp|C4ZVX6|GLPE_ECOBW;sp|B1X770|GLPE_ECODH	glpE	Only L		0	ND		0	ND		0	Only L		0	ND		0	Only L		0	NO H	NO H	NO H	3	2	2	2	0	0	1	0	1	2	0	0	1	0	1	31.5	31.5	12.082	108	0	7.057	31.5	0	0	17.6	0
sp|P0A6F3|GLPK_ECOLI;sp|C5A093|GLPK_ECOBW;sp|B1XB92|GLPK_ECODH	sp|P0A6F3|GLPK_ECOLI;sp|C5A093|GLPK_ECOBW;sp|B1XB92|GLPK_ECODH	glpK	Only L		0	Only L		0	0.67711		1	Only L		0	0.17871		1	Only L		0	NO H	H only in wt	H only in del maz	3	19	19	12	10	14	10	10	13	12	10	14	10	10	13	43.4	43.4	56.23	502	0	106.29	29.9	27.1	31.1	23.7	25.7
sp|P09394|GLPQ_ECOLI	sp|P09394|GLPQ_ECOLI	glpQ	0.020905		1	ND		0	0.014782	108.9	2	Only L		0	Only L		0	0.021139		1	H only in del maz	NO H	1.43005	1	3	3	2	0	2	1	2	1	2	0	2	1	2	1	10.9	10.9	40.843	358	0	12.993	5.3	0	5.3	3.4	8.9
sp|P0ACL0|GLPR_ECOLI	sp|P0ACL0|GLPR_ECOLI	glpR	Only L		0	Only L		0	Only L		0	Only L		0	Only L		0	Only L		0	NO H	NO H	NO H	1	6	6	3	3	2	3	3	1	3	3	2	3	3	1	34.9	34.9	28.048	252	0	31.343	18.3	19.8	9.9	13.5	14.7
sp|P0A9C9|GLPX_ECOLI	sp|P0A9C9|GLPX_ECOLI	glpX	0		0	Only L		0	Only L		0	0.6681		1	Only L		0	Only L		0	H only in del maz	NO H	NO H	1	10	10	5	2	7	6	3	5	5	2	7	6	3	5	34.5	34.5	35.852	336	0	29.089	18.2	7.1	23.5	20.5	8.9
sp|P0AFU4|GLRR_ECOLI	sp|P0AFU4|GLRR_ECOLI	glrR	Only L		0	Only L		0	0.0068014		1	Only L		0	ND		0	Only L		0	NO H	NO H	H only in del maz	1	5	5	2	3	1	2	0	2	2	3	1	2	0	2	10.6	10.6	49.148	444	0	8.4434	3.8	6.8	1.6	4.5	0
sp|P77454|GLSA1_ECOLI	sp|P77454|GLSA1_ECOLI	glsA1	Only L		0	ND		0	Only L		0	Only L		0	Only L		0	Only L		0	NO H	NO H	NO H	1	4	4	1	0	1	1	1	2	1	0	1	1	1	2	20.6	20.6	32.903	310	0	54.162	2.3	0	10	6.1	2.3
sp|P0A6W0|GLSA2_ECOLI	sp|P0A6W0|GLSA2_ECOLI	glsA2	ND		0	ND		0	Only L		0	Only L		0	ND		0	2.8065		1	NO H	NO H	H only in wt	1	3	3	1	0	3	1	0	1	1	0	3	1	0	1	12.7	12.7	33.515	308	0	14.965	2.9	0	12.7	4.5	0
sp|P0ABH7|CISY_ECOLI	sp|P0ABH7|CISY_ECOLI	gltA	0.0056157	3.6705	2	Only L		0	0.0068784	42.014	4	Only L		0	Only L		0	0.0040209	7.9721	2	H only in del maz	NO H	0.584569	1	26	26	21	13	22	21	17	20	21	13	22	21	17	20	71.7	71.7	48.014	427	0	323.31	64.2	50.8	56.9	62.5	44
sp|P09831|GLTB_ECOLI	sp|P09831|GLTB_ECOLI	gltB	Only L		0	0.91612		1	0.91082		1	Only L		0	Only L		0	0.70611		1	NO H	H only in del maz	0.775246	1	76	76	45	39	51	49	46	53	45	39	51	49	46	53	58.5	58.5	163.3	1486	0	323.31	39.4	40	43.3	45.1	44
sp|P09832|GLTD_ECOLI;sp|P37127|AEGA_ECOLI	sp|P09832|GLTD_ECOLI	gltD	0.16339		1	Only L		0	Only L		0	Only L		0	Only L		0	Only L		0	H only in del maz	NO H	NO H	2	38	38	22	23	22	27	30	21	22	23	22	27	30	21	78.4	78.4	52.015	472	0	323.31	62.1	60.8	57.2	65.5	78.4
sp|P0AER8|GLTS_ECOLI	sp|P0AER8|GLTS_ECOLI	gltS	Only L		0	Only L		0	0.038046		1	Only L		0	Only L		0	0.047161	161.83	4	NO H	NO H	1.23958	1	6	6	4	1	5	3	2	6	4	1	5	3	2	6	17	17	42.425	401	0	172.39	17	8	17	10.7	10.7
sp|P04805|SYE_ECOLI;sp|B1X9R9|SYE_ECODH	sp|P04805|SYE_ECOLI;sp|B1X9R9|SYE_ECODH	gltX	0.024253	104.43	4	0.028795	191.91	3	0.016685	152.18	4	0.026033	62.012	4	0.031272	86.345	4	Only L		0	1.07339	1.08602	H only in del maz	2	37	37	27	24	28	28	27	22	27	24	28	28	27	22	74.1	74.1	53.815	471	0	323.31	59.7	64.5	72.6	58.2	57.1
sp|P0A825|GLYA_ECOLI;sp|C4ZXC6|GLYA_ECOBW;sp|B1XB26|GLYA_ECODH	sp|P0A825|GLYA_ECOLI;sp|C4ZXC6|GLYA_ECOBW;sp|B1XB26|GLYA_ECODH	glyA	0.0098741	86.476	10	0.016706	121.31	11	0.010041	94.199	7	0.011196	117.8	10	0.014728	63.988	13	0.0039544	88.356	3	1.13388	0.881599	0.393825	3	37	37	32	28	26	29	32	24	32	28	26	29	32	24	79.1	79.1	45.316	417	0	323.31	78.7	77.9	60.7	77.2	78.7
sp|C4ZXF0|SYGA_ECOBW;sp|P00960|SYGA_ECOLI	sp|C4ZXF0|SYGA_ECOBW;sp|P00960|SYGA_ECOLI	glyQ	0.032292	16.432	3	0.030629	14.405	2	Only L		0	0.023797	89.593	4	0.023741		1	0.018261		1	0.736932	0.775115	H only in wt	2	12	12	8	10	8	9	10	7	8	10	8	9	10	7	53.5	53.5	34.716	303	0	252.43	39.6	41.9	41.9	38.9	41.9
sp|P00961|SYGB_ECOLI;sp|C4ZXE9|SYGB_ECOBW;sp|B1X8H5|SYGB_ECODH	sp|P00961|SYGB_ECOLI;sp|C4ZXE9|SYGB_ECOBW;sp|B1X8H5|SYGB_ECODH	glyS	0.022465	126.6	6	0.022907	208.76	3	0.011896	138.52	6	0.024029	104.33	4	0.01974	149.24	5	0.012866	132	4	1.06962	0.861745	1.08154	3	57	57	41	40	43	40	45	44	41	40	43	40	45	44	80.6	80.6	76.812	689	0	323.31	70.7	65.3	71.4	63.7	71
sp|P0AC88|GM4D_ECOLI	sp|P0AC88|GM4D_ECOLI	gmd	ND		0	ND		0	ND		0	Only L		0	Only L		0	Only L		0	NO H	NO H	NO H	1	10	10	0	1	0	5	2	7	0	1	0	5	2	7	27.6	27.6	42.046	373	0	57.118	0	1.9	0	19.3	4.6
sp|P63224|GMHA_ECOLI;sp|C4ZRV8|GMHA_ECOBW;sp|B1XD84|GMHA_ECODH	sp|P63224|GMHA_ECOLI;sp|C4ZRV8|GMHA_ECOBW;sp|B1XD84|GMHA_ECODH	gmhA	Only L		0	0.16374		1	Only L		0	0.011119		1	Only L		0	Only L		0	H only in wt	H only in del maz	NO H	3	15	15	11	9	8	10	9	8	11	9	8	10	9	8	88	88	20.815	192	0	217.23	66.7	65.1	59.9	61.5	66.7
sp|P63228|GMHBB_ECOLI	sp|P63228|GMHBB_ECOLI	gmhB	Only L		0	Only L		0	Only L		0	Only L		0	Only L		0	Only L		0	NO H	NO H	NO H	1	3	3	2	1	3	3	1	3	2	1	3	3	1	3	25.7	25.7	21.294	191	0	33.417	20.9	5.8	25.7	25.7	5.8
sp|P60546|KGUA_ECOLI	sp|P60546|KGUA_ECOLI	gmk	Only L		0	Only L		0	Only L		0	Only L		0	Only L		0	Only L		0	NO H	NO H	NO H	1	13	13	9	8	9	8	5	7	9	8	9	8	5	7	53.6	53.6	23.592	207	0	85.502	53.1	34.8	49.3	35.7	23.7
sp|P00350|6PGD_ECOLI	sp|P00350|6PGD_ECOLI	gnd	0.036726	81.423	27	0.053609	135.52	24	0.026295	128.86	24	0.039417	98.89	25	0.051199	142.71	19	0.02037	131.82	21	1.07327	0.955045	0.774672	1	50	50	42	39	40	39	38	38	42	39	40	39	38	38	89.7	89.7	51.481	468	0	323.31	78.4	80.6	79.9	76.5	81
sp|P0AC92|GNSA_ECOLI	sp|P0AC92|GNSA_ECOLI	gnsA	Only L		0	Only L		0	Only L		0	Only L		0	Only L		0	Only L		0	NO H	NO H	NO H	1	4	4	3	2	3	3	2	3	3	2	3	3	2	3	86	64.9	6.5755	57	0	34.743	71.9	61.4	75.4	75.4	61.4
sp|P77695|GNSB_ECOLI	sp|P77695|GNSB_ECOLI	gnsB	Only L		0	Only L		0	Only L		0	Only L		0	0.34122	20.529	2	Only L		0	NO H	H only in wt	NO H	1	8	6	6	4	5	6	5	6	5	3	3	4	3	4	80.7	59.6	6.5476	57	0	80.929	80.7	63.2	57.9	68.4	63.2
sp|P0ACP5|GNTR_ECOLI	sp|P0ACP5|GNTR_ECOLI	gntR	Only L		0	Only L		0	Only L		0	Only L		0	ND		0	Only L		0	NO H	NO H	NO H	1	3	3	1	1	3	1	0	1	1	1	3	1	0	1	12.4	12.4	36.422	331	0	15.05	2.4	2.4	12.4	2.4	0
sp|P06715|GSHR_ECOLI	sp|P06715|GSHR_ECOLI	gor	0.085445	87.222	6	0.11498	37.261	3	0.049614	36.354	2	0.080363	95.967	3	0.091943	79.931	4	0.061696	47.128	3	0.940523	0.799643	1.24352	1	23	23	16	12	15	13	12	13	16	12	15	13	12	13	63.8	63.8	48.772	450	0	306.88	49.3	37.6	47.1	39.8	46
sp|P32662|GPH_ECOLI	sp|P32662|GPH_ECOLI	gph	Only L		0	Only L		0	Only L		0	Only L		0	Only L		0	Only L		0	NO H	NO H	NO H	1	6	6	4	3	5	3	3	2	4	3	5	3	3	2	32.1	32.1	27.389	252	0	53.105	18.7	15.5	21.8	23	18.7
sp|P62707|GPMA_ECOLI;sp|C4ZXS6|GPMA_ECOBW;sp|B1X786|GPMA_ECODH	sp|P62707|GPMA_ECOLI;sp|C4ZXS6|GPMA_ECOBW;sp|B1X786|GPMA_ECODH	gpmA	0.024313	131.7	18	0.023359	139.21	15	0.02077	108.91	19	0.026574	146.52	21	0.023529	126.9	18	0.028537	121.96	20	1.093	1.00728	1.37395	3	30	30	26	27	28	27	26	27	26	27	28	27	26	27	85.6	85.6	28.556	250	0	323.31	82	85.6	72.4	82	82
sp|P0A7A2|GPMB_ECOLI;sp|C4ZT77|GPMB_ECOBW;sp|B1XFK5|GPMB_ECODH	sp|P0A7A2|GPMB_ECOLI;sp|C4ZT77|GPMB_ECOBW;sp|B1XFK5|GPMB_ECODH	gpmB	Only L		0	Only L		0	Only L		0	Only L		0	Only L		0	Only L		0	NO H	NO H	NO H	3	14	14	12	5	7	8	7	7	12	5	7	8	7	7	44.7	44.7	24.065	215	0	79.147	44.2	26.5	31.6	33	27.4
sp|P37689|GPMI_ECOLI	sp|P37689|GPMI_ECOLI	gpmI	0.029532		1	Only L		0	0		0	0.038234	135.26	4	0.020707	101.61	3	0.011473	17.954	2	1.29466	H only in wt	Only WT	1	27	27	15	16	20	18	14	17	15	16	20	18	14	17	66.1	66.1	56.193	514	0	323.31	40.1	45.1	55.8	47.7	42.8
sp|P25552|GPPA_ECOLI;sp|C4ZZ47|GPPA_ECOBW;sp|B1X9Z3|GPPA_ECODH	sp|P25552|GPPA_ECOLI;sp|C4ZZ47|GPPA_ECOBW;sp|B1X9Z3|GPPA_ECODH	gppA	0.38344		1	ND		0	Only L		0	Only L		0	ND		0	Only L		0	H only in del maz	NO H	NO H	3	5	5	2	0	2	1	0	3	2	0	2	1	0	3	13.2	13.2	54.871	494	0	31.668	5.9	0	4	3.6	0
sp|Q46851|GPR_ECOLI	sp|Q46851|GPR_ECOLI	gpr	Only L		0	Only L		0	ND		0	Only L		0	Only L		0	Only L		0	NO H	NO H	NO H	1	7	7	2	1	2	1	2	3	2	1	2	1	2	3	21.4	21.4	38.832	346	0	27.928	8.1	4.3	8.4	2	6.6
tr|D0VEX6|D0VEX6_ECOLI;sp|P0A6S7|GPDA_ECOLI;sp|C4ZXK0|GPDA_ECOBW;sp|B1X942|GPDA_ECODH	tr|D0VEX6|D0VEX6_ECOLI;sp|P0A6S7|GPDA_ECOLI;sp|C4ZXK0|GPDA_ECOBW;sp|B1X942|GPDA_ECODH	gpsA	Only L		0	Only L		0	Only L		0	Only L		0	Only L		0	Only L		0	NO H	NO H	NO H	4	9	9	4	5	6	6	4	5	4	5	6	6	4	5	44	44	36.361	339	0	148.35	20.4	27.1	24.8	32.2	15.9
sp|P0A9M5|XGPT_ECOLI;sp|C4ZT95|XGPT_ECOBW;sp|B1XDY1|XGPT_ECODH	sp|P0A9M5|XGPT_ECOLI;sp|C4ZT95|XGPT_ECOBW;sp|B1XDY1|XGPT_ECODH	gpt	Only L		0	Only L		0	Only L		0	Only L		0	Only L		0	Only L		0	NO H	NO H	NO H	3	7	7	6	6	6	6	6	5	6	6	6	6	6	5	59.2	59.2	16.97	152	0	123.6	54.6	54.6	42.1	42.1	50.7
sp|P68066|GRCA_ECOLI;sp|C4ZYK2|GRCA_ECOBW;sp|B1XBQ6|GRCA_ECODH	sp|P68066|GRCA_ECOLI;sp|C4ZYK2|GRCA_ECOBW;sp|B1XBQ6|GRCA_ECODH	grcA	0.581	101.14	10	0.37017	62.119	7	0.058669		1	0.67231	139.58	8	0.19623	136.3	3	0.14279	50.811	4	1.15716	0.530108	2.43382	3	10	10	10	8	6	7	6	8	10	8	6	7	6	8	86.6	81.1	14.284	127	0	76.102	86.6	73.2	65.4	81.1	71.7
sp|P0A6W5|GREA_ECOLI	sp|P0A6W5|GREA_ECOLI	greA	0.098444	90.193	8	0.079044	106.78	4	0.032183	163.2	3	0.094476	85.337	10	0.092456	76.948	6	0.047932	116.83	7	0.959693	1.16968	1.48936	1	12	12	11	10	11	12	11	11	11	10	11	12	11	11	78.5	78.5	17.641	158	0	195.9	78.5	68.4	68.4	78.5	78.5
sp|P30128|GREB_ECOLI	sp|P30128|GREB_ECOLI	greB	Only L		0	Only L		0	Only L		0	Only L		0	Only L		0	Only L		0	NO H	NO H	NO H	1	6	6	2	3	5	2	3	3	2	3	5	2	3	3	31.6	31.6	18.527	158	0	18.236	13.3	18.4	25.3	11.4	19.6
sp|P0A6F5|CH60_ECOLI;sp|C5A1D5|CH60_ECOBW;sp|B1XDP7|CH60_ECODH	sp|P0A6F5|CH60_ECOLI;sp|C5A1D5|CH60_ECOBW;sp|B1XDP7|CH60_ECODH	groL	0.011495	108.34	15	0.027654	122.03	15	0.0048909	72.731	10	0.041992	88.482	24	0.083384	106.69	28	0.018263	113.42	23	3.65307	3.01526	3.73408	3	47	47	40	34	39	38	40	38	40	34	39	38	40	38	88.5	88.5	57.328	548	0	323.31	86.1	69.3	81.6	78.1	79.6
sp|P0A6F9|CH10_ECOLI;sp|C5A1D4|CH10_ECOBW;sp|B1XDP6|CH10_ECODH	sp|P0A6F9|CH10_ECOLI;sp|C5A1D4|CH10_ECOBW;sp|B1XDP6|CH10_ECODH	groS	0.023247	1.6978	2	0.037325	66.906	3	0.0059707	33.609	2	0.041183	166.04	4	0.085069	223.17	2	0.020021	73.159	3	1.77154	2.27914	3.35321	3	7	7	4	6	5	6	5	5	4	6	5	6	5	5	64.9	64.9	10.387	97	0	48.867	51.5	64.9	64.9	64.9	64.9
sp|P09372|GRPE_ECOLI;sp|C4ZYN1|GRPE_ECOBW;sp|B1XBT4|GRPE_ECODH;REV__sp|P22106|ASNB_ECOLI	sp|P09372|GRPE_ECOLI;sp|C4ZYN1|GRPE_ECOBW;sp|B1XBT4|GRPE_ECODH	grpE	0.021097	9.9191	2	0.034094		1	0.020173	18.165	2	0.044451	66.263	5	0.094179	28.688	4	0.02853	8.3465	3	2.10698	2.76233	1.41427	4	21	21	14	10	17	12	9	14	14	10	17	12	9	14	70.6	70.6	21.798	197	0	323.31	62.9	54.3	58.4	50.3	46.2
sp|P68688|GLRX1_ECOLI	sp|P68688|GLRX1_ECOLI	grxA	Only L		0	Only L		0	Only L		0	Only L		0	Only L		0	Only L		0	NO H	NO H	NO H	1	6	6	2	4	4	3	2	4	2	4	4	3	2	4	85.9	85.9	9.6847	85	0	64.345	52.9	71.8	51.8	62.4	52.9
sp|P0AC59|GLRX2_ECOLI	sp|P0AC59|GLRX2_ECOLI	grxB	0.062891	119.14	8	0.10078		1	0.031823	174.13	3	0.067158	78.128	9	0.04028		1	0.052175	76.499	3	1.06785	0.399682	1.63954	1	18	18	15	13	16	15	12	13	15	13	16	15	12	13	82.3	82.3	24.35	215	0	312.3	67.4	65.1	65.6	73	67.4
sp|P0AC62|GLRX3_ECOLI	sp|P0AC62|GLRX3_ECOLI	grxC	0.0093833	262.02	2	Only L		0	Only L		0	0.011683	18.249	3	0.041964		1	Only L		0	1.24508	H only in wt	NO H	1	8	8	6	5	7	7	5	5	6	5	7	7	5	5	86.7	86.7	9.1374	83	0	103.43	85.5	68.7	79.5	86.7	78.3
sp|P0AC69|GLRX4_ECOLI	sp|P0AC69|GLRX4_ECOLI	grxD	Only L		0	0.036123	67.127	2	0.022856		1	0.06993	79.705	2	0.035532	24.787	4	0.032218		1	H only in wt	0.983639	1.40961	1	6	6	4	5	5	5	6	5	4	5	5	5	6	5	58.3	58.3	12.879	115	0	127.76	43.5	53.9	53.9	53.9	58.3
sp|P0A6W9|GSH1_ECOLI;sp|C4ZYT8|GSH1_ECOBW;sp|B1XCM1|GSH1_ECODH	sp|P0A6W9|GSH1_ECOLI;sp|C4ZYT8|GSH1_ECOBW;sp|B1XCM1|GSH1_ECODH	gshA	Only L		0	Only L		0	Only L		0	Only L		0	Only L		0	Only L		0	NO H	NO H	NO H	3	19	19	11	11	12	11	10	10	11	11	12	11	10	10	51.7	51.7	58.269	518	0	235.05	36.1	34.2	37.5	30.7	29.3
sp|P04425|GSHB_ECOLI	sp|P04425|GSHB_ECOLI	gshB	Only L		0	Only L		0	Only L		0	Only L		0	Only L		0	Only L		0	NO H	NO H	NO H	1	13	13	10	9	10	12	6	10	10	9	10	12	6	10	50.6	50.6	35.56	316	0	105.01	42.1	37	38.3	50.6	27.5
sp|P75796|GSIA_ECOLI	sp|P75796|GSIA_ECOLI	gsiA	Only L		0	Only L		0	Only L		0	Only L		0	Only L		0	0.084649		1	NO H	NO H	H only in wt	1	16	16	8	1	9	5	2	12	8	1	9	5	2	12	30.2	30.2	69.113	623	0	61.397	18	1.6	14.8	8.3	3
tr|A0A0G3HUT6|A0A0G3HUT6_ECOLI;sp|P75797|GSIB_ECOLI	tr|A0A0G3HUT6|A0A0G3HUT6_ECOLI;sp|P75797|GSIB_ECOLI	gsiB	Only L		0	Only L		0	Only L		0	Only L		0	Only L		0	Only L		0	NO H	NO H	NO H	2	21	21	14	8	17	16	9	16	14	8	17	16	9	16	53.7	53.7	56.47	512	0	323.31	35	27	41.2	40	30.5
sp|P75798|GSIC_ECOLI	sp|P75798|GSIC_ECOLI	gsiC	ND		0	ND		0	Only L		0	Only L		0	ND		0	Only L		0	NO H	NO H	NO H	1	4	4	0	0	1	1	0	4	0	0	1	1	0	4	15.7	15.7	34.066	306	0	10.792	0	0	2.9	5.2	0
sp|P0AEW6|INGK_ECOLI	sp|P0AEW6|INGK_ECOLI	gsk	Only L		0	Only L		0	Only L		0	Only L		0	Only L		0	Only L		0	NO H	NO H	NO H	1	13	13	6	5	6	8	4	7	6	5	6	8	4	7	42.9	42.9	48.448	434	0	74.933	17.7	15.4	17.5	22.8	19.1
sp|P0A9D2|GSTA_ECOLI	sp|P0A9D2|GSTA_ECOLI	gstA	Only L		0	Only L		0	Only L		0	Only L		0	Only L		0	Only L		0	NO H	NO H	NO H	1	13	13	5	6	10	6	7	8	5	6	10	6	7	8	77.6	77.6	22.868	201	0	119.99	38.3	36.3	69.7	39.3	50.7
sp|P0ACA7|GSTB_ECOLI	sp|P0ACA7|GSTB_ECOLI	gstB	1.7315		1	Only L		0	Only L		0	Only L		0	Only L		0	Only L		0	H only in del maz	NO H	NO H	1	16	16	11	9	10	11	11	8	11	9	10	11	11	8	64.4	64.4	23.713	208	0	190.91	49.5	45.7	47.1	53.8	56.2
sp|P04079|GUAA_ECOLI;sp|C4ZX82|GUAA_ECOBW;sp|B1XAY2|GUAA_ECODH	sp|P04079|GUAA_ECOLI;sp|C4ZX82|GUAA_ECOBW;sp|B1XAY2|GUAA_ECODH	guaA	Only L		0	0.0080512		1	Only L		0	0.0064165		1	Only L		0	Only L		0	H only in wt	H only in del maz	NO H	3	44	44	34	32	32	33	29	28	34	32	32	33	29	28	81.1	81.1	58.679	525	0	323.31	64.2	72.2	69.7	63.6	75.2
sp|P0ADG7|IMDH_ECOLI	sp|P0ADG7|IMDH_ECOLI	guaB	Only L		0	Only L		0	Only L		0	Only L		0	Only L		0	Only L		0	NO H	NO H	NO H	1	32	32	26	25	28	25	25	27	26	25	28	25	25	27	82.2	82.2	52.022	488	0	323.31	66.2	56.8	70.5	59.8	61.5
sp|P60560|GUAC_ECOLI;sp|C4ZRJ8|GUAC_ECOBW;sp|B1XC80|GUAC_ECODH	sp|P60560|GUAC_ECOLI;sp|C4ZRJ8|GUAC_ECOBW;sp|B1XC80|GUAC_ECODH	guaC	Only L		0	Only L		0	Only L		0	Only L		0	Only L		0	Only L		0	NO H	NO H	NO H	3	23	23	17	10	19	18	13	21	17	10	19	18	13	21	66.6	66.6	37.383	347	0	323.31	51	25.4	64	57.1	43.5
sp|P0AES2|GUDD_ECOLI	sp|P0AES2|GUDD_ECOLI	gudD	ND		0	ND		0	Only L		0	Only L		0	ND		0	ND		0	NO H	NO H	NO H	1	3	3	1	0	3	2	1	0	1	0	3	2	1	0	9.4	9.4	49.14	446	0	25.159	1.6	0	9.4	5.8	1.6
sp|P17115|GUTQ_ECOLI;tr|D0VEX7|D0VEX7_ECOLI	sp|P17115|GUTQ_ECOLI;tr|D0VEX7|D0VEX7_ECOLI	gutQ	0		0	ND		0	Only L		0	Only L		0	Only L		0	Only L		0	H only in del maz	NO H	NO H	2	9	9	3	0	4	4	3	2	3	0	4	4	3	2	36.4	36.4	34.031	321	0	22.72	11.5	0	11.2	20.9	13.1
sp|P0AES4|GYRA_ECOLI	sp|P0AES4|GYRA_ECOLI	gyrA	0.067433	103.78	13	0.072382	81.252	5	0.029268	131.26	6	0.057505	112.19	6	0.088348	71.37	10	0.032914	70.104	9	0.852772	1.22058	1.12457	1	49	49	33	27	37	32	23	34	33	27	37	32	23	34	51.8	51.8	96.962	875	0	323.31	38.3	32.3	43.5	34.9	27.7
sp|P0AES6|GYRB_ECOLI	sp|P0AES6|GYRB_ECOLI	gyrB	0.14251	74.893	22	0.0306611	66.648	15	0.081923	59.301	16	0.15877	71.394	19	0.17669	53.441	13	0.093895	115.33	13	1.1141	5.76268	1.14614	1	50	50	39	32	39	34	29	37	39	32	39	34	29	37	65	65	89.949	804	0	323.31	59.7	52.4	58.3	55.5	48.1
sp|P31658|HCHA_ECOLI;sp|C4ZQN7|HCHA_ECOBW;sp|B1X6B7|HCHA_ECODH	sp|P31658|HCHA_ECOLI;sp|C4ZQN7|HCHA_ECOBW;sp|B1X6B7|HCHA_ECODH	hchA	Only L		0	0.0364222		0	Only L		0	Only L		0	Only L		0	Only L		0	NO H	H only in del maz	NO H	3	11	11	10	6	8	10	7	9	10	6	8	10	7	9	55.1	55.1	31.19	283	0	210.04	51.9	32.5	34.3	52.3	37.1
sp|P69931|HDA_ECOLI;sp|C4ZX71|HDA_ECOBW;sp|B1XAX1|HDA_ECODH	sp|P69931|HDA_ECOLI;sp|C4ZX71|HDA_ECOBW;sp|B1XAX1|HDA_ECODH	hda	Only L		0	Only L		0	Only L		0	ND		0	ND		0	Only L		0	NO H	NO H	NO H	3	4	4	1	1	3	0	0	2	1	1	3	0	0	2	22.3	22.3	26.632	233	0	12.056	6	4.3	18	0	0
sp|P0AES9|HDEA_ECOLI	sp|P0AES9|HDEA_ECOLI	hdeA	0.023345	20.831	2	Only L		0	0.027359		1	0.068665	138.96	5	Only L		0	0.034289	16.595	2	2.94132	NO H	1.2533	1	8	8	5	4	4	8	4	4	5	4	4	8	4	4	73.6	73.6	11.857	110	0	323.31	69.1	67.3	71.8	73.6	69.1
sp|P0AET2|HDEB_ECOLI	sp|P0AET2|HDEB_ECOLI	hdeB	0.020673	3.2155	2	Only L		0	Only L		0	0.081899	71.511	4	Only L		0	0.025475	12.387	2	3.96164	NO H	H only in wt	1	6	6	6	3	5	6	2	5	6	3	5	6	2	5	58.3	58.3	12.043	108	0	174.91	58.3	43.5	58.3	58.3	27.8
sp|P0A8R9|HDFR_ECOLI;sp|C4ZZ35|HDFR_ECOBW;sp|B1X9Y2|HDFR_ECODH	sp|P0A8R9|HDFR_ECOLI;sp|C4ZZ35|HDFR_ECOBW;sp|B1X9Y2|HDFR_ECODH	hdfR	ND		0	0.031087	17.461	2	Only L		0	ND		0	ND		0	ND		0	NO H	H only in del maz	NO H	3	2	2	0	1	2	0	0	0	0	1	2	0	0	0	9	9	31.746	279	0.0015798	3.0783	0	3.2	9	0	0
sp|P0AET8|HDHA_ECOLI	sp|P0AET8|HDHA_ECOLI	hdhA	Only L		0	Only L		0	Only L		0	Only L		0	ND		0	Only L		0	NO H	NO H	NO H	1	11	11	4	2	6	4	0	5	4	2	6	4	0	5	49	49	26.778	255	0	32.811	22.4	7.5	34.9	19.2	0
sp|P15038|HELD_ECOLI	sp|P15038|HELD_ECOLI	helD	Only L		0	0.017721		1	0.0093282		1	Only L		0	0.01763		1	0.011042		1	NO H	0.994865	1.18372	1	12	12	4	4	5	5	4	6	4	4	5	5	4	6	18.7	18.7	77.975	684	0	31.472	6	8.8	6.4	7	6.3
sp|P0ACB2|HEM2_ECOLI	sp|P0ACB2|HEM2_ECOLI	hemB	0.055335	86.669	4	0.069201	80.304	2	0.030911		1	0.051008	129.02	3	0.060913		1	0.03946		1	0.921804	0.880233	1.27657	1	20	20	15	13	13	12	7	12	15	13	13	12	7	12	64.8	64.8	35.624	324	0	223.29	50.3	43.8	49.7	47.8	32.4
sp|P06983|HEM3_ECOLI;sp|C4ZZ69|HEM3_ECOBW;sp|B1XAH2|HEM3_ECODH	sp|P06983|HEM3_ECOLI;sp|C4ZZ69|HEM3_ECOBW;sp|B1XAH2|HEM3_ECODH	hemC	1.9195		1	1.4751		1	Only L		0	0.69654	60.663	2	Only L		0	Only L		0	0.362876	H only in del maz	NO H	3	12	12	8	5	5	8	4	6	8	5	5	8	4	6	46	46	33.851	313	0	51.125	36.7	19.5	24.6	35.5	20.8
sp|P09126|HEM4_ECOLI	sp|P09126|HEM4_ECOLI	hemD	ND		0	ND		0	ND		0	ND		0	ND		0	Only L		0	NO H	NO H	NO H	1	3	3	0	0	1	0	1	3	0	0	1	0	1	3	13	13	27.798	246	0	7.5773	0	0	4.9	0	5.3
sp|P29680|DCUP_ECOLI;sp|C5A0T8|DCUP_ECOBW;sp|B1XC00|DCUP_ECODH	sp|P29680|DCUP_ECOLI;sp|C5A0T8|DCUP_ECOBW;sp|B1XC00|DCUP_ECODH	hemE	Only L		0	Only L		0	Only L		0	Only L		0	Only L		0	Only L		0	NO H	NO H	NO H	3	9	9	6	3	5	6	3	6	6	3	5	6	3	6	28	28	39.248	354	0	57.927	19.2	9.9	14.1	20.3	7.9
sp|P0ACB4|HEMG_ECOLI	sp|P0ACB4|HEMG_ECOLI	hemG	Only L		0	Only L		0	Only L		0	Only L		0	Only L		0	Only L		0	NO H	NO H	NO H	1	11	11	3	7	9	5	3	5	3	7	9	5	3	5	58.6	58.6	21.226	181	0	57.444	17.7	42.5	54.1	26.5	22.7
sp|P23871|HEMH_ECOLI;sp|C4ZUS9|HEMH_ECOBW;sp|B1XFR2|HEMH_ECODH	sp|P23871|HEMH_ECOLI;sp|C4ZUS9|HEMH_ECOBW;sp|B1XFR2|HEMH_ECODH	hemH	Only L		0	ND		0	Only L		0	Only L		0	Only L		0	ND		0	NO H	NO H	NO H	3	5	5	1	1	2	2	2	0	1	1	2	2	2	0	16.6	16.6	35.884	320	0	12.046	3.4	3.4	5	6.2	8.8
sp|P23893|GSA_ECOLI;sp|C4ZRP7|GSA_ECOBW;sp|B1XD24|GSA_ECODH	sp|P23893|GSA_ECOLI;sp|C4ZRP7|GSA_ECOBW;sp|B1XD24|GSA_ECODH	hemL	0.028618	34.565	2	Only L		0	0.019098		1	0.046271	20.914	2	0.028706	109.26	3	0.016764		1	1.61685	H only in wt	0.877788	3	16	16	11	9	12	14	8	12	11	9	12	14	8	12	49.8	49.8	45.366	426	0	323.31	37.8	31.2	39.9	43.7	30.5
sp|P32131|HEMN_ECOLI	sp|P32131|HEMN_ECOLI	hemN	Only L		0	Only L		0	Only L		0	Only L		0	Only L		0	Only L		0	NO H	NO H	NO H	1	8	8	2	2	2	1	3	3	2	2	2	1	3	3	20.1	20.1	52.728	457	0	27.383	6.6	7.9	3.9	3.3	11.2
sp|P09127|HEMX_ECOLI	sp|P09127|HEMX_ECOLI	hemX	Only L		0	Only L		0	Only L		0	Only L		0	Only L		0	Only L		0	NO H	NO H	NO H	1	17	17	9	4	10	8	3	12	9	4	10	8	3	12	55.2	55.2	42.962	393	0	138.39	29	11.7	29.8	24.7	10.4
sp|P0ACB7|HEMY_ECOLI	sp|P0ACB7|HEMY_ECOLI	hemY	Only L		0	Only L		0	Only L		0	Only L		0	Only L		0	Only L		0	NO H	NO H	NO H	1	10	10	3	2	9	4	2	5	3	2	9	4	2	5	32.7	32.7	45.244	398	0	50.986	6.3	6.3	28.6	11.8	5.8
sp|P46118|HEXR_ECOLI	sp|P46118|HEXR_ECOLI	hexR	Only L		0	ND		0	Only L		0	Only L		0	ND		0	ND		0	NO H	NO H	NO H	1	3	3	1	1	1	1	0	0	1	1	1	1	0	0	12.8	12.8	31.975	289	0	8.5616	4.5	4.8	4.5	3.5	0
sp|P0ABC3|HFLC_ECOLI	sp|P0ABC3|HFLC_ECOLI	hflC	Only L		0	Only L		0	0.072087		1	Only L		0	0.19647		1	Only L		0	NO H	H only in wt	H only in del maz	1	16	16	7	5	12	9	6	12	7	5	12	9	6	12	56.6	56.6	37.649	334	0	124.53	35.3	21	50.3	36.5	28.1
sp|P25746|HFLD_ECOLI;sp|C4ZS72|HFLD_ECOBW;sp|B1XA42|HFLD_ECODH	sp|P25746|HFLD_ECOLI;sp|C4ZS72|HFLD_ECOBW;sp|B1XA42|HFLD_ECODH	hflD	Only L		0	ND		0	Only L		0	Only L		0	ND		0	Only L		0	NO H	NO H	NO H	3	6	6	3	1	4	2	0	4	3	1	4	2	0	4	31.5	31.5	22.947	213	0	52.894	16.4	8.5	22.5	13.1	0
sp|P0ABC7|HFLK_ECOLI	sp|P0ABC7|HFLK_ECOLI	hflK	Only L		0	Only L		0	Only L		0	0.18932		1	Only L		0	0.011207		1	H only in wt	NO H	H only in wt	1	22	22	13	10	13	15	6	17	13	10	13	15	6	17	61.6	61.6	45.544	419	0	298.97	40.3	33.4	45.8	43.9	21.7
sp|P25519|HFLX_ECOLI	sp|P25519|HFLX_ECOLI	hflX	Only L		0	0.66029		1	Only L		0	Only L		0	Only L		0	Only L		0	NO H	H only in del maz	NO H	1	22	22	10	11	14	10	9	13	10	11	14	10	9	13	53.8	53.8	48.327	426	0	173.42	27.5	27.9	35.4	29.3	22.3
sp|P0ACE3|HHA_ECOLI	sp|P0ACE3|HHA_ECOLI	hha	0.24366		1	Only L		0	1.6242		1	0.29619		1	Only L		0	2.3453		1	1.21559	NO H	1.44397	1	6	6	1	1	4	1	3	3	1	1	4	1	3	3	73.6	73.6	8.6279	72	0	22.341	11.1	12.5	61.1	11.1	29.2
sp|P67701|HIGA_ECOLI	sp|P67701|HIGA_ECOLI	higA	ND		0	ND		0	ND		0	Only L		0	ND		0	ND		0	NO H	NO H	NO H	1	2	2	0	0	1	1	0	1	0	0	1	1	0	1	21	21	14.995	138	0	9.5039	0	0	7.2	13.8	0
sp|P0ACE7|HINT_ECOLI	sp|P0ACE7|HINT_ECOLI	hinT	Only L		0	Only L		0	Only L		0	Only L		0	Only L		0	Only L		0	NO H	NO H	NO H	1	7	7	5	4	6	5	5	6	5	4	6	5	5	6	79.8	79.8	13.241	119	0	82.844	61.3	37	73.1	61.3	66.4
sp|P23873|HIPB_ECOLI	sp|P23873|HIPB_ECOLI	hipB	ND		0	ND		0	Only L		0	ND		0	ND		0	ND		0	NO H	NO H	NO H	1	1	1	0	0	1	0	0	0	0	0	1	0	0	0	13.6	13.6	10.016	88	0.00054289	3.951	0	0	13.6	0	0
sp|P10371|HIS4_ECOLI;sp|C4ZSB3|HIS4_ECOBW;sp|B1X6W1|HIS4_ECODH	sp|P10371|HIS4_ECOLI;sp|C4ZSB3|HIS4_ECOBW;sp|B1X6W1|HIS4_ECODH	hisA	Only L		0	Only L		0	Only L		0	Only L		0	Only L		0	Only L		0	NO H	NO H	NO H	3	13	13	7	4	10	8	5	8	7	4	10	8	5	8	62	62	26.032	245	0	152.94	36.3	25.7	46.9	37.1	36.3
sp|P06987|HIS7_ECOLI	sp|P06987|HIS7_ECOLI	hisB	Only L		0	Only L		0	Only L		0	Only L		0	Only L		0	Only L		0	NO H	NO H	NO H	1	21	21	14	15	17	15	15	18	14	15	17	15	15	18	61.1	61.1	40.278	355	0	235.33	44.2	48.2	57.2	44.2	50.1
sp|P06986|HIS8_ECOLI;sp|C4ZSB0|HIS8_ECOBW;sp|B1X6V8|HIS8_ECODH	sp|P06986|HIS8_ECOLI;sp|C4ZSB0|HIS8_ECOBW;sp|B1X6V8|HIS8_ECODH	hisC	Only L		0	Only L		0	Only L		0	Only L		0	Only L		0	Only L		0	NO H	NO H	NO H	3	20	20	14	9	13	13	9	16	14	9	13	13	9	16	69.7	69.7	39.36	356	0	287.86	61.2	32	53.4	53.4	32
sp|P06988|HISX_ECOLI	sp|P06988|HISX_ECOLI	hisD	Only L		0	0.017074		1	Only L		0	Only L		0	Only L		0	Only L		0	NO H	H only in del maz	NO H	1	24	24	16	11	16	16	14	15	16	11	16	16	14	15	45.2	45.2	46.11	434	0	254.3	37.3	31.3	35.9	38.7	39.9
sp|P60664|HIS6_ECOLI;sp|C4ZSB4|HIS6_ECOBW;sp|B1X6W2|HIS6_ECODH	sp|P60664|HIS6_ECOLI;sp|C4ZSB4|HIS6_ECOBW;sp|B1X6W2|HIS6_ECODH	hisF	Only L		0	Only L		0	Only L		0	Only L		0	Only L		0	Only L		0	NO H	NO H	NO H	3	16	16	9	8	10	13	6	11	9	8	10	13	6	11	72.1	72.1	28.454	258	0	269.37	41.1	41.5	53.9	58.5	35.7
sp|P60757|HIS1_ECOLI;sp|C4ZSA8|HIS1_ECOBW;sp|B1X6V6|HIS1_ECODH	sp|P60757|HIS1_ECOLI;sp|C4ZSA8|HIS1_ECOBW;sp|B1X6V6|HIS1_ECODH	hisG	0.21507		1	Only L		0	Only L		0	0.31049		1	Only L		0	Only L		0	1.44367	NO H	NO H	3	16	16	14	9	15	15	12	13	14	9	15	15	12	13	55.9	55.9	33.366	299	0	201.7	48.8	32.4	52.2	49.2	45.8
sp|P60595|HIS5_ECOLI	sp|P60595|HIS5_ECOLI	hisH	Only L		0	Only L		0	Only L		0	Only L		0	Only L		0	Only L		0	NO H	NO H	NO H	1	9	9	7	5	7	7	4	8	7	5	7	7	4	8	56.6	56.6	21.653	196	0	103.82	42.3	33.7	41.3	42.3	26
sp|P06989|HIS2_ECOLI	sp|P06989|HIS2_ECOLI	hisI	Only L		0	Only L		0	Only L		0	Only L		0	Only L		0	Only L		0	NO H	NO H	NO H	1	7	7	7	4	4	6	2	3	7	4	4	6	2	3	39.4	39.4	22.756	203	0	151.65	39.4	18.2	18.2	39.4	23.2
sp|P0AEU0|HISJ_ECOLI	sp|P0AEU0|HISJ_ECOLI	hisJ	0.014158	67.051	6	0.019394	103.43	4	0.010622	55.687	4	0.015279	32.812	5	0.018557	111.7	3	0.0079084	37.51	2	1.07918	0.956842	0.74453	1	30	29	23	21	19	23	22	16	22	20	18	22	21	16	80	80	28.483	260	0	323.31	80	71.5	76.2	78.5	79.2
sp|P07109|HISP_ECOLI	sp|P07109|HISP_ECOLI	hisP	Only L		0	Only L		0	Only L		0	Only L		0	Only L		0	Only L		0	NO H	NO H	NO H	1	10	10	6	4	8	4	2	7	6	4	8	4	2	7	38.5	38.5	28.653	257	0	56.901	28.8	21.8	33.5	20.2	13.2
sp|P60906|SYH_ECOLI;sp|C4ZX89|SYH_ECOBW;sp|B1XAY9|SYH_ECODH	sp|P60906|SYH_ECOLI;sp|C4ZX89|SYH_ECOBW;sp|B1XAY9|SYH_ECODH	hisS	Only L		0	Only L		0	0.033494		1	Only L		0	Only L		0	Only L		0	NO H	NO H	H only in del maz	3	36	36	23	23	28	22	21	25	23	23	28	22	21	25	74.3	74.3	47.029	424	0	323.31	62.3	61.1	63.7	60.1	57.3
sp|P67910|HLDD_ECOLI;sp|C4ZXL1|HLDD_ECOBW;sp|B1X953|HLDD_ECODH	sp|P67910|HLDD_ECOLI;sp|C4ZXL1|HLDD_ECOBW;sp|B1X953|HLDD_ECODH	hldD	0.045512	56.567	8	0.044708	96.515	7	0.026322	53.912	5	0.053195	49.619	8	0.047004	55.735	4	0.031553	64.901	10	1.16881	1.05136	1.19873	3	25	25	20	21	19	21	19	18	20	21	19	21	19	18	72.6	72.6	34.893	310	0	323.31	65.8	63.2	60.6	65.8	57.4
sp|P76658|HLDE_ECOLI;sp|C4ZQW9|HLDE_ECOBW;sp|B1XG57|HLDE_ECODH	sp|P76658|HLDE_ECOLI;sp|C4ZQW9|HLDE_ECOBW;sp|B1XG57|HLDE_ECODH	hldE	Only L		0	Only L		0	Only L		0	Only L		0	Only L		0	Only L		0	NO H	NO H	NO H	3	26	26	16	16	18	17	17	18	16	16	18	17	17	18	62.3	62.3	51.05	477	0	242.9	45.3	48	43.2	47.2	47.4
sp|P24232|HMP_ECOLI	sp|P24232|HMP_ECOLI	hmp	Only L		0	Only L		0	Only L		0	Only L		0	Only L		0	Only L		0	NO H	NO H	NO H	1	19	19	16	8	14	9	6	8	16	8	14	9	6	8	58.8	58.8	43.867	396	0	144.16	56.8	35.9	38.6	37.6	27
sp|P0ACF8|HNS_ECOLI	sp|P0ACF8|HNS_ECOLI	hns	0.014631	143.39	6	0.017921	173.96	5	0.0077352	187.28	5	0.02	126.15	7	0.017276	57.722	3	0.0096338	185.41	5	1.36696	0.964009	1.24545	1	16	15	13	13	8	15	13	11	12	12	7	14	12	10	70.8	70.8	15.539	137	0	259.61	65.7	70.8	54.7	70.8	70.8
sp|P28630|HOLA_ECOLI	sp|P28630|HOLA_ECOLI	holA	ND		0	ND		0	Only L		0	ND		0	ND		0	ND		0	NO H	NO H	NO H	1	1	1	0	0	1	0	0	0	0	0	1	0	0	0	2.6	2.6	38.703	343	0.003104	2.5768	0	0	2.6	0	0
sp|P28905|HOLC_ECOLI	sp|P28905|HOLC_ECOLI	holC	Only L		0	Only L		0	Only L		0	Only L		0	Only L		0	Only L		0	NO H	NO H	NO H	1	5	5	2	1	4	1	2	3	2	1	4	1	2	3	28.6	28.6	16.633	147	0	9.6988	15	6.1	27.9	8.8	11.6
sp|P28632|HOLD_ECOLI	sp|P28632|HOLD_ECOLI	holD	Only L		0	ND		0	ND		0	Only L		0	ND		0	ND		0	NO H	NO H	NO H	1	2	2	2	1	0	2	0	0	2	1	0	2	0	0	28.5	28.5	15.174	137	0	11.604	28.5	11.7	0	28.5	0
sp|P0ABS8|HOLE_ECOLI	sp|P0ABS8|HOLE_ECOLI	holE	ND		0	ND		0	Only L		0	Only L		0	Only L		0	Only L		0	NO H	NO H	NO H	1	2	2	1	0	1	1	1	1	1	0	1	1	1	1	25	25	8.8462	76	0.0010655	3.4311	15.8	0	15.8	15.8	9.2
sp|P0AFX0|HPF_ECOLI	sp|P0AFX0|HPF_ECOLI	hpf	7.2126		1	Only L		0	Only L		0	8.2395		1	Only L		0	Only L		0	1.14238	NO H	NO H	1	6	6	4	1	4	3	2	2	4	1	4	3	2	2	44.2	44.2	10.75	95	0	44.918	41.1	7.4	37.9	41.1	16.8
sp|P0A9M2|HPRT_ECOLI	sp|P0A9M2|HPRT_ECOLI	hpt	Only L		0	Only L		0	Only L		0	Only L		0	Only L		0	Only L		0	NO H	NO H	NO H	1	17	17	12	8	16	14	11	10	12	8	16	14	11	10	69.7	69.7	20.115	178	0	104.7	65.7	38.8	69.7	69.7	50
sp|P43329|HRPA_ECOLI	sp|P43329|HRPA_ECOLI	hrpA	Only L		0	1.3754		1	Only L		0	0.329		1	Only L		0	Only L		0	H only in wt	H only in del maz	NO H	1	22	22	7	2	6	9	2	11	7	2	6	9	2	11	19.2	19.2	149.03	1300	0	59.117	5.4	2.6	5.5	7.4	2.6
sp|P0A6Z1|HSCA_ECOLI;sp|C4ZXA1|HSCA_ECOBW;sp|B1XB01|HSCA_ECODH	sp|P0A6Z1|HSCA_ECOLI;sp|C4ZXA1|HSCA_ECOBW;sp|B1XB01|HSCA_ECODH	hscA	0.43765		1	Only L		0	Only L		0	Only L		0	Only L		0	Only L		0	H only in del maz	NO H	NO H	3	20	20	10	11	14	10	10	9	10	11	14	10	10	9	42.2	42.2	65.652	616	0	200.11	24.5	25.3	32.3	22.6	25.2
sp|P0A6L9|HSCB_ECOLI;sp|C4ZXA2|HSCB_ECOBW;sp|B1XB02|HSCB_ECODH	sp|P0A6L9|HSCB_ECOLI;sp|C4ZXA2|HSCB_ECOBW;sp|B1XB02|HSCB_ECODH	hscB	Only L		0	Only L		0	Only L		0	Only L		0	Only L		0	Only L		0	NO H	NO H	NO H	3	6	6	3	2	4	2	3	3	3	2	4	2	3	3	64.9	64.9	20.137	171	0	135.06	26.9	25.7	42.7	21.6	31
sp|P08957|T1MK_ECOLI	sp|P08957|T1MK_ECOLI	hsdM	Only L		0	Only L		0	Only L		0	Only L		0	0.23916		1	Only L		0	NO H	H only in wt	NO H	1	30	30	13	16	19	18	19	16	13	16	19	18	19	16	77.3	77.3	59.306	529	0	278.97	41.8	46.9	53.5	49.5	51.2
sp|P08956|T1RK_ECOLI	sp|P08956|T1RK_ECOLI	hsdR	Only L		0	Only L		0	Only L		0	Only L		0	15.8976		0	Only L		0	NO H	H only in wt	NO H	1	18	18	7	2	7	3	2	10	7	2	7	3	2	10	17.2	17.2	134.09	1170	0	50.934	7.9	1.6	5.6	2.6	1.8
sp|P05719|T1SK_ECOLI	sp|P05719|T1SK_ECOLI	hsdS	Only L		0	Only L		0	Only L		0	Only L		0	Only L		0	Only L		0	NO H	NO H	NO H	1	9	9	2	1	6	3	1	3	2	1	6	3	1	3	23.7	23.7	51.395	464	0	24.467	3.9	2.6	16.6	7.1	2.6
sp|P52644|HSLJ_ECOLI	sp|P52644|HSLJ_ECOLI	hslJ	Only L		0	ND		0	Only L		0	ND		0	ND		0	Only L		0	NO H	NO H	NO H	1	4	4	1	0	1	0	0	3	1	0	1	0	0	3	35	35	15.165	140	0	21.563	7.1	0	6.4	0	0
sp|P0A6Y5|HSLO_ECOLI;sp|C4ZUQ6|HSLO_ECOBW;sp|B1X748|HSLO_ECODH	sp|P0A6Y5|HSLO_ECOLI;sp|C4ZUQ6|HSLO_ECOBW;sp|B1X748|HSLO_ECODH	hslO	0.73819		1	0.78376		1	0.15256		1	0.037902	77.24	2	0.22079	40.167	2	Only L		0	0.0513445	0.281706	H only in del maz	3	10	10	7	6	7	9	7	7	7	6	7	9	7	7	55.1	55.1	32.534	292	0	121.68	27.4	29.5	30.5	49	33.6
sp|P0ACG8|HSLR_ECOLI	sp|P0ACG8|HSLR_ECOLI	hslR	Only L		0	Only L		0	Only L		0	Only L		0	Only L		0	Only L		0	NO H	NO H	NO H	1	2	2	2	2	2	1	2	2	2	2	2	1	2	2	21.8	21.8	15.496	133	0	8.9283	21.8	21.8	21.8	6.8	21.8
sp|P0A6H5|HSLU_ECOLI;sp|C5A098|HSLU_ECOBW;sp|B1XB97|HSLU_ECODH	sp|P0A6H5|HSLU_ECOLI;sp|C5A098|HSLU_ECOBW;sp|B1XB97|HSLU_ECODH	hslU	0.02349	6.8303	3	0.032953		1	0		0	0.052313	103.62	6	0.086052	97.414	10	0.018352		1	2.22703	2.61136	Only WT	3	34	34	25	19	22	23	20	19	25	19	22	23	20	19	67.9	67.9	49.593	443	0	323.31	64.1	54.2	55.8	61.6	58.9
sp|P0A7B8|HSLV_ECOLI;sp|C5A099|HSLV_ECOBW;sp|B1XB98|HSLV_ECODH	sp|P0A7B8|HSLV_ECOLI;sp|C5A099|HSLV_ECOBW;sp|B1XB98|HSLV_ECODH	hslV	Only L		0	0.070057		1	Only L		0	0.066402		1	0.1156		1	Only L		0	H only in wt	1.65008	NO H	3	7	6	2	7	3	2	4	2	2	6	3	2	4	2	34.7	34.7	19.093	176	0	49.4	12.5	34.7	16.5	12.5	28.4
sp|P0A6Z3|HTPG_ECOLI	sp|P0A6Z3|HTPG_ECOLI	htpG	Only L		0	Only L		0	Only L		0	3.2779		1	Only L		0	Only L		0	H only in wt	NO H	NO H	1	48	48	35	29	33	34	26	28	35	29	33	34	26	28	73.4	73.4	71.422	624	0	323.31	56.9	56.1	51.8	51.1	46.6
sp|P23894|HTPX_ECOLI;sp|C4ZZI6|HTPX_ECOBW;sp|B1XH97|HTPX_ECODH	sp|P23894|HTPX_ECOLI;sp|C4ZZI6|HTPX_ECOBW;sp|B1XH97|HTPX_ECODH	htpX	Only L		0	ND		0	Only L		0	Only L		0	ND		0	Only L		0	NO H	NO H	NO H	3	4	4	4	0	2	2	0	3	4	0	2	2	0	3	19.8	19.8	31.923	293	0	10.66	19.8	0	7.5	8.9	0
sp|P25666|HTRL_ECOLI	sp|P25666|HTRL_ECOLI	htrL	Only L		0	ND		0	0.21274		1	0.41865		1	Only L		0	Only L		0	H only in wt	NO H	H only in del maz	1	5	5	3	0	3	4	1	1	3	0	3	4	1	1	20.7	20.7	33.458	285	0	23.677	14.4	0	10.5	17.9	6.7
sp|P0ACF0|DBHA_ECOLI	sp|P0ACF0|DBHA_ECOLI	hupA	0.012838	89.006	5	0.024245	126.58	3	0.01482	76.301	7	0.012889	39.215	4	0.015713		1	0.0094577	98.504	6	1.00397	0.648092	0.638171	1	12	11	11	12	10	11	10	10	10	11	9	10	10	10	87.8	87.8	9.5349	90	0	323.31	87.8	87.8	84.4	87.8	87.8
sp|P0ACF4|DBHB_ECOLI	sp|P0ACF4|DBHB_ECOLI	hupB	0.023822	180.19	3	0.030282	124.76	3	0.017253	12.499	3	0.021446	195.04	5	0.026528	184.52	5	0.014382	13.638	3	0.90026	0.876032	0.833594	1	9	9	7	7	7	6	8	8	7	7	7	6	8	8	76.7	76.7	9.2255	90	0	224.28	76.7	76.7	70	43.3	76.7
sp|P0AEV9|HYCI_ECOLI	sp|P0AEV9|HYCI_ECOLI	hycI	ND		0	ND		0	ND		0	Only L		0	ND		0	ND		0	NO H	NO H	NO H	1	1	1	0	0	0	1	0	0	0	0	0	1	0	0	10.9	10.9	17.056	156	0	4.4954	0	0	0	10.9	0
sp|P30147|HYI_ECOLI	sp|P30147|HYI_ECOLI	hyi	1.34969		0	Only L		0	Only L		0	ND		0	Only L		0	Only L		0	H only in del maz	NO H	NO H	1	3	3	3	1	1	1	1	1	3	1	1	1	1	1	12.4	12.4	29.377	258	0.0046488	2.4654	12.4	3.9	3.9	3.9	3.9
sp|P37595|IAAA_ECOLI	sp|P37595|IAAA_ECOLI	iaaA	Only L		0	0.032819		1	Only L		0	Only L		0	Only L		0	Only L		0	NO H	H only in del maz	NO H	1	12	12	7	6	7	6	4	6	7	6	7	6	4	6	48	48	33.394	321	0	105.6	32.4	28	35.2	27.7	23.7
sp|P39377|IADA_ECOLI	sp|P39377|IADA_ECOLI	iadA	Only L		0	1.3245		1	0.016374		1	Only L		0	0.78701		1	Only L		0	NO H	0.594194	H only in del maz	1	19	19	8	8	16	11	8	10	8	8	16	11	8	10	61	61	41.083	390	0	152.18	35.4	27.4	54.1	45.6	27.4
sp|P0A9W6|IBAG_ECOLI	sp|P0A9W6|IBAG_ECOLI	ibaG	Only L		0	Only L		0	Only L		0	0.023568		1	0.03074		1	Only L		0	H only in wt	H only in wt	NO H	1	3	3	2	1	2	2	2	3	2	1	2	2	2	3	38.1	38.1	9.4516	84	0	20.41	29.8	19	27.4	29.8	29.8
sp|P0C054|IBPA_ECOLI;sp|C4ZYW4|IBPA_ECOBW;sp|B1X9B7|IBPA_ECODH	sp|P0C054|IBPA_ECOLI;sp|C4ZYW4|IBPA_ECOBW;sp|B1X9B7|IBPA_ECODH	ibpA	Only L		0	Only L		0	0.17745		1	0.080071		1	0.16981		1	0.33046		1	H only in wt	H only in wt	1.86227	3	5	5	3	2	2	4	4	3	3	2	2	4	4	3	27	27	15.774	137	0	23.805	19.7	15.3	14.6	27	21.9
sp|P0C058|IBPB_ECOLI;sp|C4ZYW3|IBPB_ECOBW;sp|B1X9B6|IBPB_ECODH	sp|P0C058|IBPB_ECOLI;sp|C4ZYW3|IBPB_ECOBW;sp|B1X9B6|IBPB_ECODH	ibpB	Only L		0	Only L		0	ND		0	ND		0	Only L		0	ND		0	NO H	NO H	NO H	3	2	2	1	1	0	0	1	0	1	1	0	0	1	0	15.5	15.5	16.093	142	0.0015773	3.0001	7.7	7.7	0	0	7.7
sp|P08200|IDH_ECOLI;tr|Q1PI72|Q1PI72_ECOLI	sp|P08200|IDH_ECOLI;tr|Q1PI72|Q1PI72_ECOLI	icd	0.01787	93.281	22	0.037966	94.836	14	0.02524	153.07	28	0.020605	100.42	17	0.024068	66.922	13	0.013562	136.18	11	1.15305	0.633936	0.537322	2	42	42	33	33	35	35	32	34	33	33	35	35	32	34	77.4	77.4	45.756	416	0	323.31	67.3	67.8	73.1	71.4	67.8
sp|P16528|ICLR_ECOLI	sp|P16528|ICLR_ECOLI	iclR	Only L		0	Only L		0	Only L		0	Only L		0	Only L		0	Only L		0	NO H	NO H	NO H	1	6	6	3	3	3	3	4	4	3	3	3	3	4	4	29.2	29.2	29.739	274	0	34.978	13.9	13.1	13.1	12.4	20.4
sp|Q46822|IDI_ECOLI;sp|C5A0G1|IDI_ECOBW;sp|B1XEH6|IDI_ECODH	sp|Q46822|IDI_ECOLI;sp|C5A0G1|IDI_ECOBW;sp|B1XEH6|IDI_ECODH	idi	Only L		0	ND		0	ND		0	Only L		0	ND		0	ND		0	NO H	NO H	NO H	3	3	3	2	0	0	1	1	0	2	0	0	1	1	0	26.9	26.9	20.508	182	0	18.235	16.5	0	0	10.4	10.4
sp|P0A6X7|IHFA_ECOLI;sp|C4ZYH4|IHFA_ECOBW;sp|B1XG19|IHFA_ECODH	sp|P0A6X7|IHFA_ECOLI;sp|C4ZYH4|IHFA_ECOBW;sp|B1XG19|IHFA_ECODH	ihfA	0.024831	156.56	7	0.03739	208.92	6	0.017123	109.33	3	0.05067	170.93	6	0.043917	124	6	0.027016	156.99	6	2.04059	1.17457	1.57776	3	16	16	12	10	12	12	8	10	12	10	12	12	8	10	90.9	90.9	11.354	99	0	184.52	84.8	72.7	78.8	84.8	63.6
sp|P0A6Y1|IHFB_ECOLI;sp|C4ZQ38|IHFB_ECOBW;sp|B1X852|IHFB_ECODH	sp|P0A6Y1|IHFB_ECOLI;sp|C4ZQ38|IHFB_ECOBW;sp|B1X852|IHFB_ECODH	ihfB	0.033107	69.981	5	0.035211	95.036	5	0.017306	35.395	2	0.055238	90.984	7	0.054988	88.292	6	0.027393	42.619	2	1.66847	1.56167	1.58286	3	7	7	7	6	7	7	6	6	7	6	7	7	6	6	66	66	10.651	94	0	186.68	66	66	66	66	66
sp|P00956|SYI_ECOLI;sp|C4ZPV2|SYI_ECOBW;sp|B1XBF1|SYI_ECODH	sp|P00956|SYI_ECOLI;sp|C4ZPV2|SYI_ECOBW;sp|B1XBF1|SYI_ECODH	ileS	0.01267		1	Only L		0	0.068417		1	0.0073288		1	Only L		0	0.033012		1	0.578437	NO H	0.482512	3	59	59	47	40	48	40	39	46	47	40	48	40	39	46	73.5	73.5	104.3	938	0	323.31	60.3	51.1	63.8	51.4	54.3
sp|P04968|ILVA_ECOLI	sp|P04968|ILVA_ECOLI	ilvA	Only L		0	Only L		0	Only L		0	Only L		0	ND		0	Only L		0	NO H	NO H	NO H	1	10	10	2	2	6	5	0	6	2	2	6	5	0	6	26.1	26.1	56.195	514	0	30.354	5.1	4.9	15.6	13.6	0
sp|P08142|ILVB_ECOLI	sp|P08142|ILVB_ECOLI	ilvB	Only L		0	Only L		0	Only L		0	Only L		0	Only L		0	Only L		0	NO H	NO H	NO H	1	7	7	4	3	3	2	5	3	4	3	3	2	5	3	15.7	15.7	60.44	562	0	36.795	9.8	8.4	4.4	3.7	14.2
sp|P05793|ILVC_ECOLI;sp|C4ZZ44|ILVC_ECOBW;sp|B1X9Z0|ILVC_ECODH	sp|P05793|ILVC_ECOLI;sp|C4ZZ44|ILVC_ECOBW;sp|B1X9Z0|ILVC_ECODH	ilvC	0.062164	8.0012	2	0.039923	82.322	4	0.016666		1	0.1191	14.466	2	0.040443	42.848	3	0.54415		1	1.9159	1.01303	32.6503	3	39	39	20	23	29	21	27	30	20	23	29	21	27	30	71.1	71.1	54.068	491	0	323.31	40.7	54.2	61.3	42.6	56.8
sp|P05791|ILVD_ECOLI;sp|C4ZZ41|ILVD_ECOBW	sp|P05791|ILVD_ECOLI;sp|C4ZZ41|ILVD_ECOBW	ilvD	Only L		0	Only L		0	Only L		0	1.3987		1	2.2096		1	Only L		0	H only in wt	H only in wt	NO H	2	16	16	6	8	13	6	6	12	6	8	13	6	6	12	28.6	28.6	65.531	616	0	83.67	11.2	12.8	23.2	11.7	10.6
sp|P0AB80|ILVE_ECOLI	sp|P0AB80|ILVE_ECOLI	ilvE	Only L		0	Only L		0	Only L		0	Only L		0	Only L		0	Only L		0	NO H	NO H	NO H	1	12	12	9	9	8	7	6	7	9	9	8	7	6	7	40.1	40.1	34.093	309	0	153.82	34.3	32	28.8	26.9	23.3
sp|P00894|ILVH_ECOLI	sp|P00894|ILVH_ECOLI	ilvH	Only L		0	Only L		0	Only L		0	Only L		0	Only L		0	Only L		0	NO H	NO H	NO H	1	12	12	7	7	8	9	6	8	7	7	8	9	6	8	77.3	77.3	17.977	163	0	97.666	56.4	52.1	62	60.7	49.7
sp|P00893|ILVI_ECOLI	sp|P00893|ILVI_ECOLI	ilvI	Only L		0	Only L		0	Only L		0	Only L		0	Only L		0	Only L		0	NO H	NO H	NO H	1	24	24	13	9	10	16	9	8	13	9	10	16	9	8	54.4	54.4	62.984	574	0	204.36	30	23.5	25.1	36.6	22.3
sp|P0ADF8|ILVN_ECOLI	sp|P0ADF8|ILVN_ECOLI	ilvN	Only L		0	Only L		0	Only L		0	Only L		0	Only L		0	Only L		0	NO H	NO H	NO H	1	3	3	2	1	2	3	1	2	2	1	2	3	1	2	42.7	42.7	11.106	96	0	10.929	26	10.4	32.3	42.7	10.4
sp|P05827|ILVY_ECOLI	sp|P05827|ILVY_ECOLI	ilvY	ND		0	ND		0	ND		0	Only L		0	ND		0	Only L		0	NO H	NO H	NO H	1	2	2	0	0	0	1	0	2	0	0	0	1	0	2	7.1	7.1	33.204	297	0.00054318	3.953	0	0	0	4	0
sp|P69222|IF1_ECOLI	sp|P69222|IF1_ECOLI	infA	0.24577		1	Only L		0	Only L		0	0.23885		1	Only L		0	Only L		0	0.971844	NO H	NO H	1	4	4	4	4	3	4	3	3	4	4	3	4	3	3	77.8	77.8	8.2495	72	0	179.9	77.8	77.8	77.8	77.8	77.8
sp|P0A705|IF2_ECOLI;sp|C4ZSQ9|IF2_ECOBW;sp|B1XGY0|IF2_ECODH	sp|P0A705|IF2_ECOLI;sp|C4ZSQ9|IF2_ECOBW;sp|B1XGY0|IF2_ECODH	infB	0.020386	163.73	6	0.01576	138.29	4	0.0081384		1	0.0096076	137.92	2	0.014754	156.67	3	0.056815	420.84	4	0.471284	0.936168	6.9811	3	81	81	58	52	57	60	49	53	58	52	57	60	49	53	81.9	81.9	97.349	890	0	323.31	68.4	64.5	67.2	62.9	61.6
sp|P0A707|IF3_ECOLI;sp|C4ZYI0|IF3_ECOBW	sp|P0A707|IF3_ECOLI;sp|C4ZYI0|IF3_ECOBW	infC	0.015544	124.46	10	0.016534	122.94	8	0.0054163	164.38	3	0.021478	150.46	12	0.020467	187.01	6	0.0079259	130.6	5	1.38176	1.23787	1.46334	2	14	14	13	11	14	12	10	12	13	11	14	12	10	12	69.4	69.4	20.564	180	0	323.31	65.6	64.4	69.4	65.6	59.4
sp|P0CF13|INSA8_ECOLI;sp|P0CF12|INSA6_ECOLI;sp|P0CF11|INSA5_ECOLI;sp|P0CF10|INSA4_ECOLI;sp|P0CF09|INSA3_ECOLI;sp|P0CF08|INSA2_ECOLI;sp|P0CF07|INSA1_ECOLI	sp|P0CF13|INSA8_ECOLI;sp|P0CF12|INSA6_ECOLI;sp|P0CF11|INSA5_ECOLI;sp|P0CF10|INSA4_ECOLI;sp|P0CF09|INSA3_ECOLI;sp|P0CF08|INSA2_ECOLI;sp|P0CF07|INSA1_ECOLI	insA8	ND		0	ND		0	ND		0	ND		0	ND		0	ND		0	NO H	NO H	NO H	7	1	1	0	0	1	0	0	0	0	0	1	0	0	0	19.8	19.8	9.8683	91	0	8.3828	0	0	19.8	0	0
sp|P0CF72|INSE7_ECOLI;sp|P0CF71|INSE6_ECOLI;sp|P0CF70|INSE5_ECOLI;sp|P0CF69|INSE4_ECOLI;sp|P0CF68|INSE3_ECOLI;sp|P0CF67|INSE2_ECOLI;sp|P0CF66|INSE1_ECOLI	sp|P0CF72|INSE7_ECOLI;sp|P0CF71|INSE6_ECOLI;sp|P0CF70|INSE5_ECOLI;sp|P0CF69|INSE4_ECOLI;sp|P0CF68|INSE3_ECOLI;sp|P0CF67|INSE2_ECOLI;sp|P0CF66|INSE1_ECOLI	insE7	ND		0	ND		0	ND		0	Only L		0	ND		0	ND		0	NO H	NO H	NO H	7	3	3	0	0	1	1	0	1	0	0	1	1	0	1	30.3	30.3	11.543	99	0	5.8666	0	0	8.1	9.1	0
sp|P19768|INSJ_ECOLI	sp|P19768|INSJ_ECOLI	insJ	Only L		0	Only L		0	Only L		0	Only L		0	Only L		0	Only L		0	NO H	NO H	NO H	1	7	7	1	2	5	2	2	4	1	2	5	2	2	4	35.3	35.3	19.725	173	0	11.28	5.8	14.5	24.9	9.8	14.5
sp|P0CF93|INSL3_ECOLI;sp|P0CF92|INSL2_ECOLI;sp|P0CF91|INSL1_ECOLI	sp|P0CF93|INSL3_ECOLI;sp|P0CF92|INSL2_ECOLI;sp|P0CF91|INSL1_ECOLI	insL3	Only L		0	ND		0	ND		0	ND		0	ND		0	Only L		0	NO H	NO H	NO H	3	3	3	1	0	1	0	0	1	1	0	1	0	0	1	9.7	9.7	40.908	370	0	6.7439	2.4	0	2.4	0	0
sp|P0AAN9|IRAP_ECOLI;sp|C4ZTE1|IRAP_ECOBW;sp|B1XEX1|IRAP_ECODH	sp|P0AAN9|IRAP_ECOLI;sp|C4ZTE1|IRAP_ECOBW;sp|B1XEX1|IRAP_ECODH	iraP	Only L		0	Only L		0	Only L		0	Only L		0	Only L		0	Only L		0	NO H	NO H	NO H	3	4	4	3	1	1	2	1	1	3	1	1	2	1	1	57	57	9.9374	86	0	38.908	46.5	10.5	10.5	41.9	10.5
sp|P0AAC8|ISCA_ECOLI;sp|C4ZXA3|ISCA_ECOBW;sp|B1XB03|ISCA_ECODH	sp|P0AAC8|ISCA_ECOLI;sp|C4ZXA3|ISCA_ECOBW;sp|B1XB03|ISCA_ECODH	iscA	Only L		0	Only L		0	Only L		0	Only L		0	Only L		0	Only L		0	NO H	NO H	NO H	3	8	8	6	4	6	6	3	6	6	4	6	6	3	6	57	57	11.556	107	0	99.546	55.1	57	55.1	55.1	40.2
sp|P0AGK8|ISCR_ECOLI;sp|C4ZXA6|ISCR_ECOBW;sp|B1XB06|ISCR_ECODH	sp|P0AGK8|ISCR_ECOLI;sp|C4ZXA6|ISCR_ECOBW;sp|B1XB06|ISCR_ECODH	iscR	Only L		0	Only L		0	Only L		0	Only L		0	Only L		0	Only L		0	NO H	NO H	NO H	3	10	10	4	7	5	7	6	6	4	7	5	7	6	6	65.4	65.4	17.336	162	0	323.31	24.7	46.3	38.3	45.1	54.9
sp|P0A6B7|ISCS_ECOLI;sp|C4ZXA5|ISCS_ECOBW;sp|B1XB05|ISCS_ECODH	sp|P0A6B7|ISCS_ECOLI;sp|C4ZXA5|ISCS_ECOBW;sp|B1XB05|ISCS_ECODH	iscS	0.0066331		1	Only L		0	0.20257		1	0.01077		1	0.012167		1	0.0048368		1	1.62368	H only in wt	0.0238772	3	31	31	28	23	23	27	21	25	28	23	23	27	21	25	73	73	45.089	404	0	323.31	69.8	64.6	57.9	72	59.2
sp|P0ACD4|ISCU_ECOLI	sp|P0ACD4|ISCU_ECOLI	iscU	0.017873	46.41	2	0.019922	8.1133	3	Only L		0	Only L		0	0.017565		1	Only L		0	H only in del maz	0.881689	NO H	1	10	10	8	9	8	8	6	8	8	9	8	8	6	8	85.9	85.9	13.848	128	0	268.72	80.5	85.9	84.4	80.5	68
sp|P0C0L9|ISCX_ECOLI	sp|P0C0L9|ISCX_ECOLI	iscX	Only L		0	Only L		0	Only L		0	Only L		0	Only L		0	Only L		0	NO H	NO H	NO H	1	2	2	2	1	1	2	2	1	2	1	1	2	2	1	60.6	60.6	7.7315	66	0	32.086	60.6	24.2	24.2	60.6	60.6
sp|P22939|ISPA_ECOLI	sp|P22939|ISPA_ECOLI	ispA	Only L		0	Only L		0	Only L		0	Only L		0	Only L		0	Only L		0	NO H	NO H	NO H	1	8	8	1	1	6	2	1	5	1	1	6	2	1	5	28.4	28.4	32.159	299	0	69.51	2.7	3.7	20.4	10	7.4
sp|P0AD57|ISPB_ECOLI	sp|P0AD57|ISPB_ECOLI	ispB	0.484745		0	Only L		0	Only L		0	Only L		0	Only L		0	Only L		0	H only in del maz	NO H	NO H	1	6	6	1	2	3	3	5	4	1	2	3	3	5	4	34.4	34.4	35.217	323	0	71.136	8.7	10.8	19.8	20.1	27.2
sp|Q46893|ISPD_ECOLI;sp|C4ZZQ1|ISPD_ECOBW;sp|B1XCS3|ISPD_ECODH	sp|Q46893|ISPD_ECOLI;sp|C4ZZQ1|ISPD_ECOBW;sp|B1XCS3|ISPD_ECODH	ispD	Only L		0	Only L		0	Only L		0	Only L		0	Only L		0	Only L		0	NO H	NO H	NO H	3	6	6	1	3	4	3	2	4	1	3	4	3	2	4	49.2	49.2	25.737	236	0	34.606	12.7	29.2	32.6	14	23.3
sp|P62615|ISPE_ECOLI;sp|C4ZTP9|ISPE_ECOBW;sp|B1XAP9|ISPE_ECODH	sp|P62615|ISPE_ECOLI;sp|C4ZTP9|ISPE_ECOBW;sp|B1XAP9|ISPE_ECODH	ispE	Only L		0	Only L		0	Only L		0	Only L		0	Only L		0	Only L		0	NO H	NO H	NO H	3	7	7	3	2	1	3	3	2	3	2	1	3	3	2	39.2	39.2	30.925	283	0	33.065	14.1	10.2	8.5	14.8	17.7
sp|P62617|ISPF_ECOLI;sp|C4ZZQ0|ISPF_ECOBW;sp|B1XCS2|ISPF_ECODH	sp|P62617|ISPF_ECOLI;sp|C4ZZQ0|ISPF_ECOBW;sp|B1XCS2|ISPF_ECODH	ispF	Only L		0	Only L		0	Only L		0	Only L		0	Only L		0	Only L		0	NO H	NO H	NO H	3	7	7	5	4	5	4	4	5	5	4	5	4	4	5	74.8	74.8	16.897	159	0	73.548	57.9	39	42.1	47.2	39
sp|P62620|ISPG_ECOLI;sp|C4ZX90|ISPG_ECOBW;sp|B1XAZ0|ISPG_ECODH	sp|P62620|ISPG_ECOLI;sp|C4ZX90|ISPG_ECOBW;sp|B1XAZ0|ISPG_ECODH	ispG	5.9994		1	8.7546		1	Only L		0	22.232		1	3.8508		1	Only L		0	3.7057	0.43986	NO H	3	27	27	16	17	15	21	17	15	16	17	15	21	17	15	77.4	77.4	40.683	372	0	156.62	39	54.6	43	59.4	55.6
sp|P62623|ISPH_ECOLI;sp|C4ZPV5|ISPH_ECOBW;sp|B1XBF4|ISPH_ECODH	sp|P62623|ISPH_ECOLI;sp|C4ZPV5|ISPH_ECOBW;sp|B1XBF4|ISPH_ECODH	ispH	Only L		0	Only L		0	Only L		0	Only L		0	Only L		0	Only L		0	NO H	NO H	NO H	3	11	11	4	4	6	6	5	4	4	4	6	6	5	4	44	44	34.774	316	0	87.464	26.6	19	23.1	33.5	20.9
sp|P60472|UPPS_ECOLI	sp|P60472|UPPS_ECOLI	ispU	Only L		0	Only L		0	Only L		0	Only L		0	Only L		0	Only L		0	NO H	NO H	NO H	1	6	6	1	2	4	1	1	2	1	2	4	1	1	2	32.4	32.4	28.444	253	0	15.155	4.7	7.9	24.9	4.7	4.7
sp|P0AD59|IVY_ECOLI	sp|P0AD59|IVY_ECOLI	ivy	0.063351	52.071	4	Only L		0	0.038209	19.941	4	0.057668	26.896	7	Only L		0	0.034876	0.90981	2	0.910293	NO H	0.912769	1	7	7	6	6	6	7	4	5	6	6	6	7	4	5	68.8	68.8	16.872	157	0	203.79	63.7	63.7	63.7	68.8	52.2
sp|P75981|JAYE_ECOLI	sp|P75981|JAYE_ECOLI	jayE	Only L		0	ND		0	Only L		0	0.0091169		1	Only L		0	Only L		0	H only in wt	NO H	NO H	1	1	1	1	0	1	1	1	1	1	0	1	1	1	1	3	3	28.232	263	0.00054025	3.8086	3	0	3	3	3
sp|P0CF50|INC11_ECOLI;sp|P0CF49|INC10_ECOLI;sp|P0CF48|INSC9_ECOLI;sp|P0CF47|INSC8_ECOLI;sp|P0CF46|INSC7_ECOLI;sp|P0CF45|INSC6_ECOLI;sp|P0CF44|INSC5_ECOLI;sp|P0CF43|INSC4_ECOLI;sp|P0CF42|INSC3_ECOLI;sp|P0CF41|INSC2_ECOLI;sp|P0CF40|INSC1_ECOLI	sp|P0CF50|INC11_ECOLI;sp|P0CF49|INC10_ECOLI;sp|P0CF48|INSC9_ECOLI;sp|P0CF47|INSC8_ECOLI;sp|P0CF46|INSC7_ECOLI;sp|P0CF45|INSC6_ECOLI;sp|P0CF44|INSC5_ECOLI;sp|P0CF43|INSC4_ECOLI;sp|P0CF42|INSC3_ECOLI;sp|P0CF41|INSC2_ECOLI;sp|P0CF40|INSC1_ECOLI	JW5934	Only L		0	Only L		0	Only L		0	0.12617		1	Only L		0	Only L		0	H only in wt	NO H	NO H	11	4	4	1	1	2	2	2	1	1	1	2	2	2	1	54.5	54.5	13.451	121	0	11.677	10.7	10.7	33.9	19	23.1
sp|P0CE65|INH18_ECOLI;sp|P0CE64|INH17_ECOLI;sp|P0CE63|INH16_ECOLI;sp|P0CE62|INH15_ECOLI;sp|P0CE61|INH14_ECOLI;sp|P0CE60|INH13_ECOLI;sp|P76071|INSH5_ECOLI;tr|G0ZKW3|G0ZKW3_ECOLI;sp|P0CE59|INH12_ECOLI;sp|P0CE58|INH11_ECOLI;sp|P0CE57|INH10_ECOLI;sp|P0CE56|INSH9_ECOLI;sp|P0CE55|INSH8_ECOLI;sp|P0CE54|INSH7_ECOLI;sp|P0CE53|INSH6_ECOLI;sp|P0CE52|INSH4_ECOLI;sp|P0CE51|INSH3_ECOLI;sp|P0CE50|INSH2_ECOLI;sp…	sp|P0CE65|INH18_ECOLI;sp|P0CE64|INH17_ECOLI;sp|P0CE63|INH16_ECOLI;sp|P0CE62|INH15_ECOLI;sp|P0CE61|INH14_ECOLI;sp|P0CE60|INH13_ECOLI;sp|P76071|INSH5_ECOLI;tr|G0ZKW3|G0ZKW3_ECOLI;sp|P0CE59|INH12_ECOLI;sp|P0CE58|INH11_ECOLI;sp|P0CE57|INH10_ECOLI;sp|P0CE56|INSH9_ECOLI;sp|P0CE55|INSH8_ECOLI;sp|P0CE54|INSH7_ECOLI;sp|P0CE53|INSH6_ECOLI;sp|P0CE52|INSH4_ECOLI;sp|P0CE51|INSH3_ECOLI;sp|P0CE50|INSH2_ECOLI;sp…	JW5951	0.40625	17.406	3	Only L		0	0.24514	97.308	3	0.4803	21.255	2	0.0749764		0	0.287		1	1.18228	H only in wt	1.17076	19	5	5	2	1	4	2	2	2	2	1	4	2	2	2	13.8	13.8	37.851	326	0	74.799	8.6	4.3	11.7	8.6	8.6
sp|P21179|CATE_ECOLI	sp|P21179|CATE_ECOLI	katE	Only L		0	Only L		0	Only L		0	0.07758	91.922	4	0.133401		0	Only L		0	H only in wt	H only in wt	NO H	1	29	29	14	5	17	18	10	22	14	5	17	18	10	22	41.7	41.7	84.162	753	0	137.68	21.4	10.9	23.1	28	19.5
sp|P13029|KATG_ECOLI;sp|B1XBA8|KATG_ECODH	sp|P13029|KATG_ECOLI;sp|B1XBA8|KATG_ECODH	katG	0.012853		1	Only L		0	0.22771		1	Only L		0	0.24269		1	Only L		0	H only in del maz	H only in wt	H only in del maz	2	39	39	26	24	31	23	25	25	26	24	31	23	25	25	63.8	63.8	80.023	726	0	323.31	46.1	41	48.1	35.5	42.1
sp|P0AB77|KBL_ECOLI	sp|P0AB77|KBL_ECOLI	kbl	0.12422		1	0.063619	22.596	2	1.0502		1	0.064184	75.818	3	0.072891	39.485	3	Only L		0	0.516696	1.14574	H only in del maz	1	18	18	12	10	15	12	7	11	12	10	15	12	7	11	48.5	48.5	43.117	398	0	181.38	40.5	26.9	41.7	34.9	20.6
sp|P31069|KCH_ECOLI	sp|P31069|KCH_ECOLI	kch	Only L		0	Only L		0	Only L		0	ND		0	ND		0	Only L		0	NO H	NO H	NO H	1	2	2	1	1	1	0	1	1	1	1	1	0	1	1	9.4	9.4	46.062	417	0	21.857	4.8	4.8	4.8	0	4.6
sp|P37647|KDGK_ECOLI	sp|P37647|KDGK_ECOLI	kdgK	Only L		0	Only L		0	Only L		0	Only L		0	Only L		0	Only L		0	NO H	NO H	NO H	1	11	11	4	4	9	3	3	6	4	4	9	3	3	6	42.7	42.7	33.962	309	0	86.442	15.9	14.6	33	12.3	13.3
sp|P76268|KDGR_ECOLI	sp|P76268|KDGR_ECOLI	kdgR	Only L		0	Only L		0	Only L		0	0.079366		1	Only L		0	Only L		0	H only in wt	NO H	NO H	1	16	16	10	9	9	11	5	10	10	9	9	11	5	10	63.9	63.9	30.029	263	0	156.95	40.7	41.8	38.8	44.1	23.6
tr|D0VE87|D0VE87_ECOLI;sp|P0A715|KDSA_ECOLI;sp|C4ZTQ6|KDSA_ECOBW;sp|B1XAQ6|KDSA_ECODH	tr|D0VE87|D0VE87_ECOLI;sp|P0A715|KDSA_ECOLI;sp|C4ZTQ6|KDSA_ECOBW;sp|B1XAQ6|KDSA_ECODH	kdsA	0.042122	127.87	9	0.035232	23.647	3	0.016766		1	0.039108	149.9	7	Only L		0	0.017987	25.138	2	0.928446	H only in del maz	1.07283	4	23	23	20	13	17	18	15	16	20	13	17	18	15	16	82.4	82.4	30.832	284	0	323.31	72.5	62	62.3	59.2	63.4
sp|P04951|KDSB_ECOLI;sp|C4ZQ44|KDSB_ECOBW;sp|B1X8M2|KDSB_ECODH	sp|P04951|KDSB_ECOLI;sp|C4ZQ44|KDSB_ECOBW;sp|B1X8M2|KDSB_ECODH	kdsB	0.14817	38.246	2	Only L		0	Only L		0	Only L		0	Only L		0	0.131657		0	H only in del maz	NO H	H only in wt	3	11	11	9	6	9	8	6	11	9	6	9	8	6	11	58.5	58.5	27.614	248	0	113.32	52.8	29.8	48	43.1	35.9
tr|D0VEX9|D0VEX9_ECOLI;sp|P0ABZ4|KDSC_ECOLI	tr|D0VEX9|D0VEX9_ECOLI;sp|P0ABZ4|KDSC_ECOLI	kdsC	ND		0	Only L		0	ND		0	Only L		0	Only L		0	ND		0	NO H	NO H	NO H	2	2	2	0	2	0	1	1	0	0	2	0	1	1	0	14.4	14.4	19.997	188	0	5.986	0	14.4	0	5.3	5.3
tr|D0VEY0|D0VEY0_ECOLI;sp|P45395|KDSD_ECOLI	tr|D0VEY0|D0VEY0_ECOLI;sp|P45395|KDSD_ECOLI	kdsD	0.30505		1	0.16379		1	Only L		0	0.051755		1	0.41785		1	Only L		0	0.169661	2.55113	NO H	2	14	14	7	7	12	10	8	6	7	7	12	10	8	6	60.7	60.7	35.196	328	0	173.5	32.6	38.1	55.8	45.1	36.9
sp|P0A756|KEFG_ECOLI;sp|C4ZUK7|KEFG_ECOBW;sp|B1X6K1|KEFG_ECODH	sp|P0A756|KEFG_ECOLI;sp|C4ZUK7|KEFG_ECOBW;sp|B1X6K1|KEFG_ECODH	kefG	ND		0	ND		0	Only L		0	ND		0	ND		0	ND		0	NO H	NO H	NO H	3	4	4	1	0	1	1	1	2	1	0	1	1	1	2	40.2	40.2	20.958	184	0	11.662	7.1	0	16.3	7.1	7.6
sp|P0AEX3|KGTP_ECOLI	sp|P0AEX3|KGTP_ECOLI	kgtP	Only L		0	Only L		0	Only L		0	Only L		0	Only L		0	Only L		0	NO H	NO H	NO H	1	8	8	2	1	8	3	1	4	2	1	8	3	1	4	13.2	13.2	47.052	432	0	32.111	4.4	2.3	13.2	6.9	2.3
sp|P02943|LAMB_ECOLI;sp|C5A130|LAMB_ECOBW;sp|B1XC35|LAMB_ECODH	sp|P02943|LAMB_ECOLI;sp|C5A130|LAMB_ECOBW;sp|B1XC35|LAMB_ECODH	lamB	ND		0	ND		0	ND		0	ND		0	ND		0	Only L		0	NO H	NO H	NO H	3	1	1	0	0	0	0	0	1	0	0	0	0	0	1	3.4	3.4	49.912	446	0	4.964	0	0	0	0	0
sp|P0ACV4|LAPA_ECOLI	sp|P0ACV4|LAPA_ECOLI	lapA	ND		0	ND		0	Only L		0	ND		0	ND		0	Only L		0	NO H	NO H	NO H	1	2	2	0	0	2	0	0	2	0	0	2	0	0	2	22.5	22.5	11.351	102	0	17.48	0	0	22.5	0	0
sp|P0AB58|LAPB_ECOLI	sp|P0AB58|LAPB_ECOLI	lapB	ND		0	ND		0	ND		0	Only L		0	ND		0	Only L		0	NO H	NO H	NO H	1	3	3	0	0	2	1	0	1	0	0	2	1	0	1	6.7	6.7	44.531	389	0	7.7333	0	0	4.4	2.3	0
sp|P37005|LAST_ECOLI	sp|P37005|LAST_ECOLI	lasT	Only L		0	Only L		0	Only L		0	Only L		0	Only L		0	Only L		0	NO H	NO H	NO H	1	7	7	3	2	3	2	1	1	3	2	3	2	1	1	37.7	37.7	25.259	228	0	29.874	12.3	13.2	19.7	11.8	5.7
sp|P76008|LDCA_ECOLI	sp|P76008|LDCA_ECOLI	ldcA	Only L		0	Only L		0	Only L		0	Only L		0	Only L		0	Only L		0	NO H	NO H	NO H	1	7	7	3	3	4	2	2	5	3	3	4	2	2	5	34.5	34.5	33.567	304	0	31.047	14.5	16.1	20.7	10.5	10.5
sp|P52643|LDHD_ECOLI	sp|P52643|LDHD_ECOLI	ldhA	0.05555	111.58	3	0.052136		1	0.03546		1	0.10679	46.052	6	Only L		0	0.040214		1	1.92241	H only in del maz	1.13407	1	17	17	10	8	10	12	7	11	10	8	10	12	7	11	43.2	43.2	36.534	329	0	148.98	24.6	25.5	34.7	31.6	21.9
sp|P60785|LEPA_ECOLI;sp|C4ZYJ2|LEPA_ECOBW;sp|B1XB43|LEPA_ECODH	sp|P60785|LEPA_ECOLI;sp|C4ZYJ2|LEPA_ECOBW;sp|B1XB43|LEPA_ECODH	lepA	Only L		0	Only L		0	Only L		0	0.047226		1	Only L		0	Only L		0	H only in wt	NO H	NO H	3	28	28	19	17	18	19	14	18	19	17	18	19	14	18	51.8	51.8	66.57	599	0	179.63	38.4	36.6	31.6	41.7	31.4
sp|P00803|LEP_ECOLI	sp|P00803|LEP_ECOLI	lepB	0.35621		1	Only L		0	Only L		0	Only L		0	Only L		0	Only L		0	H only in del maz	NO H	NO H	1	13	13	5	2	9	2	1	10	5	2	9	2	1	10	43.5	43.5	35.96	324	0	61.29	15.7	7.1	35.2	8.3	4.3
sp|P09151|LEU1_ECOLI;sp|C4ZPZ7|LEU1_ECOBW	sp|P09151|LEU1_ECOLI;sp|C4ZPZ7|LEU1_ECOBW	leuA	Only L		0	Only L		0	Only L		0	Only L		0	Only L		0	Only L		0	NO H	NO H	NO H	2	35	35	17	22	27	17	25	24	17	22	27	17	25	24	76.1	76.1	57.297	523	0	323.31	45.7	53.3	61.4	37.7	59.5
sp|P30125|LEU3_ECOLI	sp|P30125|LEU3_ECOLI	leuB	Only L		0	Only L		0	Only L		0	Only L		0	Only L		0	Only L		0	NO H	NO H	NO H	1	19	19	11	15	15	15	16	13	11	15	15	15	16	13	62.8	62.8	39.517	363	0	206.63	32	51	52.3	54.3	56.7
sp|P0A6A6|LEUC_ECOLI;sp|C4ZPZ5|LEUC_ECOBW	sp|P0A6A6|LEUC_ECOLI;sp|C4ZPZ5|LEUC_ECOBW	leuC	Only L		0	Only L		0	Only L		0	Only L		0	Only L		0	Only L		0	NO H	NO H	NO H	2	20	20	3	16	7	3	18	8	3	16	7	3	18	8	55.2	55.2	49.881	466	0	123.92	9.2	46.1	16.7	7.7	51.3
sp|P30126|LEUD_ECOLI;sp|C4ZPZ4|LEUD_ECOBW	sp|P30126|LEUD_ECOLI;sp|C4ZPZ4|LEUD_ECOBW	leuD	Only L		0	Only L		0	Only L		0	Only L		0	Only L		0	Only L		0	NO H	NO H	NO H	2	9	9	2	7	3	2	8	3	2	7	3	2	8	3	58.2	58.2	22.487	201	0	133.1	8.5	48.8	18.9	9.5	46.3
sp|P07813|SYL_ECOLI;sp|C4ZWC9|SYL_ECOBW	sp|P07813|SYL_ECOLI;sp|C4ZWC9|SYL_ECOBW	leuS	0.0099801	15.111	3	Only L		0	Only L		0	Only L		0	Only L		0	Only L		0	H only in del maz	NO H	NO H	2	55	55	42	32	41	37	30	42	42	32	41	37	30	42	59.4	59.4	97.233	860	0	323.31	50.9	40.8	51.7	49.4	39.4
sp|P0A7C2|LEXA_ECOLI;sp|C5A136|LEXA_ECOBW;sp|B1XC42|LEXA_ECODH	sp|P0A7C2|LEXA_ECOLI;sp|C5A136|LEXA_ECOBW;sp|B1XC42|LEXA_ECODH	lexA	0.18993	59.222	4	0.29139		1	0.11693		1	0.20056	203.66	2	0.05992		1	Only L		0	1.05597	0.205635	H only in del maz	3	9	9	6	4	7	7	7	7	6	4	7	7	7	7	60.9	60.9	22.357	202	0	46.797	46	25.2	50	49.5	53
sp|P60955|LGT_ECOLI;sp|C4ZZY0|LGT_ECOBW;sp|B1XDN4|LGT_ECODH	sp|P60955|LGT_ECOLI;sp|C4ZZY0|LGT_ECOBW;sp|B1XDN4|LGT_ECODH	lgt	ND		0	ND		0	ND		0	ND		0	ND		0	Only L		0	NO H	NO H	NO H	3	2	2	0	0	0	0	0	2	0	0	0	0	0	2	9.3	9.3	33.108	291	0	6.2918	0	0	0	0	0
sp|P37339|LHGO_ECOLI	sp|P37339|LHGO_ECOLI	lhgO	Only L		0	ND		0	ND		0	Only L		0	ND		0	Only L		0	NO H	NO H	NO H	1	3	3	2	0	1	1	0	2	2	0	1	1	0	2	6.9	6.9	46.081	422	0	5.0772	5	0	3.1	3.1	0
sp|P30015|LHR_ECOLI	sp|P30015|LHR_ECOLI	lhr	Only L		0	ND		0	Only L		0	Only L		0	ND		0	Only L		0	NO H	NO H	NO H	1	3	3	2	0	1	1	0	1	2	0	1	1	0	1	1.6	1.6	169.38	1538	0.0056584	2.4264	1	0	0.5	0.6	0
sp|P15042|DNLJ_ECOLI;sp|B1XA82|DNLJ_ECODH	sp|P15042|DNLJ_ECOLI;sp|B1XA82|DNLJ_ECODH	ligA	Only L		0	Only L		0	Only L		0	Only L		0	Only L		0	Only L		0	NO H	NO H	NO H	2	26	26	8	8	12	12	9	11	8	8	12	12	9	11	57.2	57.2	73.605	671	0	134.07	22.2	20.4	24	29.1	19.4
sp|P60716|LIPA_ECOLI;sp|C4ZWB5|LIPA_ECOBW	sp|P60716|LIPA_ECOLI;sp|C4ZWB5|LIPA_ECOBW	lipA	0.42653	45.023	7	0.16694		1	Only L		0	0.42447	64.138	7	0.15953	21.773	2	0.1814	130.27	4	0.99517	0.955613	H only in wt	2	13	13	9	5	6	11	6	7	9	5	6	11	6	7	53.9	53.9	36.071	321	0	104.25	34.9	19	21.5	43	30.5
sp|P60720|LIPB_ECOLI;sp|C4ZWB7|LIPB_ECOBW	sp|P60720|LIPB_ECOLI;sp|C4ZWB7|LIPB_ECOBW	lipB	ND		0	ND		0	Only L		0	ND		0	ND		0	ND		0	NO H	NO H	NO H	2	2	2	1	0	1	0	0	1	1	0	1	0	0	1	11.3	11.3	23.882	213	0.003112	2.6303	8	0	3.3	0	0
sp|P22731|LIVF_ECOLI	sp|P22731|LIVF_ECOLI	livF	Only L		0	ND		0	Only L		0	Only L		0	Only L		0	Only L		0	NO H	NO H	NO H	1	6	6	3	0	2	3	2	2	3	0	2	3	2	2	21.1	21.1	26.31	237	0	20.428	13.1	0	5.9	13.9	7.2
sp|P0A9S7|LIVG_ECOLI	sp|P0A9S7|LIVG_ECOLI	livG	Only L		0	Only L		0	Only L		0	Only L		0	Only L		0	Only L		0	NO H	NO H	NO H	1	9	9	3	5	6	3	1	5	3	5	6	3	1	5	40	40	28.427	255	0	27.739	10.6	21.2	27.5	14.1	3.9
sp|P0AD96|LIVJ_ECOLI	sp|P0AD96|LIVJ_ECOLI	livJ	0.01224	19.773	2	0.02942	82.869	6	0.013629	136.95	9	Only L		0	Only L		0	Only L		0	H only in del maz	H only in del maz	H only in del maz	1	26	24	21	23	22	18	15	18	19	21	20	17	13	16	84.5	84.5	39.076	367	0	323.31	80.7	75.7	82.3	64.3	73.3
sp|P04816|LIVK_ECOLI	sp|P04816|LIVK_ECOLI	livK	Only L		0	Only L		0	Only L		0	Only L		0	Only L		0	Only L		0	NO H	NO H	NO H	1	18	18	12	14	8	11	12	6	12	14	8	11	12	6	69.6	67.5	39.378	369	0	176.35	44.2	58.5	34.7	48.5	54.5
sp|P33232|LLDD_ECOLI;sp|C4ZXJ7|LLDD_ECOBW;sp|B1X8M0|LLDD_ECODH	sp|P33232|LLDD_ECOLI;sp|C4ZXJ7|LLDD_ECOBW;sp|B1X8M0|LLDD_ECODH	lldD	Only L		0	Only L		0	Only L		0	Only L		0	Only L		0	Only L		0	NO H	NO H	NO H	3	8	8	6	3	4	6	1	5	6	3	4	6	1	5	29	29	42.728	396	0	48.768	18.2	12.6	18.9	18.2	3.5
sp|P23930|LNT_ECOLI	sp|P23930|LNT_ECOLI	lnt	ND		0	ND		0	Only L		0	Only L		0	ND		0	Only L		0	NO H	NO H	NO H	1	6	6	0	0	3	1	1	4	0	0	3	1	1	4	13.7	13.7	57.065	512	0	47.425	0	0	7.6	1.4	2
sp|P25894|LOIP_ECOLI	sp|P25894|LOIP_ECOLI	loiP	0		0	ND		0	Only L		0	Only L		0	Only L		0	Only L		0	H only in del maz	NO H	NO H	1	6	6	3	0	3	2	1	4	3	0	3	2	1	4	34.1	34.1	26.842	252	0	65.748	15.5	0	20.2	10.7	3.6
sp|P61316|LOLA_ECOLI;sp|C4ZQ17|LOLA_ECOBW;sp|B1X831|LOLA_ECODH	sp|P61316|LOLA_ECOLI;sp|C4ZQ17|LOLA_ECOBW;sp|B1X831|LOLA_ECODH	lolA	0.031352		1	Only L		0	Only L		0	Only L		0	Only L		0	Only L		0	H only in del maz	NO H	NO H	3	13	13	8	11	8	8	10	9	8	11	8	8	10	9	76.8	76.8	22.497	203	0	318.8	62.1	68	58.6	56.2	70
sp|P61320|LOLB_ECOLI;sp|C4ZTQ0|LOLB_ECOBW;sp|B1XAQ0|LOLB_ECODH	sp|P61320|LOLB_ECOLI;sp|C4ZTQ0|LOLB_ECOBW;sp|B1XAQ0|LOLB_ECODH	lolB	Only L		0	ND		0	Only L		0	Only L		0	Only L		0	Only L		0	NO H	NO H	NO H	3	11	11	5	0	7	6	2	9	5	0	7	6	2	9	64.7	64.7	23.55	207	0	67.272	31.9	0	46.4	37.7	9.7
sp|P0ADC3|LOLC_ECOLI	sp|P0ADC3|LOLC_ECOLI	lolC	Only L		0	Only L		0	Only L		0	ND		0	ND		0	Only L		0	NO H	NO H	NO H	1	4	4	1	2	1	0	1	1	1	2	1	0	1	1	13.3	13.3	43.263	399	0	9.6154	3.3	6	4	0	3.8
sp|P75957|LOLD_ECOLI	sp|P75957|LOLD_ECOLI	lolD	Only L		0	Only L		0	Only L		0	Only L		0	Only L		0	Only L		0	NO H	NO H	NO H	1	10	10	4	5	8	5	6	7	4	5	8	5	6	7	51.1	51.1	25.438	233	0	71.142	20.2	23.6	45.1	24	26.6
sp|P0A9M0|LON_ECOLI	sp|P0A9M0|LON_ECOLI	lon	0.014384		1	0.043654	84.081	7	0.00192511		0	0.038671	34.254	9	0.086938	67.745	11	0.024651	29.362	2	2.68847	1.99152	12.805	1	53	53	35	33	42	34	32	35	35	33	42	34	32	35	66.2	66.2	87.437	784	0	323.31	49.5	48.5	55.5	47.1	50.4
sp|P0A9P0|DLDH_ECOLI	sp|P0A9P0|DLDH_ECOLI	lpdA	0.026476	112.92	15	0.0830127	156.99	20	0.017408	83.759	11	0.021619	42.848	10	0.031671	150.19	15	0.014214	113.66	8	0.816551	0.38152	0.816521	1	39	39	26	29	31	29	29	29	26	29	31	29	29	29	67.3	67.3	50.688	474	0	323.31	56.5	63.3	61.8	61	61
sp|P32099|LPLA_ECOLI;sp|C4ZT68|LPLA_ECOBW;sp|B1XFJ6|LPLA_ECODH	sp|P32099|LPLA_ECOLI;sp|C4ZT68|LPLA_ECOBW;sp|B1XFJ6|LPLA_ECODH	lplA	Only L		0	0.53508		1	Only L		0	Only L		0	Only L		0	Only L		0	NO H	H only in del maz	NO H	3	8	8	3	4	5	5	3	4	3	4	5	5	3	4	35.2	35.2	37.925	338	0	63.212	14.2	20.7	20.1	23.7	15.1
sp|P45464|LPOA_ECOLI	sp|P45464|LPOA_ECOLI	lpoA	Only L		0	Only L		0	Only L		0	0.16195		1	Only L		0	Only L		0	H only in wt	NO H	NO H	1	15	15	8	3	8	7	3	11	8	3	8	7	3	11	23.2	23.2	72.824	678	0	86.57	14.2	3.8	15.2	12.5	6.8
sp|P0AB38|LPOB_ECOLI	sp|P0AB38|LPOB_ECOLI	lpoB	Only L		0	Only L		0	Only L		0	Only L		0	Only L		0	Only L		0	NO H	NO H	NO H	1	3	3	1	1	2	2	1	2	1	1	2	2	1	2	23.5	23.5	22.515	213	0	16.248	6.6	6.6	13.6	16.4	6.6
sp|P69776|LPP_ECOLI	sp|P69776|LPP_ECOLI	lpp	0.11042	80.404	2	0.10621		1	0.04828	15.334	3	0.10034	23.157	2	0.096298	35.78	2	0.061908	41.108	2	0.908712	0.906675	1.28227	1	6	6	5	4	5	4	3	6	5	4	5	4	3	6	62.8	62.8	8.3234	78	0	121.06	62.8	62.8	62.8	57.7	48.7
sp|P0ADV1|LPTA_ECOLI	sp|P0ADV1|LPTA_ECOLI	lptA	Only L		0	1.9799		0	Only L		0	Only L		0	Only L		0	0.230304		0	NO H	H only in del maz	H only in wt	1	8	8	3	1	5	5	2	5	3	1	5	5	2	5	34.6	34.6	20.127	185	0	90.313	15.7	6.5	27.6	19.5	18.4
sp|P0A9V1|LPTB_ECOLI	sp|P0A9V1|LPTB_ECOLI	lptB	Only L		0	0.054041		1	Only L		0	0.0381	86.351	2	0.043888		1	Only L		0	H only in wt	0.812124	NO H	1	17	17	6	7	8	11	7	11	6	7	8	11	7	11	75.9	75.9	26.8	241	0	102.2	35.3	39	44	53.1	30.7
sp|P31554|LPTD_ECOLI	sp|P31554|LPTD_ECOLI	lptD	Only L		0	Only L		0	Only L		0	0.0132322		0	0.034808		1	Only L		0	H only in wt	H only in wt	NO H	1	44	44	21	21	28	26	26	32	21	21	28	26	26	32	58.7	58.7	89.67	784	0	323.31	40.7	39.8	42.7	41.7	42.1
sp|P0ADC1|LPTE_ECOLI;sp|C4ZWC8|LPTE_ECOBW	sp|P0ADC1|LPTE_ECOLI;sp|C4ZWC8|LPTE_ECOBW	lptE	Only L		0	Only L		0	Only L		0	Only L		0	Only L		0	Only L		0	NO H	NO H	NO H	2	8	8	3	2	7	3	4	7	3	2	7	3	4	7	41.5	41.5	21.356	193	0	90.884	16.6	15.5	37.8	16.6	25.9
sp|P0AF98|LPTF_ECOLI	sp|P0AF98|LPTF_ECOLI	lptF	ND		0	ND		0	Only L		0	Only L		0	ND		0	Only L		0	NO H	NO H	NO H	1	2	2	0	0	2	1	0	2	0	0	2	1	0	2	6.3	6.3	40.357	366	0	12.142	0	0	6.3	2.7	0
sp|P0ADC6|LPTG_ECOLI	sp|P0ADC6|LPTG_ECOLI	lptG	Only L		0	ND		0	Only L		0	Only L		0	ND		0	Only L		0	NO H	NO H	NO H	1	3	3	1	0	2	1	0	1	1	0	2	1	0	1	13.1	13.1	39.618	360	0	16.27	3.6	0	9.4	3.6	0
sp|P0A722|LPXA_ECOLI;sp|C4ZRS3|LPXA_ECOBW;sp|B1XD50|LPXA_ECODH	sp|P0A722|LPXA_ECOLI;sp|C4ZRS3|LPXA_ECOBW;sp|B1XD50|LPXA_ECODH	lpxA	Only L		0	Only L		0	Only L		0	Only L		0	Only L		0	Only L		0	NO H	NO H	NO H	3	11	11	7	6	7	7	6	7	7	6	7	7	6	7	43.5	43.5	28.08	262	0	128.42	32.1	26	31.3	35.1	32.4
sp|P10441|LPXB_ECOLI;sp|C4ZRS4|LPXB_ECOBW;sp|B1XD51|LPXB_ECODH	sp|P10441|LPXB_ECOLI;sp|C4ZRS4|LPXB_ECOBW;sp|B1XD51|LPXB_ECODH	lpxB	Only L		0	Only L		0	ND		0	Only L		0	Only L		0	Only L		0	NO H	NO H	NO H	3	6	6	1	2	0	1	1	2	1	2	0	1	1	2	21.5	21.5	42.382	382	0	14.326	3.4	9.2	0	3.4	3.4
tr|D0VEY1|D0VEY1_ECOLI;sp|P0A725|LPXC_ECOLI;sp|C4ZRJ1|LPXC_ECOBW;sp|B1XC73|LPXC_ECODH	tr|D0VEY1|D0VEY1_ECOLI;sp|P0A725|LPXC_ECOLI;sp|C4ZRJ1|LPXC_ECOBW;sp|B1XC73|LPXC_ECODH	lpxC	0.72036	30.342	3	0.70364	36.88	3	0.39997	94.676	5	0.54557	82.137	6	0.70303	54.311	3	0.42788	125.98	3	0.757357	0.999133	1.06978	4	15	15	6	5	7	10	6	8	6	5	7	10	6	8	36.7	36.7	33.956	305	0	56.24	14.8	16.7	23.9	25.2	20.3
sp|P21645|LPXD_ECOLI	sp|P21645|LPXD_ECOLI	lpxD	Only L		0	Only L		0	Only L		0	Only L		0	Only L		0	Only L		0	NO H	NO H	NO H	1	11	11	8	2	6	8	1	5	8	2	6	8	1	5	35.2	35.2	36.038	341	0	132.6	29.9	8.8	22.9	32	2.1
sp|P0ACV0|LPXL_ECOLI	sp|P0ACV0|LPXL_ECOLI	lpxL	ND		0	ND		0	ND		0	Only L		0	ND		0	ND		0	NO H	NO H	NO H	1	2	2	0	0	0	2	0	0	0	0	0	2	0	0	9.2	9.2	35.406	306	0.00054113	3.8518	0	0	0	9.2	0
tr|D0VEY3|D0VEY3_ECOLI;sp|P24205|LPXM_ECOLI	tr|D0VEY3|D0VEY3_ECOLI;sp|P24205|LPXM_ECOLI	lpxM	Only L		0	ND		0	Only L		0	Only L		0	Only L		0	Only L		0	NO H	NO H	NO H	2	5	5	2	0	1	3	1	2	2	0	1	3	1	2	17.3	17.3	37.41	323	0	9.5754	8	0	2.5	11.5	3.4
sp|P36771|LRHA_ECOLI	sp|P36771|LRHA_ECOLI	lrhA	Only L		0	Only L		0	Only L		0	Only L		0	Only L		0	Only L		0	NO H	NO H	NO H	1	2	2	2	2	2	2	1	1	2	2	2	2	1	1	8.7	8.7	34.593	312	0	15.428	8.7	8.7	8.7	8.7	5.1
sp|P0ACJ0|LRP_ECOLI	sp|P0ACJ0|LRP_ECOLI	lrp	Only L		0	0.0098605	104.45	4	Only L		0	Only L		0	0.011496	32.818	2	Only L		0	NO H	1.16586	NO H	1	19	19	14	16	15	14	17	14	14	16	15	14	17	14	65.9	65.9	18.887	164	0	151.38	54.9	61	54.9	54.9	65.9
sp|P76142|LSRB_ECOLI;sp|B1XEA4|LSRB_ECODH	sp|P76142|LSRB_ECOLI;sp|B1XEA4|LSRB_ECODH	lsrB	Only L		0	Only L		0	Only L		0	Only L		0	Only L		0	Only L		0	NO H	NO H	NO H	2	8	8	4	2	5	3	3	1	4	2	5	3	3	1	39.1	39.1	36.684	340	0	45.269	18.2	10.6	25.3	12.1	12.9
sp|P76143|LSRF_ECOLI;sp|B1XEA5|LSRF_ECODH	sp|P76143|LSRF_ECOLI;sp|B1XEA5|LSRF_ECODH	lsrF	Only L		0	Only L		0	Only L		0	Only L		0	Only L		0	Only L		0	NO H	NO H	NO H	2	11	11	5	2	8	5	3	3	5	2	8	5	3	3	52.6	52.6	31.892	291	0	44.417	23.4	10	41.6	24.4	14.8
sp|P75823|LTAE_ECOLI	sp|P75823|LTAE_ECOLI	ltaE	1.1528		1	Only L		0	Only L		0	Only L		0	0.074177		1	Only L		0	H only in del maz	H only in wt	NO H	1	16	16	10	5	9	9	9	11	10	5	9	9	9	11	55.3	55.3	36.494	333	0	74.467	36.3	16.2	29.7	34.5	31.2
sp|P45578|LUXS_ECOLI;sp|C4ZYT7|LUXS_ECOBW;sp|B1XCM0|LUXS_ECODH	sp|P45578|LUXS_ECOLI;sp|C4ZYT7|LUXS_ECOBW;sp|B1XCM0|LUXS_ECODH	luxS	0.041933	55.203	8	0.047642	69.922	7	0.024871	63.021	4	0.04283	54.321	11	0.043498	35.843	4	0.022283	68.624	2	1.02139	0.913018	0.895943	3	11	11	10	9	10	10	9	9	10	9	10	10	9	9	78.4	78.4	19.416	171	0	242.27	78.4	74.3	78.4	78.4	74.3
sp|P00861|DCDA_ECOLI	sp|P00861|DCDA_ECOLI	lysA	Only L		0	Only L		0	1.8954		1	Only L		0	Only L		0	2.1587		1	NO H	NO H	1.13892	1	15	15	12	8	11	9	11	11	12	8	11	9	11	11	60.5	60.5	46.177	420	0	323.31	49.5	32.1	48.6	34	41.9
sp|P08660|AK3_ECOLI	sp|P08660|AK3_ECOLI	lysC	Only L		0	0.091847		1	Only L		0	Only L		0	Only L		0	Only L		0	NO H	H only in del maz	NO H	1	31	31	26	26	27	27	25	24	26	26	27	27	25	24	68.8	68.8	48.531	449	0	323.31	68.2	67	66.6	67	67
sp|P25737|LYSP_ECOLI	sp|P25737|LYSP_ECOLI	lysP	Only L		0	ND		0	Only L		0	Only L		0	Only L		0	Only L		0	NO H	NO H	NO H	1	5	5	4	0	5	2	1	3	4	0	5	2	1	3	9.4	9.4	53.575	489	0	38.783	7	0	9.4	3.9	1.8
sp|P0A8N3|SYK1_ECOLI	sp|P0A8N3|SYK1_ECOLI	lysS	0.40934		1	0.011352		1	0.014868	22.65	2	0.023704	163.17	3	0.10864	21.126	2	0.014048		1	0.0579079	9.57012	0.944848	1	44	30	31	26	30	31	25	32	21	18	20	21	17	22	72.9	58.2	57.603	505	0	323.31	68.1	53.5	56.6	61.4	55.8
sp|P0A8N5|SYK2_ECOLI	sp|P0A8N5|SYK2_ECOLI	lysU	Only L		0	Only L		0	0.12728		1	Only L		0	Only L		0	0.45429		1	NO H	NO H	3.56922	1	15	15	7	1	9	5	2	12	7	1	9	5	2	12	52.1	36	57.826	505	0	52.894	33.5	14.9	37.6	25.7	18.8
sp|P77791|MAA_ECOLI	sp|P77791|MAA_ECOLI	maa	ND		0	Only L		0	ND		0	Only L		0	ND		0	Only L		0	NO H	NO H	NO H	1	1	1	0	1	1	1	0	1	0	1	1	1	0	1	7.7	7.7	20.096	183	0	4.3487	0	7.7	7.7	7.7	0
sp|P75830|MACA_ECOLI	sp|P75830|MACA_ECOLI	macA	ND		0	ND		0	Only L		0	Only L		0	1.1711		1	Only L		0	NO H	H only in wt	NO H	1	7	7	0	0	1	1	1	5	0	0	1	1	1	5	25.6	25.6	40.623	371	0	48.04	0	0	4.6	1.9	2.2
sp|P26616|MAO1_ECOLI;sp|C4ZWP8|MAO1_ECOBW;sp|B1XE70|MAO1_ECODH	sp|P26616|MAO1_ECOLI;sp|C4ZWP8|MAO1_ECOBW;sp|B1XE70|MAO1_ECODH	maeA	Only L		0	0.70269		1	Only L		0	0.47638		1	Only L		0	Only L		0	H only in wt	H only in del maz	NO H	3	23	23	14	8	16	14	11	15	14	8	16	14	11	15	52.6	52.6	63.197	565	0	262.56	32	16.5	34	37	29.4
sp|P76558|MAO2_ECOLI	sp|P76558|MAO2_ECOLI	maeB	Only L		0	Only L		0	Only L		0	Only L		0	Only L		0	Only L		0	NO H	NO H	NO H	1	33	33	23	22	26	25	22	23	23	22	26	25	22	23	58.2	58.2	82.416	759	0	323.31	38.5	41.1	46	44.1	41.6
sp|P23917|MAK_ECOLI	sp|P23917|MAK_ECOLI	mak	ND		0	Only L		0	Only L		0	Only L		0	Only L		0	Only L		0	NO H	NO H	NO H	1	6	6	1	1	1	2	2	4	1	1	1	2	2	4	35.1	35.1	32.499	302	0	17.147	6.3	4.6	4.6	8.9	12.9
sp|P0AEX9|MALE_ECOLI	sp|P0AEX9|MALE_ECOLI	malE	Only L		0	Only L		0	Only L		0	Only L		0	Only L		0	0.061493		1	NO H	NO H	H only in wt	1	25	25	13	17	15	14	17	15	13	17	15	14	17	15	59.1	59.1	43.387	396	0	277.11	44.7	48.7	43.2	46	53.8
sp|P68187|MALK_ECOLI	sp|P68187|MALK_ECOLI	malK	ND		0	Only L		0	ND		0	ND		0	Only L		0	Only L		0	NO H	NO H	NO H	1	4	4	0	1	1	1	2	3	0	1	1	1	2	3	11.6	11.6	40.99	371	0	15.84	0	4.3	2.7	1.9	7
sp|P03841|MALM_ECOLI	sp|P03841|MALM_ECOLI	malM	ND		0	ND		0	Only L		0	Only L		0	Only L		0	Only L		0	NO H	NO H	NO H	1	5	5	0	0	1	3	1	3	0	0	1	3	1	3	17	17	31.943	306	0	13.571	0	0	4.9	9.2	2.3
sp|P00490|PHSM_ECOLI	sp|P00490|PHSM_ECOLI	malP	Only L		0	Only L		0	Only L		0	Only L		0	Only L		0	Only L		0	NO H	NO H	NO H	1	29	29	9	5	14	10	9	23	9	5	14	10	9	23	40.2	40.2	90.521	797	0	115.86	14.3	7.3	19.6	14.9	12.9
sp|P15977|MALQ_ECOLI	sp|P15977|MALQ_ECOLI	malQ	ND		0	ND		0	ND		0	Only L		0	ND		0	Only L		0	NO H	NO H	NO H	1	6	6	0	1	0	4	1	3	0	1	0	4	1	3	9.8	9.8	78.503	694	0	11.918	0	1.3	0	6.2	1.3
sp|P06993|MALT_ECOLI;sp|C4ZVX0|MALT_ECOBW;sp|B1X764|MALT_ECODH	sp|P06993|MALT_ECOLI;sp|C4ZVX0|MALT_ECOBW;sp|B1X764|MALT_ECODH	malT	0.038108		1	0.029782		1	0.010312		1	0.027881		1	0.026653		1	Only L		0	0.731631	0.894937	H only in del maz	3	5	5	2	2	3	1	2	3	2	2	3	1	2	3	6.8	6.8	103.12	901	0	20.963	2.7	2.7	3.8	1	2.7
sp|P23256|MALY_ECOLI	sp|P23256|MALY_ECOLI	malY	Only L		0	Only L		0	ND		0	ND		0	ND		0	Only L		0	NO H	NO H	NO H	1	3	3	1	1	0	0	0	1	1	1	0	0	0	1	6.9	6.9	43.641	390	0.0010707	3.5706	2.1	2.6	0	0	0
sp|P00946|MANA_ECOLI	sp|P00946|MANA_ECOLI	manA	Only L		0	Only L		0	Only L		0	Only L		0	Only L		0	Only L		0	NO H	NO H	NO H	1	16	16	11	13	14	12	10	10	11	13	14	12	10	10	48.8	48.8	42.849	391	0	290.48	39.9	43.2	45.5	41.7	39.9
sp|P24175|MANB_ECOLI	sp|P24175|MANB_ECOLI	manB	ND		0	ND		0	ND		0	Only L		0	ND		0	ND		0	NO H	NO H	NO H	1	2	2	0	0	0	1	0	1	0	0	0	1	0	1	3.7	3.7	50.462	456	0.0056643	2.4386	0	0	0	2	0
sp|P69797|PTNAB_ECOLI	sp|P69797|PTNAB_ECOLI	manX	0.028479	55.853	6	0.030221	59.13	2	0.0122	69.89	4	0.034886	37.896	3	0.028942	32.174	2	0.02489	38.669	5	1.22497	0.957678	2.04016	1	21	21	13	12	17	11	13	18	13	12	17	11	13	18	66.3	66.3	35.047	323	0	277.23	49.5	39	53.6	35.6	38.4
sp|P69801|PTNC_ECOLI	sp|P69801|PTNC_ECOLI	manY	ND		0	ND		0	ND		0	ND		0	ND		0	ND		0	NO H	NO H	NO H	1	1	1	0	1	0	1	1	0	0	1	0	1	1	0	7.1	7.1	27.635	266	0	22.956	0	7.1	0	7.1	7.1
sp|P69805|PTND_ECOLI	sp|P69805|PTND_ECOLI	manZ	Only L		0	Only L		0	Only L		0	Only L		0	Only L		0	Only L		0	NO H	NO H	NO H	1	9	9	2	3	5	3	3	8	2	3	5	3	3	8	21.9	21.9	30.955	283	0	42.189	7.8	11	17	7.1	7.4
sp|P0AE18|MAP1_ECOLI	sp|P0AE18|MAP1_ECOLI	map	0.015365	3.1743	2	Only L		0	Only L		0	0.017015	2.7608	2	Only L		0	0.0089379		1	1.10739	NO H	H only in wt	1	18	18	12	9	13	15	13	14	12	9	13	15	13	14	91.7	91.7	29.33	264	0	255.21	70.5	55.7	74.2	76.9	68.2
sp|P0A8N0|MATP_ECOLI;sp|C4ZQ82|MATP_ECOBW;sp|B1X8R0|MATP_ECODH	sp|P0A8N0|MATP_ECOLI;sp|C4ZQ82|MATP_ECOBW;sp|B1X8R0|MATP_ECODH	matP	0.029663		1	Only L		0	0.014413		1	Only L		0	Only L		0	Only L		0	H only in del maz	NO H	H only in del maz	3	3	3	3	2	2	2	3	2	3	2	2	2	3	2	24.7	24.7	17.693	150	0	33.198	24.7	12.7	18.7	12.7	24.7
sp|P0AEY5|MDAB_ECOLI	sp|P0AEY5|MDAB_ECOLI	mdaB	Only L		0	Only L		0	Only L		0	Only L		0	Only L		0	Only L		0	NO H	NO H	NO H	1	8	8	6	2	6	6	2	5	6	2	6	6	2	5	40.9	40.9	21.891	193	0	40.445	33.7	8.8	26.4	33.7	9.3
sp|P61889|MDH_ECOLI;sp|C4ZSX4|MDH_ECOBW;sp|B1XHK9|MDH_ECODH;tr|Q1PI59|Q1PI59_ECOLI	sp|P61889|MDH_ECOLI;sp|C4ZSX4|MDH_ECOBW;sp|B1XHK9|MDH_ECODH	mdh	0.013493	123.65	9	0.024853	131.72	12	0.016254	117.13	11	0.012578	112.65	11	0.010729	118.31	9	0.0064606	178.17	6	0.932187	0.431698	0.397478	4	25	25	19	21	24	22	20	19	19	21	24	22	20	19	80.8	80.8	32.337	312	0	323.31	78.2	78.8	80.8	80.8	78.8
sp|P0AAG5|MDLB_ECOLI	sp|P0AAG5|MDLB_ECOLI	mdlB	ND		0	ND		0	Only L		0	ND		0	ND		0	ND		0	NO H	NO H	NO H	1	1	1	0	0	1	0	0	0	0	0	1	0	0	0	1.2	1.2	65.222	593	0.0091696	2.2467	0	0	1.2	0	0
sp|P39401|OPGB_ECOLI;sp|C4ZT42|OPGB_ECOBW	sp|P39401|OPGB_ECOLI;sp|C4ZT42|OPGB_ECOBW	mdoB	Only L		0	Only L		0	Only L		0	Only L		0	ND		0	Only L		0	NO H	NO H	NO H	2	8	8	1	1	3	2	0	7	1	1	3	2	0	7	11	11	85.493	763	0	15.143	1	1.2	3.5	2.1	0
sp|P40120|OPGD_ECOLI;sp|C4ZVG4|OPGD_ECOBW;sp|B1XDD6|OPGD_ECODH	sp|P40120|OPGD_ECOLI;sp|C4ZVG4|OPGD_ECOBW;sp|B1XDD6|OPGD_ECODH	mdoD	0.83803		1	Only L		0	Only L		0	0.89648		1	Only L		0	Only L		0	1.06975	NO H	NO H	3	24	24	15	14	15	15	13	14	15	14	15	15	13	14	56.8	56.8	62.757	551	0	148.59	37.6	34.7	35.9	37.4	30.1
sp|P33136|OPGG_ECOLI;sp|C4ZRY9|OPGG_ECOBW;sp|B1X9G2|OPGG_ECODH	sp|P33136|OPGG_ECOLI;sp|C4ZRY9|OPGG_ECOBW;sp|B1X9G2|OPGG_ECODH	mdoG	0.042564	51.247	2	0.040585	138.98	5	0.017182	92.822	2	0.044875	112.45	8	0.03788	199.48	2	0.022653		1	1.05429	0.93335	1.31841	3	30	30	26	23	26	26	24	27	26	23	26	26	24	27	66.5	66.5	57.912	511	0	323.31	62.2	57.3	57.1	58.7	57.1
sp|P62517|OPGH_ECOLI	sp|P62517|OPGH_ECOLI	mdoH	Only L		0	ND		0	Only L		0	Only L		0	Only L		0	Only L		0	NO H	NO H	NO H	1	5	5	2	0	3	1	1	2	2	0	3	1	1	2	6.4	6.4	96.936	847	0	14.528	2.1	0	3.8	1.3	1.3
sp|P76397|MDTA_ECOLI;sp|C4ZSG2|MDTA_ECOBW;sp|B1X7H0|MDTA_ECODH	sp|P76397|MDTA_ECOLI;sp|C4ZSG2|MDTA_ECOBW;sp|B1X7H0|MDTA_ECODH	mdtA	ND		0	ND		0	ND		0	ND		0	ND		0	Only L		0	NO H	NO H	NO H	3	2	2	0	0	0	0	0	2	0	0	0	0	0	2	5.8	5.8	44.464	415	0	6.5992	0	0	0	0	0
sp|P37636|MDTE_ECOLI	sp|P37636|MDTE_ECOLI	mdtE	Only L		0	ND		0	ND		0	Only L		0	ND		0	Only L		0	NO H	NO H	NO H	1	6	6	2	0	1	2	0	6	2	0	1	2	0	6	22.1	22.1	41.19	385	0	66.069	7.5	0	3.9	8.6	0
sp|P37340|MDTK_ECOLI;sp|C4ZYC7|MDTK_ECOBW;sp|B1XFX3|MDTK_ECODH	sp|P37340|MDTK_ECOLI;sp|C4ZYC7|MDTK_ECOBW;sp|B1XFX3|MDTK_ECODH	mdtK	ND		0	ND		0	Only L		0	ND		0	ND		0	Only L		0	NO H	NO H	NO H	3	3	3	0	0	1	0	0	3	0	0	1	0	0	3	6.8	6.8	49.446	457	0	7.9388	0	0	2	0	0
sp|P32166|MENA_ECOLI	sp|P32166|MENA_ECOLI	menA	ND		0	ND		0	Only L		0	ND		0	ND		0	1.0811		1	NO H	NO H	H only in wt	1	2	2	0	0	1	0	0	2	0	0	1	0	0	2	6.5	6.5	33.594	308	0.0010616	3.3564	0	0	3.6	0	0
sp|P0ABU0|MENB_ECOLI	sp|P0ABU0|MENB_ECOLI	menB	Only L		0	Only L		0	Only L		0	Only L		0	Only L		0	Only L		0	NO H	NO H	NO H	1	14	14	10	5	11	13	6	8	10	5	11	13	6	8	57.5	57.5	31.633	285	0	164.46	50.5	26.3	39.3	47.4	23.2
sp|P29208|MENC_ECOLI;sp|C4ZUA4|MENC_ECOBW;sp|B1X8X5|MENC_ECODH	sp|P29208|MENC_ECOLI;sp|C4ZUA4|MENC_ECOBW;sp|B1X8X5|MENC_ECODH	menC	ND		0	ND		0	ND		0	Only L		0	ND		0	ND		0	NO H	NO H	NO H	3	2	2	0	0	1	2	0	0	0	0	1	2	0	0	7.2	7.2	35.476	320	0.0010747	3.6558	0	0	2.8	7.2	0
sp|P37353|MENE_ECOLI	sp|P37353|MENE_ECOLI	menE	Only L		0	ND		0	Only L		0	Only H		0	ND		0	Only H		0		NO H	H only in wt	1	3	3	1	0	1	1	0	1	1	0	1	1	0	1	6.2	6.2	50.184	451	0.0015831	3.1221	2	0	2.2	2	0
sp|P38051|MENF_ECOLI	sp|P38051|MENF_ECOLI	menF	ND		0	ND		0	Only L		0	ND		0	ND		0	ND		0	NO H	NO H	NO H	1	2	2	0	0	1	0	1	1	0	0	1	0	1	1	5.3	5.3	48.764	431	0.0005385	3.6951	0	0	3.2	0	2.1
sp|P77781|MENI_ECOLI	sp|P77781|MENI_ECOLI	menI	Only L		0	Only L		0	Only L		0	Only L		0	Only L		0	ND		0	NO H	NO H	NO H	1	4	4	2	1	2	2	3	0	2	1	2	2	3	0	39	39	14.945	136	0	13.28	22.1	8.1	21.3	16.9	30.1
sp|P0C0T5|MEPA_ECOLI;sp|C4ZVM1|MEPA_ECOBW;sp|B1X939|MEPA_ECODH	sp|P0C0T5|MEPA_ECOLI;sp|C4ZVM1|MEPA_ECOBW;sp|B1X939|MEPA_ECODH	mepA	Only L		0	Only L		0	Only L		0	Only L		0	Only L		0	Only L		0	NO H	NO H	NO H	3	5	5	4	2	3	3	2	2	4	2	3	3	2	2	23.4	23.4	30.136	274	0	21.672	18.6	10.9	15	12.8	9.9
sp|P07623|META_ECOLI;sp|C5A0V0|META_ECOBW;sp|B1XC12|META_ECODH	sp|P07623|META_ECOLI;sp|C5A0V0|META_ECOBW;sp|B1XC12|META_ECODH	metA	Only L		0	ND		0	Only L		0	Only L		0	Only L		0	Only L		0	NO H	NO H	NO H	3	6	6	2	0	1	4	1	2	2	0	1	4	1	2	32.4	32.4	35.727	309	0	33.722	11	0	3.9	23.6	2.9
sp|P00935|METB_ECOLI	sp|P00935|METB_ECOLI	metB	Only L		0	Only L		0	Only L		0	Only L		0	Only L		0	Only L		0	NO H	NO H	NO H	1	8	8	3	2	5	2	4	3	3	2	5	2	4	3	28	28	41.55	386	0	62.146	8.5	10.4	12.2	6.7	19.2
sp|P06721|METC_ECOLI	sp|P06721|METC_ECOLI	metC	0.035726		1	Only L		0	0.023466		1	0.038241		1	Only L		0	0.034141		1	1.0704	NO H	1.45491	1	9	9	6	2	8	6	4	5	6	2	8	6	4	5	32.7	32.7	43.212	395	0	83.704	19.2	9.1	28.1	17.2	11.6
sp|P25665|METE_ECOLI;sp|B1XAJ3|METE_ECODH	sp|P25665|METE_ECOLI;sp|B1XAJ3|METE_ECODH	metE	0.0096525	67.352	3	0.013832	151.18	3	0.009078	95.272	3	0.010921	82.731	5	0.010382	65.26	4	0.011482	88.287	8	1.13142	0.750578	1.26482	2	53	53	32	35	39	39	41	43	32	35	39	39	41	43	68	68	84.672	753	0	323.31	43.8	49.4	48.1	51.8	58.8
sp|P0AEZ1|METF_ECOLI	sp|P0AEZ1|METF_ECOLI	metF	ND		0	ND		0	Only L		0	ND		0	Only L		0	Only L		0	NO H	NO H	NO H	1	3	3	0	0	1	0	1	2	0	0	1	0	1	2	13.9	13.9	33.102	296	0	18.839	0	0	6.8	0	4.4
sp|P00959|SYM_ECOLI;sp|C4ZSJ8|SYM_ECOBW;sp|B1X7K4|SYM_ECODH	sp|P00959|SYM_ECOLI;sp|C4ZSJ8|SYM_ECOBW;sp|B1X7K4|SYM_ECODH	metG	Only L		0	Only L		0	Only L		0	0.029417		1	0.084624		1	Only L		0	H only in wt	H only in wt	NO H	3	46	46	32	23	39	29	27	37	32	23	39	29	27	37	63.5	63.5	76.254	677	0	323.31	53.2	43.3	59.4	51.8	49.3
sp|P13009|METH_ECOLI	sp|P13009|METH_ECOLI	metH	1.1607		1	Only L		0	Only L		0	1.2408		1	Only L		0	Only L		0	1.06901	NO H	NO H	1	32	32	12	10	13	14	14	16	12	10	13	14	14	16	32.5	32.5	136	1227	0	170.61	12.6	11.4	12.5	13.9	14.8
sp|P31547|METI_ECOLI	sp|P31547|METI_ECOLI	metI	ND		0	ND		0	Only L		0	ND		0	ND		0	Only L		0	NO H	NO H	NO H	1	2	2	0	0	1	0	0	2	0	0	1	0	0	2	13.4	13.4	23.256	217	0	34.507	0	0	8.3	0	0
sp|P0A8U6|METJ_ECOLI;sp|C5A0A5|METJ_ECOBW;sp|B1XBA4|METJ_ECODH	sp|P0A8U6|METJ_ECOLI;sp|C5A0A5|METJ_ECOBW;sp|B1XBA4|METJ_ECODH	metJ	Only L		0	Only L		0	Only L		0	0.043041		1	Only L		0	Only L		0	H only in wt	NO H	NO H	3	11	11	7	7	5	5	6	5	7	7	5	5	6	5	83.8	83.8	12.141	105	0	84.009	81.9	69.5	70.5	59	46.7
sp|P0A817|METK_ECOLI;sp|C5A0L1|METK_ECOBW;sp|B1XFA4|METK_ECODH	sp|P0A817|METK_ECOLI;sp|C5A0L1|METK_ECOBW;sp|B1XFA4|METK_ECODH	metK	0.016478	108.29	2	0.014858		1	0		0	0.024407	167.5	4	0.026866	233.25	2	0.0066564		1	1.48119	1.80818	Only WT	3	30	30	23	21	26	22	23	20	23	21	26	22	23	20	76.3	76.3	41.951	384	0	323.31	60.9	68.2	69.8	69.5	68.2
sp|P00562|AK2H_ECOLI	sp|P00562|AK2H_ECOLI	metL	0.013005		1	Only L		0	Only L		0	Only L		0	Only L		0	Only L		0	H only in del maz	NO H	NO H	1	29	29	15	5	19	13	7	19	15	5	19	13	7	19	41.5	41.5	88.887	810	0	133.42	22	5.9	26.8	21.9	10
sp|P30750|METN_ECOLI	sp|P30750|METN_ECOLI	metN	Only L		0	Only L		0	Only L		0	Only L		0	Only L		0	Only L		0	NO H	NO H	NO H	1	12	12	9	7	5	7	6	9	9	7	5	7	6	9	49.3	49.3	37.788	343	0	203	40.8	31.5	30.3	27.4	33.5
sp|P28635|METQ_ECOLI	sp|P28635|METQ_ECOLI	metQ	0.020457	43.688	2	Only L		0	0.0072751	175.47	2	0.0097356		1	Only L		0	Only L		0	0.475906	NO H	H only in del maz	1	16	16	13	8	14	9	9	13	13	8	14	9	9	13	72.3	72.3	29.431	271	0	323.31	59.8	42.4	71.6	55	49.4
sp|P30958|MFD_ECOLI	sp|P30958|MFD_ECOLI	mfd	Only L		0	7.4117		1	Only L		0	Only L		0	Only L		0	Only L		0	NO H	H only in del maz	NO H	1	43	43	19	13	22	15	13	19	19	13	22	15	13	19	44.1	44.1	129.98	1148	0	147.89	20.8	12.5	22.1	14.5	15.7
sp|P0AAG8|MGLA_ECOLI	sp|P0AAG8|MGLA_ECOLI	mglA	0.73258		1	ND		0	ND		0	ND		0	ND		0	ND		0	H only in del maz	NO H	NO H	1	4	4	3	0	0	0	0	1	3	0	0	0	0	1	9.1	9.1	56.415	506	0	7.4332	7.1	0	0	0	0
sp|P0AEE5|DGAL_ECOLI	sp|P0AEE5|DGAL_ECOLI	mglB	Only L		0	Only L		0	Only L		0	0.028623		1	Only L		0	Only L		0	H only in wt	NO H	NO H	1	26	26	22	16	17	20	18	15	22	16	17	20	18	15	72.6	72.6	35.712	332	0	323.31	66.9	56.3	60.8	70.5	66.6
sp|P0A731|MGSA_ECOLI;sp|C4ZQ89|MGSA_ECOBW;sp|B1X8R7|MGSA_ECODH	sp|P0A731|MGSA_ECOLI;sp|C4ZQ89|MGSA_ECOBW;sp|B1X8R7|MGSA_ECODH	mgsA	0.0078786		1	Only L		0	Only L		0	Only L		0	Only L		0	Only L		0	H only in del maz	NO H	NO H	3	4	4	4	3	4	4	3	2	4	3	4	4	3	2	28.3	28.3	16.918	152	0	60.943	28.3	22.4	28.3	28.3	22.4
sp|P0ABB8|ATMA_ECOLI	sp|P0ABB8|ATMA_ECOLI	mgtA	Only L		0	Only L		0	Only L		0	Only L		0	Only L		0	0.088899		1	NO H	NO H	H only in wt	1	23	23	4	3	16	7	5	20	4	3	16	7	5	20	33.5	33.5	99.465	898	0	323.31	7.8	5.9	27.5	12.9	9.9
sp|P51020|HOA_ECOLI	sp|P51020|HOA_ECOLI	mhpE	ND		0	Only L		0	ND		0	Only L		0	Only L		0	Only L		0	NO H	NO H	NO H	1	2	2	1	1	0	1	1	1	1	1	0	1	1	1	7.4	7.4	36.47	337	0.0010621	3.3583	2.7	4.7	0	4.7	2.7
sp|P77580|ACDH_ECOLI;sp|C4ZTB5|ACDH_ECOBW	sp|P77580|ACDH_ECOLI;sp|C4ZTB5|ACDH_ECOBW	mhpF	ND		0	Only L		0	ND		0	Only L		0	ND		0	ND		0	NO H	NO H	NO H	2	2	2	0	1	0	1	0	0	0	1	0	1	0	0	7.3	7.3	33.442	316	0.001589	3.2425	0	4.1	0	3.2	0
sp|P16384|MIAA_ECOLI;sp|C4ZR48|MIAA_ECOBW;sp|B1XDS2|MIAA_ECODH	sp|P16384|MIAA_ECOLI;sp|C4ZR48|MIAA_ECOBW;sp|B1XDS2|MIAA_ECODH	miaA	Only L		0	Only L		0	Only L		0	Only L		0	0.021766		1	Only L		0	NO H	H only in wt	NO H	3	8	8	3	3	2	2	2	2	3	3	2	2	2	2	36.4	36.4	35.065	316	0	63.948	19	15.2	11.1	14.2	8.5
sp|P0AEI1|MIAB_ECOLI;sp|B1X656|MIAB_ECODH	sp|P0AEI1|MIAB_ECOLI;sp|B1X656|MIAB_ECODH	miaB	Only L		0	Only L		0	Only L		0	Only L		0	Only L		0	Only L		0	NO H	NO H	NO H	2	18	18	5	11	6	4	13	4	5	11	6	4	13	4	46.4	46.4	53.662	474	0	108.04	12	32.7	13.1	10.1	36.5
sp|P18196|MINC_ECOLI;sp|C4ZS93|MINC_ECOBW;sp|B1XA63|MINC_ECODH	sp|P18196|MINC_ECOLI;sp|C4ZS93|MINC_ECOBW;sp|B1XA63|MINC_ECODH	minC	Only L		0	Only L		0	Only L		0	Only L		0	Only L		0	Only L		0	NO H	NO H	NO H	3	13	13	9	5	6	11	6	4	9	5	6	11	6	4	55	55	24.775	231	0	78.005	47.2	23.8	33.8	52.8	29.4
sp|P0AEZ3|MIND_ECOLI	sp|P0AEZ3|MIND_ECOLI	minD	Only L		0	0.9369		1	Only L		0	Only L		0	0.52808		1	Only L		0	NO H	0.563646	NO H	1	20	20	16	17	15	15	13	13	16	17	15	15	13	13	64.4	64.4	29.614	270	0	204.94	63	61.5	51.5	57.4	56.3
sp|P0A734|MINE_ECOLI;sp|C4ZS91|MINE_ECOBW;sp|B1XA61|MINE_ECODH	sp|P0A734|MINE_ECOLI;sp|C4ZS91|MINE_ECOBW;sp|B1XA61|MINE_ECODH	minE	Only L		0	Only L		0	Only L		0	Only L		0	Only L		0	Only L		0	NO H	NO H	NO H	3	10	10	6	4	5	7	4	5	6	4	5	7	4	5	96.6	96.6	10.235	88	0	70.933	61.4	34.1	52.3	76.1	36.4
sp|P03817|MIOC_ECOLI	sp|P03817|MIOC_ECOLI	mioC	0.12037		1	0.072545	77.761	2	Only L		0	0.11218		1	0.16437		1	Only L		0	0.93196	2.26577	NO H	1	4	4	3	2	2	3	2	2	3	2	2	3	2	2	51	51	15.807	147	0	93.39	34.7	17.7	17.7	34.7	17.7
sp|P0A908|MIPA_ECOLI	sp|P0A908|MIPA_ECOLI	mipA	Only L		0	Only L		0	Only L		0	Only L		0	Only L		0	Only L		0	NO H	NO H	NO H	1	7	7	2	1	6	4	2	4	2	1	6	4	2	4	29	29	27.831	248	0	68.56	11.3	5.2	28.6	24.6	10.5
sp|P76506|MLAA_ECOLI	sp|P76506|MLAA_ECOLI	mlaA	Only L		0	Only L		0	Only L		0	Only L		0	Only L		0	Only L		0	NO H	NO H	NO H	1	4	4	1	2	3	1	1	2	1	2	3	1	1	2	15.1	15.1	28.041	251	0	14.165	4.4	8	11.2	4.4	4.4
sp|P64602|MLAB_ECOLI	sp|P64602|MLAB_ECOLI	mlaB	Only L		0	Only L		0	Only L		0	0.014762		1	0.03738		1	Only L		0	H only in wt	H only in wt	NO H	1	4	4	3	2	2	3	2	2	3	2	2	3	2	2	51.5	51.5	10.68	97	0	45.766	38.1	28.9	24.7	38.1	28.9
sp|P0ADV7|MLAC_ECOLI	sp|P0ADV7|MLAC_ECOLI	mlaC	Only L		0	Only L		0	0.49985		1	0.047315		1	0.048769		1	0.11592	212.91	2	H only in wt	H only in wt	0.23191	1	10	10	6	4	4	8	4	7	6	4	4	8	4	7	53.1	53.1	23.962	211	0	85.843	36.5	19	18.5	43.1	19
sp|P64604|MLAD_ECOLI	sp|P64604|MLAD_ECOLI	mlaD	Only L		0	ND		0	Only L		0	Only L		0	Only L		0	0.33214		1	NO H	NO H	H only in wt	1	7	7	2	0	7	3	2	7	2	0	7	3	2	7	52.5	52.5	19.576	183	0	62.517	21.9	0	52.5	31.1	19.7
sp|P63386|MLAF_ECOLI	sp|P63386|MLAF_ECOLI	mlaF	Only L		0	Only L		0	Only L		0	Only L		0	Only L		0	Only L		0	NO H	NO H	NO H	1	10	10	6	4	4	4	3	4	6	4	4	4	3	4	48.3	48.3	29.096	269	0	94.419	41.3	26	23.4	26.4	26
sp|P28224|MLIC_ECOLI	sp|P28224|MLIC_ECOLI	mliC	ND		0	Only L		0	Only L		0	Only L		0	ND		0	Only L		0	NO H	NO H	NO H	1	4	4	1	1	2	2	0	2	1	1	2	2	0	2	45	45	12.567	109	0	28.848	11.9	11.9	16.5	28.4	0
sp|P0A935|MLTA_ECOLI	sp|P0A935|MLTA_ECOLI	mltA	Only L		0	Only L		0	Only L		0	Only L		0	Only L		0	1.1421		1	NO H	NO H	H only in wt	1	8	8	3	3	3	2	3	5	3	3	3	2	3	5	32.3	32.3	40.41	365	0	105.28	17.5	17	14.5	14.2	7.4
sp|P41052|MLTB_ECOLI	sp|P41052|MLTB_ECOLI	mltB	ND		0	ND		0	ND		0	Only L		0	ND		0	Only L		0	NO H	NO H	NO H	1	3	3	0	0	0	1	0	3	0	0	0	1	0	3	12.5	12.5	40.255	361	0	41.295	0	0	0	7.5	0
sp|P0C066|MLTC_ECOLI;sp|C5A0N2|MLTC_ECOBW;sp|B1XFC3|MLTC_ECODH	sp|P0C066|MLTC_ECOLI;sp|C5A0N2|MLTC_ECOBW;sp|B1XFC3|MLTC_ECODH	mltC	Only L		0	ND		0	Only L		0	ND		0	ND		0	Only L		0	NO H	NO H	NO H	3	3	3	2	0	1	1	0	2	2	0	1	1	0	2	7.2	7.2	40.112	359	0	5.3204	4.5	0	2.8	2.2	0
sp|P28306|MLTG_ECOLI	sp|P28306|MLTG_ECOLI	mltG	ND		0	ND		0	ND		0	ND		0	ND		0	Only L		0	NO H	NO H	NO H	1	2	2	0	0	0	0	0	2	0	0	0	0	0	2	4.1	4.1	38.247	340	0.001073	3.6074	0	0	0	0	0
sp|P76112|MNAT_ECOLI	sp|P76112|MNAT_ECOLI	mnaT	Only L		0	Only L		0	Only L		0	Only L		0	Only L		0	Only L		0	NO H	NO H	NO H	1	2	2	2	1	2	1	2	1	2	1	2	1	2	1	13.4	13.4	19.247	172	0	23.069	13.4	4.1	13.4	9.3	13.4
sp|P13669|MNGR_ECOLI	sp|P13669|MNGR_ECOLI	mngR	Only L		0	Only L		0	Only L		0	Only L		0	Only L		0	ND		0	NO H	NO H	NO H	1	4	4	1	1	2	1	1	1	1	1	2	1	1	1	24.6	24.6	28.273	240	0	10.012	9.6	5.8	9.2	5.8	3.8
sp|P25745|MNMA_ECOLI;sp|B1XA43|MNMA_ECODH	sp|P25745|MNMA_ECOLI;sp|B1XA43|MNMA_ECODH	mnmA	Only L		0	Only L		0	Only L		0	Only L		0	Only L		0	Only L		0	NO H	NO H	NO H	2	15	15	7	8	10	9	7	12	7	8	10	9	7	12	59.5	59.5	40.959	368	0	202.29	43.2	30.2	40.2	46.7	37
sp|P77182|MNMC_ECOLI;sp|B1X935|MNMC_ECODH	sp|P77182|MNMC_ECOLI;sp|B1X935|MNMC_ECODH	mnmC	ND		0	Only L		0	Only L		0	Only L		0	ND		0	Only L		0	NO H	NO H	NO H	2	7	7	0	2	3	3	0	2	0	2	3	3	0	2	15	15	74.433	668	0	26.311	0	4.5	6.6	5.4	0
sp|P25522|MNME_ECOLI;sp|C4ZYY4|MNME_ECOBW;sp|B1X9T5|MNME_ECODH	sp|P25522|MNME_ECOLI;sp|C4ZYY4|MNME_ECOBW;sp|B1X9T5|MNME_ECODH	mnmE	Only L		0	Only L		0	Only L		0	Only L		0	Only L		0	Only L		0	NO H	NO H	NO H	3	13	13	4	5	7	8	4	7	4	5	7	8	4	7	31.3	31.3	49.23	454	0	137.05	10.4	13.4	15.6	20.3	11
sp|P0A6U3|MNMG_ECOLI;sp|C4ZZ19|MNMG_ECOBW;sp|B1X9W9|MNMG_ECODH	sp|P0A6U3|MNMG_ECOLI;sp|C4ZZ19|MNMG_ECOBW;sp|B1X9W9|MNMG_ECODH	mnmG	0.11065	8.5304	2	0.10556		1	0.28371		1	Only L		0	0.27069	16.32	3	0.057056		1	H only in del maz	2.56432	0.201107	3	20	20	14	9	10	9	7	9	14	9	10	9	7	9	42.6	42.6	69.52	629	0	176.61	29.6	21.9	24.2	16.9	16.2
sp|P0A769|MNTH_ECOLI;sp|C4ZVS8|MNTH_ECOBW;sp|B1X9R3|MNTH_ECODH	sp|P0A769|MNTH_ECOLI;sp|C4ZVS8|MNTH_ECOBW;sp|B1X9R3|MNTH_ECODH	mntH	ND		0	ND		0	Only L		0	ND		0	ND		0	Only L		0	NO H	NO H	NO H	3	3	3	0	0	2	0	0	3	0	0	2	0	0	3	5.8	5.8	44.193	412	0	7.0504	0	0	3.6	0	0
sp|P0A9F1|MNTR_ECOLI	sp|P0A9F1|MNTR_ECOLI	mntR	Only L		0	ND		0	Only L		0	Only L		0	Only L		0	ND		0	NO H	NO H	NO H	1	3	3	1	0	2	3	1	1	1	0	2	3	1	1	24.5	24.5	17.64	155	0.00054555	4.0474	6.5	0	12.9	24.5	6.5
sp|P0AEZ9|MOAB_ECOLI	sp|P0AEZ9|MOAB_ECOLI	moaB	0.019116	170.24	3	0.021607	215.45	2	0.0066112		1	0.022479		1	0.018835	172.5	2	0.013082	47.696	2	1.17593	0.871708	1.97876	1	12	12	11	7	10	9	6	11	11	7	10	9	6	11	68.2	68.2	18.665	170	0	138.21	63.5	48.8	63.5	63.5	41.8
sp|P0A738|MOAC_ECOLI;sp|C4ZXV5|MOAC_ECOBW;sp|B1X7B3|MOAC_ECODH	sp|P0A738|MOAC_ECOLI;sp|C4ZXV5|MOAC_ECOBW;sp|B1X7B3|MOAC_ECODH	moaC	Only L		0	Only L		0	Only L		0	Only L		0	Only L		0	Only L		0	NO H	NO H	NO H	3	13	13	9	9	8	10	7	8	9	9	8	10	7	8	84.5	84.5	17.467	161	0	116.17	73.9	60.2	59.6	73.9	64
sp|P30748|MOAD_ECOLI	sp|P30748|MOAD_ECOLI	moaD	Only L		0	Only L		0	Only L		0	Only L		0	Only L		0	Only L		0	NO H	NO H	NO H	1	4	4	4	3	4	4	2	4	4	3	4	4	2	4	58	58	8.7578	81	0	106.37	58	46.9	58	58	37
sp|P30749|MOAE_ECOLI	sp|P30749|MOAE_ECOLI	moaE	Only L		0	Only L		0	Only L		0	Only L		0	Only L		0	Only L		0	NO H	NO H	NO H	1	7	7	6	4	7	6	5	6	6	4	7	6	5	6	79.3	79.3	16.981	150	0	115.96	72.7	54	79.3	72.7	62.7
sp|P32173|MOBA_ECOLI	sp|P32173|MOBA_ECOLI	mobA	ND		0	ND		0	ND		0	ND		0	ND		0	ND		0	NO H	NO H	NO H	1	1	1	0	1	0	0	0	0	0	1	0	0	0	0	8.2	8.2	21.643	194	0	4.7973	0	8.2	0	0	0
sp|P32125|MOBB_ECOLI	sp|P32125|MOBB_ECOLI	mobB	Only L		0	ND		0	ND		0	Only L		0	ND		0	ND		0	NO H	NO H	NO H	1	1	1	1	0	0	1	1	1	1	0	0	1	1	1	7.4	7.4	19.363	175	0	10.255	7.4	0	0	7.4	7.4
sp|P37329|MODA_ECOLI	sp|P37329|MODA_ECOLI	modA	Only L		0	Only L		0	Only L		0	Only L		0	Only L		0	Only L		0	NO H	NO H	NO H	1	11	11	7	5	7	8	5	5	7	5	7	8	5	5	46.3	46.3	27.364	257	0	56.057	34.6	25.7	27.6	34.6	28.4
sp|P0A9G8|MODE_ECOLI	sp|P0A9G8|MODE_ECOLI	modE	Only L		0	Only L		0	Only L		0	Only L		0	Only L		0	Only L		0	NO H	NO H	NO H	1	7	7	4	2	4	2	3	2	4	2	4	2	3	2	40.1	40.1	28.281	262	0	112.92	25.6	14.9	20.6	16.4	22.5
sp|P31060|MODF_ECOLI	sp|P31060|MODF_ECOLI	modF	Only L		0	Only L		0	Only L		0	Only L		0	ND		0	Only L		0	NO H	NO H	NO H	1	7	7	1	1	4	1	0	3	1	1	4	1	0	3	17.3	17.3	54.535	490	0	18.506	3.3	3.9	10.2	3.3	0
sp|P12281|MOEA_ECOLI	sp|P12281|MOEA_ECOLI	moeA	0.060013		1	0.051164		1	Only L		0	0.061105	67.206	2	Only L		0	Only L		0	1.0182	H only in del maz	NO H	1	11	11	9	5	8	10	6	7	9	5	8	10	6	7	44	44	44.067	411	0	246.37	34.8	22.6	36.5	40.9	27.3
sp|P12282|MOEB_ECOLI	sp|P12282|MOEB_ECOLI	moeB	Only L		0	Only L		0	Only L		0	Only L		0	Only L		0	Only L		0	NO H	NO H	NO H	1	4	4	3	3	2	2	1	2	3	3	2	2	1	2	19.7	19.7	26.719	249	0	14.064	14.5	14.9	10.4	8.8	4
sp|P0AF03|MOG_ECOLI	sp|P0AF03|MOG_ECOLI	mog	Only L		0	Only L		0	Only L		0	Only L		0	Only L		0	Only L		0	NO H	NO H	NO H	1	5	5	5	3	1	4	2	1	5	3	1	4	2	1	30.3	30.3	21.222	195	0	13.897	30.3	17.9	4.6	23.1	13.3
sp|P0ACV6|MPAA_ECOLI	sp|P0ACV6|MPAA_ECOLI	mpaA	Only L		0	Only L		0	Only L		0	Only L		0	ND		0	Only L		0	NO H	NO H	NO H	1	4	4	1	2	1	2	0	3	1	2	1	2	0	3	18.6	18.6	26.558	242	0	8.5419	8.3	12.4	4.1	7	0
sp|P37773|MPL_ECOLI	sp|P37773|MPL_ECOLI	mpl	Only L		0	Only L		0	Only L		0	Only L		0	Only L		0	Only L		0	NO H	NO H	NO H	1	17	17	11	5	11	7	5	12	11	5	11	7	5	12	44.2	44.2	49.874	457	0	85.564	36.1	14.4	31.7	19.7	14.9
sp|P77348|MPPA_ECOLI	sp|P77348|MPPA_ECOLI	mppA	Only L		0	Only L		0	Only L		0	Only L		0	Only L		0	Only L		0	NO H	NO H	NO H	1	13	13	4	8	5	5	5	6	4	8	5	5	5	6	38.5	38.5	59.899	537	0	83.844	15.5	25	17.3	12.3	19.2
sp|P0ACR9|MPRA_ECOLI	sp|P0ACR9|MPRA_ECOLI	mprA	Only L		0	Only L		0	Only L		0	Only L		0	Only L		0	Only L		0	NO H	NO H	NO H	1	8	8	7	4	6	7	5	5	7	4	6	7	5	5	56.2	56.2	20.563	176	0	120.62	54.5	33.5	46	47.7	35.2
sp|P33940|MQO_ECOLI;sp|C4ZU53|MQO_ECOBW;sp|B1X8A6|MQO_ECODH	sp|P33940|MQO_ECOLI;sp|C4ZU53|MQO_ECOBW;sp|B1X8A6|MQO_ECODH	mqo	Only L		0	Only L		0	Only L		0	0.011324		1	Only L		0	Only L		0	H only in wt	NO H	NO H	3	24	24	11	8	13	10	11	13	11	8	13	10	11	13	48.2	48.2	60.229	548	0	177.84	30.8	21.2	31.2	28.6	29
sp|Q46864|MQSA_ECOLI	sp|Q46864|MQSA_ECOLI	mqsA	Only L		0	ND		0	Only L		0	ND		0	ND		0	Only L		0	NO H	NO H	NO H	1	2	2	1	0	2	0	0	1	1	0	2	0	0	1	13.7	13.7	14.703	131	0.0056439	2.4064	5.3	0	13.7	0	0
sp|P0A6W3|MRAY_ECOLI;sp|C4ZRI2|MRAY_ECOBW;sp|B1XC64|MRAY_ECODH	sp|P0A6W3|MRAY_ECOLI;sp|C4ZRI2|MRAY_ECOBW;sp|B1XC64|MRAY_ECODH	mraY	ND		0	ND		0	Only L		0	ND		0	ND		0	Only L		0	NO H	NO H	NO H	3	2	2	0	0	2	0	0	1	0	0	2	0	0	1	5	5	39.874	360	0	6.1238	0	0	5	0	0
sp|P22186|MRAZ_ECOLI;sp|C4ZQ03|MRAZ_ECOBW;sp|B1XC58|MRAZ_ECODH	sp|P22186|MRAZ_ECOLI;sp|C4ZQ03|MRAZ_ECOBW;sp|B1XC58|MRAZ_ECODH	mraZ	ND		0	Only L		0	Only L		0	ND		0	ND		0	Only L		0	NO H	NO H	NO H	3	2	2	0	1	2	0	0	1	0	1	2	0	0	1	15.8	15.8	17.386	152	0	4.6042	0	5.3	15.8	0	0
sp|P02918|PBPA_ECOLI	sp|P02918|PBPA_ECOLI	mrcA	Only L		0	Only L		0	Only L		0	Only L		0	0.014098		1	Only L		0	NO H	H only in wt	NO H	1	15	15	3	3	5	4	5	10	3	3	5	4	5	10	22.6	22.6	93.635	850	0	98.317	4.5	2.1	9.5	4.1	4.1
sp|P02919|PBPB_ECOLI	sp|P02919|PBPB_ECOLI	mrcB	Only L		0	0.0211		1	0.011873		1	0.013201		1	0.017133		1	Only L		0	H only in wt	0.811991	H only in del maz	1	17	17	2	2	12	1	1	12	2	2	12	1	1	12	21.3	21.3	94.291	844	0	58.041	2.6	2.6	14	0.8	0.8
sp|P0AD65|PBP2_ECOLI	sp|P0AD65|PBP2_ECOLI	mrdA	ND		0	ND		0	Only L		0	ND		0	ND		0	Only L		0	NO H	NO H	NO H	1	3	3	0	0	2	0	0	2	0	0	2	0	0	2	6.2	6.2	70.856	633	0	4.6188	0	0	3.8	0	0
sp|P0A9X4|MREB_ECOLI	sp|P0A9X4|MREB_ECOLI	mreB	0.010179	2.7127	2	0.011219	9.5467	2	Only L		0	0.01291	184.39	3	0.0097476	27.834	3	Only L		0	1.2683	0.868847	NO H	1	23	23	15	18	17	20	18	16	15	18	17	20	18	16	58.5	58.5	36.952	347	0	254.92	45.2	55.9	57.3	52.4	55.9
sp|P16926|MREC_ECOLI	sp|P16926|MREC_ECOLI	mreC	ND		0	ND		0	Only L		0	ND		0	Only L		0	Only L		0	NO H	NO H	NO H	1	8	8	0	0	6	0	1	5	0	0	6	0	1	5	29.4	29.4	39.53	367	0	39.615	0	0	21.3	0	4.6
sp|P0AF08|APBC_ECOLI	sp|P0AF08|APBC_ECOLI	mrp	0.6742		1	0.12692		1	Only L		0	0.52064		1	Only L		0	Only L		0	0.772234	H only in del maz	NO H	1	9	9	3	3	6	5	3	4	3	3	6	5	3	4	27.1	27.1	39.938	369	0	45.523	11.7	12.2	20.9	16	9.5
sp|P24202|MRR_ECOLI	sp|P24202|MRR_ECOLI	mrr	ND		0	Only L		0	Only L		0	Only L		0	Only L		0	Only L		0	NO H	NO H	NO H	1	6	6	0	1	3	3	1	1	0	1	3	3	1	1	19.4	19.4	33.52	304	0	12.294	0	3.9	9.2	11.8	3.9
sp|P60752|MSBA_ECOLI	sp|P60752|MSBA_ECOLI	msbA	0.0387963		0	ND		0	Only L		0	Only L		0	ND		0	Only L		0	H only in del maz	NO H	NO H	1	12	12	1	0	6	3	0	9	1	0	6	3	0	9	27	27	64.46	582	0	122.71	1.4	0	14.4	7.6	0
sp|P77338|MSCK_ECOLI	sp|P77338|MSCK_ECOLI	mscK	Only L		0	ND		0	Only L		0	Only L		0	ND		0	Only L		0	NO H	NO H	NO H	1	16	16	2	0	9	2	1	14	2	0	9	2	1	14	19.7	19.7	127.21	1120	0	92.682	1.9	0	11.1	2	1.2
sp|P0A742|MSCL_ECOLI;sp|C4ZUE5|MSCL_ECOBW;sp|B1X6E2|MSCL_ECODH	sp|P0A742|MSCL_ECOLI;sp|C4ZUE5|MSCL_ECOBW;sp|B1X6E2|MSCL_ECODH	mscL	ND		0	ND		0	Only L		0	ND		0	ND		0	Only L		0	NO H	NO H	NO H	3	2	2	0	0	1	0	0	2	0	0	1	0	0	2	19.9	19.9	14.957	136	0	9.9466	0	0	5.1	0	0
sp|P39285|MSCM_ECOLI	sp|P39285|MSCM_ECOLI	mscM	ND		0	ND		0	ND		0	0.67197		1	ND		0	ND		0	H only in wt	NO H	NO H	1	2	2	0	0	0	1	0	1	0	0	0	1	0	1	3.1	3.1	123.97	1107	0	5.1919	0	0	0	1.6	0
sp|P0C0S1|MSCS_ECOLI	sp|P0C0S1|MSCS_ECOLI	mscS	Only L		0	Only L		0	Only L		0	Only L		0	Only L		0	Only L		0	NO H	NO H	NO H	1	8	8	6	4	7	7	3	8	6	4	7	7	3	8	35	35	30.896	286	0	217.45	26.2	21.3	29	29	17.1
sp|P0A744|MSRA_ECOLI;sp|C4ZR95|MSRA_ECOBW;sp|B1XDW8|MSRA_ECODH	sp|P0A744|MSRA_ECOLI;sp|C4ZR95|MSRA_ECOBW;sp|B1XDW8|MSRA_ECODH	msrA	Only L		0	Only L		0	Only L		0	Only L		0	Only L		0	0.021106		1	NO H	NO H	H only in wt	3	7	7	5	4	5	4	3	5	5	4	5	4	3	5	53.8	53.8	23.315	212	0	65.85	49.1	36.8	34.9	31.6	19.3
sp|P0A746|MSRB_ECOLI;sp|C4ZZD4|MSRB_ECOBW;sp|B1XGN8|MSRB_ECODH	sp|P0A746|MSRB_ECOLI;sp|C4ZZD4|MSRB_ECOBW;sp|B1XGN8|MSRB_ECODH	msrB	0.034215		1	Only L		0	Only L		0	0.033733		1	Only L		0	Only L		0	0.985913	NO H	NO H	3	7	7	6	5	5	6	5	6	6	5	5	6	5	6	81	81	15.451	137	0	75.143	75.2	68.6	59.1	74.5	68.6
sp|P76270|MSRC_ECOLI	sp|P76270|MSRC_ECOLI	msrC	Only L		0	Only L		0	Only L		0	Only L		0	Only L		0	Only L		0	NO H	NO H	NO H	1	11	11	9	5	8	9	5	8	9	5	8	9	5	8	60	60	18.121	165	0	89.524	60	38.2	50.3	60	42.4
sp|P76342|MSRP_ECOLI;sp|C4ZQP1|MSRP_ECOBW	sp|P76342|MSRP_ECOLI;sp|C4ZQP1|MSRP_ECOBW	msrP	Only L		0	Only L		0	ND		0	Only L		0	ND		0	Only L		0	NO H	NO H	NO H	2	2	2	1	1	0	1	0	1	1	1	0	1	0	1	5.4	5.4	37.368	334	0	4.8576	3.3	2.1	0	3.3	0
sp|P25738|MSYB_ECOLI	sp|P25738|MSYB_ECOLI	msyB	ND		0	Only L		0	Only L		0	Only L		0	Only L		0	Only L		0	NO H	NO H	NO H	1	4	4	0	1	1	4	2	2	0	1	1	4	2	2	61.3	61.3	14.259	124	0	91	0	7.3	7.3	61.3	30.6
sp|P76346|MTFA_ECOLI;sp|C4ZQP5|MTFA_ECOBW;sp|B1X6C4|MTFA_ECODH	sp|P76346|MTFA_ECOLI;sp|C4ZQP5|MTFA_ECOBW;sp|B1X6C4|MTFA_ECODH	mtfA	Only L		0	Only L		0	Only L		0	Only L		0	Only L		0	Only L		0	NO H	NO H	NO H	3	5	5	3	2	3	2	2	3	3	2	3	2	2	3	21.9	21.9	30.279	265	0	26.255	12.1	10.9	14.3	10.9	9.4
sp|P00550|PTM3C_ECOLI	sp|P00550|PTM3C_ECOLI	mtlA	Only L		0	Only L		0	Only L		0	Only L		0	Only L		0	Only L		0	NO H	NO H	NO H	1	17	17	6	5	6	6	5	12	6	5	6	6	5	12	35	35	67.971	637	0	127.58	13.5	8	16.3	13.3	10.4
sp|P09424|MTLD_ECOLI;sp|C4ZXJ1|MTLD_ECOBW;sp|B1X8L4|MTLD_ECODH;tr|Q0PWM5|Q0PWM5_ECOW3	sp|P09424|MTLD_ECOLI;sp|C4ZXJ1|MTLD_ECOBW;sp|B1X8L4|MTLD_ECODH;tr|Q0PWM5|Q0PWM5_ECOW3	mtlD	Only L		0	Only L		0	Only L		0	Only L		0	Only L		0	Only L		0	NO H	NO H	NO H	4	19	19	12	7	11	10	9	8	12	7	11	10	9	8	58.1	58.1	41.139	382	0	133.1	45.8	20.9	34.8	30.9	33.8
sp|P0AF12|MTNN_ECOLI;sp|C4ZRQ2|MTNN_ECOBW;sp|B1XD29|MTNN_ECODH	sp|P0AF12|MTNN_ECOLI;sp|C4ZRQ2|MTNN_ECOBW;sp|B1XD29|MTNN_ECODH	mtnN	0.050436	2.5115	2	0.049234		1	Only L		0	Only L		0	Only L		0	Only L		0	H only in del maz	H only in del maz	NO H	3	9	9	8	5	4	8	4	3	8	5	4	8	4	3	68.1	68.1	24.354	232	0	323.31	68.1	47.8	34.9	62.9	37.9
sp|P0A9H1|MUG_ECOLI;sp|C4ZQY5|MUG_ECOBW;sp|B1XG73|MUG_ECODH	sp|P0A9H1|MUG_ECOLI;sp|C4ZQY5|MUG_ECOBW;sp|B1XG73|MUG_ECODH	mug	Only L		0	ND		0	Only L		0	Only L		0	Only L		0	Only L		0	NO H	NO H	NO H	3	7	7	3	0	4	4	1	5	3	0	4	4	1	5	63.7	63.7	18.673	168	0	67.834	33.3	0	34.5	37.5	8.3
sp|P22523|MUKB_ECOLI;sp|C4ZQ50|MUKB_ECOBW;sp|B1X8M8|MUKB_ECODH	sp|P22523|MUKB_ECOLI;sp|C4ZQ50|MUKB_ECOBW;sp|B1X8M8|MUKB_ECODH	mukB	0.13133		1	Only L		0	0.35469		1	Only L		0	Only L		0	Only L		0	H only in del maz	NO H	H only in del maz	3	67	67	29	26	47	31	28	38	29	26	47	31	28	38	52.6	52.6	170.23	1486	0	323.31	24.9	21.5	38.6	27.3	26.8
sp|P22524|MUKE_ECOLI	sp|P22524|MUKE_ECOLI	mukE	Only L		0	Only L		0	Only L		0	Only L		0	Only L		0	Only L		0	NO H	NO H	NO H	1	8	8	4	3	4	4	4	6	4	3	4	4	4	6	46.2	46.2	26.974	234	0	47.959	22.2	17.1	23.1	22.2	27.4
sp|P60293|MUKF_ECOLI;sp|C4ZQ48|MUKF_ECOBW;sp|B1X8M6|MUKF_ECODH	sp|P60293|MUKF_ECOLI;sp|C4ZQ48|MUKF_ECOBW;sp|B1X8M6|MUKF_ECODH	mukF	Only L		0	Only L		0	Only L		0	Only L		0	Only L		0	Only L		0	NO H	NO H	NO H	3	14	14	6	2	7	5	3	7	6	2	7	5	3	7	42	42	50.578	440	0	73.407	17.5	4.8	18.2	16.6	8.2
sp|C4ZSS8|MURA_ECOBW;sp|P0A749|MURA_ECOLI	sp|C4ZSS8|MURA_ECOBW;sp|P0A749|MURA_ECOLI	murA	Only L		0	Only L		0	Only L		0	0.47974		1	Only L		0	Only L		0	H only in wt	NO H	NO H	2	16	16	9	8	7	11	9	7	9	8	7	11	9	7	45.3	45.3	44.818	419	0	166.49	24.6	23.9	18.4	33.9	26.3
sp|P08373|MURB_ECOLI	sp|P08373|MURB_ECOLI	murB	Only L		0	Only L		0	Only L		0	Only L		0	Only L		0	Only L		0	NO H	NO H	NO H	1	11	11	6	2	10	7	8	6	6	2	10	7	8	6	40.4	40.4	37.851	342	0	63.161	25.1	8.8	36.5	29.2	31.9
sp|P17952|MURC_ECOLI;sp|C4ZRI6|MURC_ECOBW;sp|B1XC68|MURC_ECODH	sp|P17952|MURC_ECOLI;sp|C4ZRI6|MURC_ECOBW;sp|B1XC68|MURC_ECODH	murC	0.72053		1	Only L		0	Only L		0	Only L		0	Only L		0	Only L		0	H only in del maz	NO H	NO H	3	19	19	9	10	13	13	9	12	9	10	13	13	9	12	48.3	48.3	53.625	491	0	128.56	26.9	31	35.6	32	27.5
sp|P14900|MURD_ECOLI	sp|P14900|MURD_ECOLI	murD	1.174		1	0.0470259		0	0.0361523		0	0.9443		1	Only L		0	0.115317		0	0.804344	H only in del maz	3.18976	1	9	9	8	5	6	7	4	4	8	5	6	7	4	4	31.7	31.7	46.973	438	0	83.029	28.3	17.4	19.6	22.8	16.2
sp|P22188|MURE_ECOLI	sp|P22188|MURE_ECOLI	murE	0.0278		1	Only L		0	Only L		0	Only L		0	Only L		0	Only L		0	H only in del maz	NO H	NO H	1	20	20	12	10	14	12	9	12	12	10	14	12	9	12	63.6	63.6	53.343	495	0	182.58	48.1	40.6	48.9	42.4	30.1
sp|P11880|MURF_ECOLI	sp|P11880|MURF_ECOLI	murF	Only L		0	Only L		0	Only L		0	Only L		0	Only L		0	Only L		0	NO H	NO H	NO H	1	10	10	6	4	6	7	4	5	6	4	6	7	4	5	25.2	25.2	47.447	452	0	62.052	22.3	11.1	17.7	25	17.3
sp|P17443|MURG_ECOLI;sp|C4ZRI5|MURG_ECOBW;sp|B1XC67|MURG_ECODH	sp|P17443|MURG_ECOLI;sp|C4ZRI5|MURG_ECOBW;sp|B1XC67|MURG_ECODH	murG	Only L		0	Only L		0	Only L		0	Only L		0	Only L		0	Only L		0	NO H	NO H	NO H	3	8	8	6	3	4	5	4	4	6	3	4	5	4	4	26.8	26.8	37.814	355	0	45.283	18.9	11.5	15.8	18.3	14.9
sp|P22634|MURI_ECOLI;sp|C5A0R6|MURI_ECOBW;sp|B1XBX8|MURI_ECODH	sp|P22634|MURI_ECOLI;sp|C5A0R6|MURI_ECOBW;sp|B1XBX8|MURI_ECODH	murI	Only L		0	Only L		0	Only L		0	Only L		0	Only L		0	Only L		0	NO H	NO H	NO H	3	10	10	2	3	5	4	2	4	2	3	5	4	2	4	38.9	38.9	31.002	285	0	21.979	6.3	9.8	16.8	13.7	10.2
sp|P76535|MURQ_ECOLI;sp|C4ZVV9|MURQ_ECOBW;sp|B1XA99|MURQ_ECODH	sp|P76535|MURQ_ECOLI;sp|C4ZVV9|MURQ_ECOBW;sp|B1XA99|MURQ_ECODH	murQ	Only L		0	Only L		0	Only L		0	Only L		0	Only L		0	Only L		0	NO H	NO H	NO H	3	5	5	2	2	1	2	2	3	2	2	1	2	2	3	23.8	23.8	31.22	298	0	21.937	12.1	9.7	7	12.1	11.1
sp|P23367|MUTL_ECOLI;sp|C5A1G1|MUTL_ECOBW;sp|B1XDS1|MUTL_ECODH	sp|P23367|MUTL_ECOLI;sp|C5A1G1|MUTL_ECOBW;sp|B1XDS1|MUTL_ECODH	mutL	Only L		0	ND		0	Only L		0	ND		0	ND		0	Only L		0	NO H	NO H	NO H	3	4	4	1	0	1	1	0	3	1	0	1	1	0	3	9.1	9.1	67.923	615	0	13.852	2.1	0	2.3	2.3	0
sp|P05523|FPG_ECOLI;sp|C4ZXM7|FPG_ECOBW;sp|B1X969|FPG_ECODH	sp|P05523|FPG_ECOLI;sp|C4ZXM7|FPG_ECOBW;sp|B1X969|FPG_ECODH	mutM	ND		0	ND		0	ND		0	Only L		0	ND		0	ND		0	NO H	NO H	NO H	3	1	1	0	0	0	1	0	0	0	0	0	1	0	0	4.5	4.5	30.29	269	1	-2	0	0	0	4.5	0
sp|P23909|MUTS_ECOLI;sp|C4ZZN7|MUTS_ECOBW;sp|B1XCR0|MUTS_ECODH	sp|P23909|MUTS_ECOLI;sp|C4ZZN7|MUTS_ECOBW;sp|B1XCR0|MUTS_ECODH	mutS	Only L		0	Only L		0	Only L		0	Only L		0	Only L		0	Only L		0	NO H	NO H	NO H	3	24	24	11	9	17	6	6	13	11	9	17	6	6	13	35.4	35.4	95.246	853	0	134.52	15.6	12.4	26.5	8.1	9.6
sp|P11458|NADA_ECOLI;sp|C4ZXS1|NADA_ECOBW;sp|B1X6S4|NADA_ECODH	sp|P11458|NADA_ECOLI;sp|C4ZXS1|NADA_ECOBW;sp|B1X6S4|NADA_ECODH	nadA	Only L		0	Only L		0	Only L		0	Only L		0	Only L		0	Only L		0	NO H	NO H	NO H	3	11	11	7	2	8	6	6	6	7	2	8	6	6	6	55	55	38.24	347	0	169.47	39.2	6.1	29.7	36.3	30.3
sp|P10902|NADB_ECOLI	sp|P10902|NADB_ECOLI	nadB	Only L		0	Only L		0	Only L		0	Only L		0	Only L		0	Only L		0	NO H	NO H	NO H	1	19	19	11	9	16	12	6	15	11	9	16	12	6	15	36.9	36.9	60.337	540	0	85.242	24.3	20	32.2	26.1	14.6
sp|P30011|NADC_ECOLI	sp|P30011|NADC_ECOLI	nadC	Only L		0	Only L		0	Only L		0	Only L		0	Only L		0	Only L		0	NO H	NO H	NO H	1	13	13	6	7	7	5	3	6	6	7	7	5	3	6	48.8	48.8	32.762	297	0	95.024	21.2	27.3	30.6	18.2	14.8
sp|P0A752|NADD_ECOLI	sp|P0A752|NADD_ECOLI	nadD	Only L		0	ND		0	ND		0	Only L		0	ND		0	Only L		0	NO H	NO H	NO H	1	1	1	1	0	0	1	0	1	1	0	0	1	0	1	5.2	5.2	24.528	213	0.0020975	2.9298	5.2	0	0	5.2	0
sp|P18843|NADE_ECOLI;sp|C4ZZ96|NADE_ECOBW;sp|B1XGK1|NADE_ECODH	sp|P18843|NADE_ECOLI;sp|C4ZZ96|NADE_ECOBW;sp|B1XGK1|NADE_ECODH	nadE	0.019096	10.072	2	0.07613	103.22	4	Only L		0	0.021889		1	0.026562	21.579	3	0.011011		1	1.14626	0.348903	H only in wt	3	21	21	17	16	17	15	16	17	17	16	17	15	16	17	90.2	90.2	30.636	275	0	323.31	75.6	81.5	74.2	69.5	72.7
sp|P0A7B3|NADK_ECOLI;sp|C4ZYN2|NADK_ECOBW;sp|B1XBT5|NADK_ECODH	sp|P0A7B3|NADK_ECOLI;sp|C4ZYN2|NADK_ECOBW;sp|B1XBT5|NADK_ECODH	nadK	Only L		0	Only L		0	Only L		0	Only L		0	ND		0	Only L		0	NO H	NO H	NO H	3	3	3	1	1	1	1	0	1	1	1	1	1	0	1	14	14	32.566	292	0	12.49	5.8	5.8	3.8	5.8	0
sp|P27278|NADR_ECOLI	sp|P27278|NADR_ECOLI	nadR	Only L		0	Only L		0	Only L		0	Only L		0	Only L		0	Only L		0	NO H	NO H	NO H	1	10	10	5	6	7	5	7	7	5	6	7	5	7	7	28.8	28.8	47.345	410	0	85.931	16.6	18.8	21.5	15.1	19.8
sp|P0AF18|NAGA_ECOLI	sp|P0AF18|NAGA_ECOLI	nagA	Only L		0	Only L		0	Only L		0	Only L		0	Only L		0	Only L		0	NO H	NO H	NO H	1	12	12	7	4	7	5	5	8	7	4	7	5	5	8	39.5	39.5	40.949	382	0	85.551	22.8	17.5	25.1	18.8	22.5
sp|P0A759|NAGB_ECOLI;sp|C4ZWF4|NAGB_ECOBW;sp|B1X6L1|NAGB_ECODH	sp|P0A759|NAGB_ECOLI;sp|C4ZWF4|NAGB_ECOBW;sp|B1X6L1|NAGB_ECODH	nagB	Only L		0	0.14631		1	Only L		0	0.068534		1	Only L		0	Only L		0	H only in wt	H only in del maz	NO H	3	13	13	6	5	8	9	4	10	6	5	8	9	4	10	77.1	77.1	29.774	266	0	124	36.5	24.4	45.1	51.1	17.7
sp|P0AF20|NAGC_ECOLI	sp|P0AF20|NAGC_ECOLI	nagC	Only L		0	Only L		0	Only L		0	Only L		0	Only L		0	Only L		0	NO H	NO H	NO H	1	16	16	7	5	10	9	7	10	7	5	10	9	7	10	38.4	38.4	44.541	406	0	79.667	19.7	12.8	30.5	25.9	21.4
sp|P0AF24|NAGD_ECOLI	sp|P0AF24|NAGD_ECOLI	nagD	Only L		0	Only L		0	Only L		0	Only L		0	Only L		0	Only L		0	NO H	NO H	NO H	1	9	9	7	6	6	6	5	6	7	6	6	6	5	6	58	58	27.163	250	0	130.32	42	35.6	35.6	40	32
sp|P09323|PTW3C_ECOLI	sp|P09323|PTW3C_ECOLI	nagE	Only L		0	ND		0	Only L		0	Only L		0	ND		0	Only L		0	NO H	NO H	NO H	1	6	6	2	0	5	1	0	3	2	0	5	1	0	3	11.7	11.7	68.346	648	0	26.62	3.2	0	9.3	2	0
sp|P75959|NAGK_ECOLI;sp|C4ZS59|NAGK_ECOBW;sp|B1XA29|NAGK_ECODH	sp|P75959|NAGK_ECOLI;sp|C4ZS59|NAGK_ECOBW;sp|B1XA29|NAGK_ECODH	nagK	Only L		0	ND		0	Only L		0	Only L		0	ND		0	Only L		0	NO H	NO H	NO H	3	5	5	3	0	3	3	0	1	3	0	3	3	0	1	33.3	33.3	33.042	303	0	28.074	19.5	0	17.5	19.8	0
sp|P75949|NAGZ_ECOLI;sp|C4ZS47|NAGZ_ECOBW;sp|B1XA17|NAGZ_ECODH	sp|P75949|NAGZ_ECOLI;sp|C4ZS47|NAGZ_ECOBW;sp|B1XA17|NAGZ_ECODH	nagZ	Only L		0	Only L		0	Only L		0	ND		0	Only L		0	Only L		0	NO H	NO H	NO H	3	10	10	4	1	5	1	2	5	4	1	5	1	2	5	29.9	29.9	37.594	341	0	23.535	10.9	2.3	15.2	2.1	5.3
sp|P0AF28|NARL_ECOLI	sp|P0AF28|NARL_ECOLI	narL	Only L		0	Only L		0	Only L		0	Only L		0	Only L		0	Only L		0	NO H	NO H	NO H	1	12	12	8	7	10	9	5	9	8	7	10	9	5	9	60.2	60.2	23.927	216	0	98.033	43.1	43.1	55.1	47.7	36.1
sp|P31802|NARP_ECOLI	sp|P31802|NARP_ECOLI	narP	Only L		0	Only L		0	ND		0	Only L		0	Only L		0	Only L		0	NO H	NO H	NO H	1	3	3	1	1	0	1	1	2	1	1	0	1	1	2	20.9	20.9	23.575	215	0	12.248	8.4	7	0	8.4	7
sp|P0AFA2|NARX_ECOLI	sp|P0AFA2|NARX_ECOLI	narX	ND		0	ND		0	ND		0	ND		0	ND		0	ND		0	NO H	NO H	NO H	1	1	1	0	0	1	0	0	0	0	0	1	0	0	0	1.8	1.8	67.083	598	0.0015848	3.156	0	0	1.8	0	0
sp|P00393|DHNA_ECOLI	sp|P00393|DHNA_ECOLI	ndh	0.091551	94.893	5	0.081301	49.601	2	0.06686	63.851	2	0.067941	184.68	4	0.067568	83.244	2	0.06613	95.48	7	0.742111	0.831084	0.989082	1	29	29	17	13	20	15	12	22	17	13	20	15	12	22	69.8	69.8	47.358	434	0	323.31	46.5	36.9	58.3	52.3	34.8
sp|P0A763|NDK_ECOLI;sp|C4ZX93|NDK_ECOBW;sp|B1XAZ3|NDK_ECODH	sp|P0A763|NDK_ECOLI;sp|C4ZX93|NDK_ECOBW;sp|B1XAZ3|NDK_ECODH	ndk	Only L		0	Only L		0	Only L		0	Only L		0	Only L		0	Only L		0	NO H	NO H	NO H	3	8	8	6	8	7	8	7	7	6	8	7	8	7	7	65.7	65.7	15.463	143	0	170.76	60.8	65.7	60.8	65.7	60.8
sp|P50465|END8_ECOLI;sp|C4ZWI9|END8_ECOBW;sp|B1X6P5|END8_ECODH	sp|P50465|END8_ECOLI;sp|C4ZWI9|END8_ECOBW;sp|B1X6P5|END8_ECODH	nei	Only L		0	ND		0	ND		0	ND		0	Only L		0	ND		0	NO H	NO H	NO H	3	1	1	1	1	1	0	1	0	1	1	1	0	1	0	4.6	4.6	29.845	263	0.00053879	3.704	4.6	4.6	4.6	0	4.6
sp|P77258|NEMA_ECOLI	sp|P77258|NEMA_ECOLI	nemA	Only L		0	Only L		0	Only L		0	Only L		0	Only L		0	Only L		0	NO H	NO H	NO H	1	17	17	8	7	9	8	7	7	8	7	9	8	7	7	70.1	70.1	39.516	365	0	125.61	33.4	33.2	38.1	33.4	25.2
sp|P68739|NFI_ECOLI;sp|C5A0T9|NFI_ECOBW;sp|B1XC01|NFI_ECODH	sp|P68739|NFI_ECOLI;sp|C5A0T9|NFI_ECOBW;sp|B1XC01|NFI_ECODH	nfi	0.0177562		0	ND		0	Only L		0	Only L		0	ND		0	Only L		0	H only in del maz	NO H	NO H	3	4	4	2	0	1	3	0	1	2	0	1	3	0	1	20.2	20.2	24.672	223	0	10.414	11.7	0	3.1	13.9	0
sp|P0A6C1|END4_ECOLI;sp|C4ZU09|END4_ECOBW;sp|B1X857|END4_ECODH	sp|P0A6C1|END4_ECOLI;sp|C4ZU09|END4_ECOBW;sp|B1X857|END4_ECODH	nfo	Only L		0	Only L		0	Only L		0	0.25332		1	Only L		0	Only L		0	H only in wt	NO H	NO H	3	12	12	8	1	8	4	8	7	8	1	8	4	8	7	45.3	45.3	31.479	285	0	59.686	33.7	4.6	39.6	17.5	34.7
sp|P17117|NFSA_ECOLI	sp|P17117|NFSA_ECOLI	nfsA	0.055465	4.5255	2	Only L		0	Only L		0	0.056289		1	0.072854	75.162	2	Only L		0	1.01486	H only in wt	NO H	1	15	15	13	9	8	11	12	7	13	9	8	11	12	7	67.5	67.5	26.8	240	0	225.33	65.8	55	41.2	58.8	60
sp|P38489|NFSB_ECOLI;tr|F2X7N5|F2X7N5_ECOLI	sp|P38489|NFSB_ECOLI;tr|F2X7N5|F2X7N5_ECOLI	nfsB	0.10182		1	Only L		0	Only L		0	Only L		0	Only L		0	Only L		0	H only in del maz	NO H	NO H	2	23	23	19	14	19	19	14	18	19	14	19	19	14	18	73.3	73.3	23.905	217	0	211.29	73.3	69.1	67.3	71.4	67.3
sp|P63020|NFUA_ECOLI;sp|C4ZVW3|NFUA_ECOBW;sp|B1X760|NFUA_ECODH	sp|P63020|NFUA_ECOLI;sp|C4ZVW3|NFUA_ECOBW;sp|B1X760|NFUA_ECODH	nfuA	0.0090755		1	Only L		0	0.010105		1	Only L		0	0.017499	48.092	2	0.0083985		1	H only in del maz	H only in wt	0.831123	3	10	10	8	7	7	8	9	7	8	7	7	8	9	7	39.8	39.8	20.997	191	0	191.82	30.9	36.6	36.6	39.8	36.6
sp|P0AFA7|NHAB_ECOLI;sp|C4ZTM7|NHAB_ECOBW;sp|B1XA73|NHAB_ECODH	sp|P0AFA7|NHAB_ECOLI;sp|C4ZTM7|NHAB_ECOBW;sp|B1XA73|NHAB_ECODH	nhaB	ND		0	ND		0	Only L		0	ND		0	Only L		0	Only L		0	NO H	NO H	NO H	3	4	4	0	0	2	0	2	4	0	0	2	0	2	4	9.9	9.9	56.728	513	0	18.824	0	0	5.7	0	4.5
sp|P77567|NHOA_ECOLI	sp|P77567|NHOA_ECOLI	nhoA	ND		0	ND		0	ND		0	ND		0	ND		0	ND		0	NO H	NO H	NO H	1	1	1	0	0	0	1	0	0	0	0	0	1	0	0	4.3	4.3	32.274	281	0	15.087	0	0	0	4.3	0
sp|P0A6Z6|NIKR_ECOLI;sp|C4ZW30|NIKR_ECOBW;sp|B1X7T9|NIKR_ECODH	sp|P0A6Z6|NIKR_ECOLI;sp|C4ZW30|NIKR_ECOBW;sp|B1X7T9|NIKR_ECODH	nikR	Only L		0	Only L		0	Only L		0	Only L		0	Only L		0	Only L		0	NO H	NO H	NO H	3	5	5	2	3	2	4	3	2	2	3	2	4	3	2	48.9	48.9	15.094	133	0	25.67	21.1	36.1	27.8	48.1	36.1
sp|P08201|NIRB_ECOLI	sp|P08201|NIRB_ECOLI	nirB	0.066379		0	ND		0	Only L		0	0.0332701		0	Only L		0	Only L		0	0.501214	NO H	NO H	1	5	5	5	0	1	3	2	1	5	0	1	3	2	1	6.1	6.1	93.12	847	0	15.291	6.1	0	0.8	3.1	2.4
sp|P04846|NLPA_ECOLI	sp|P04846|NLPA_ECOLI	nlpA	Only L		0	Only L		0	Only L		0	Only L		0	Only L		0	Only L		0	NO H	NO H	NO H	1	7	7	2	3	4	2	2	4	2	3	4	2	2	4	34.2	34.2	29.423	272	0	63.661	8.5	17.3	22.1	8.5	10.7
sp|P0ADA3|NLPD_ECOLI	sp|P0ADA3|NLPD_ECOLI	nlpD	Only L		0	Only L		0	Only L		0	Only L		0	Only L		0	Only L		0	NO H	NO H	NO H	1	7	7	4	1	3	2	3	5	4	1	3	2	3	5	29.6	29.6	40.149	379	0	41.937	13.5	2.9	8.7	5.8	9.8
sp|P0AFB1|NLPI_ECOLI;sp|C4ZSQ4|NLPI_ECOBW;sp|B1XGX5|NLPI_ECODH	sp|P0AFB1|NLPI_ECOLI;sp|C4ZSQ4|NLPI_ECOBW;sp|B1XGX5|NLPI_ECODH	nlpI	ND		0	ND		0	Only L		0	ND		0	ND		0	Only L		0	NO H	NO H	NO H	3	2	2	0	0	2	0	0	1	0	0	2	0	0	1	5.4	5.4	33.62	294	0.0066598	2.3533	0	0	5.4	0	0
sp|P31806|NNR_ECOLI	sp|P31806|NNR_ECOLI	nnr	ND		0	Only L		0	Only L		0	Only L		0	Only L		0	Only L		0	NO H	NO H	NO H	1	6	6	0	2	4	2	5	2	0	2	4	2	5	2	16.3	16.3	54.65	515	0	14.22	0	6.6	12.4	6.2	14.8
sp|P00452|RIR1_ECOLI	sp|P00452|RIR1_ECOLI	nrdA	Only L		0	Only L		0	Only L		0	0.9626		1	Only L		0	0.25205	101.95	2	H only in wt	NO H	H only in wt	1	42	42	37	20	30	28	23	25	37	20	30	28	23	25	58.1	58.1	85.774	761	0	323.31	52.4	30.4	43.4	43.1	32.6
sp|P69924|RIR2_ECOLI	sp|P69924|RIR2_ECOLI	nrdB	Only L		0	Only L		0	Only L		0	Only L		0	Only L		0	Only L		0	NO H	NO H	NO H	1	17	17	10	7	12	10	6	13	10	7	12	10	6	13	44.4	44.4	43.517	376	0	219.7	35.1	27.4	33.8	29.8	21.3
sp|P28903|NRDD_ECOLI	sp|P28903|NRDD_ECOLI	nrdD	Only L		0	Only L		0	Only L		0	ND		0	Only L		0	Only L		0	NO H	NO H	NO H	1	5	5	1	2	1	1	1	1	1	2	1	1	1	1	7	7	80.022	712	0	6.1839	1.8	2.9	1.3	1	1.8
sp|P39452|RIR3_ECOLI	sp|P39452|RIR3_ECOLI	nrdE	Only L		0	Only L		0	Only L		0	Only L		0	Only L		0	Only L		0	NO H	NO H	NO H	1	29	29	19	7	22	16	4	23	19	7	22	16	4	23	58.1	58.1	80.478	714	0	323.31	37.5	14.4	43.8	31.9	10.4
sp|P37146|RIR4_ECOLI	sp|P37146|RIR4_ECOLI	nrdF	Only L		0	Only L		0	Only L		0	Only L		0	Only L		0	Only L		0	NO H	NO H	NO H	1	12	12	12	4	8	7	2	7	12	4	8	7	2	7	38.9	38.9	36.443	319	0	120.46	38.9	14.1	27	25.7	6.3
sp|P0AC65|NRDH_ECOLI	sp|P0AC65|NRDH_ECOLI	nrdH	0.045885		1	0.06167		1	0.039909	18.286	2	0.071173		1	0.060832		1	0.065851		1	1.55112	0.986412	1.65003	1	4	4	1	1	3	2	1	2	1	1	3	2	1	2	53.1	53.1	9.1394	81	0	16.832	13.6	13.6	40.7	25.9	13.6
sp|P0A772|NRDI_ECOLI;sp|C4ZYS6|NRDI_ECOBW;sp|B1XCL1|NRDI_ECODH	sp|P0A772|NRDI_ECOLI;sp|C4ZYS6|NRDI_ECOBW;sp|B1XCL1|NRDI_ECODH	nrdI	Only L		0	Only L		0	Only L		0	Only L		0	Only L		0	Only L		0	NO H	NO H	NO H	3	9	9	7	5	4	7	6	4	7	5	4	7	6	4	69.9	69.9	15.34	136	0	44.498	45.6	47.1	27.9	45.6	44.9
sp|P0A8D0|NRDR_ECOLI;sp|C4ZTH0|NRDR_ECOBW;sp|B1XF01|NRDR_ECODH	sp|P0A8D0|NRDR_ECOLI;sp|C4ZTH0|NRDR_ECOBW;sp|B1XF01|NRDR_ECODH	nrdR	0.075775		1	Only L		0	Only L		0	0.084815	119.06	2	Only L		0	Only L		0	1.1193	NO H	NO H	3	12	12	9	7	8	9	5	7	9	7	8	9	5	7	71.8	71.8	17.229	149	0	93.983	66.4	50.3	57	58.4	34.2
sp|P0AF63|NSRR_ECOLI;sp|C4ZR55|NSRR_ECOBW;sp|B1XDS9|NSRR_ECODH	sp|P0AF63|NSRR_ECOLI;sp|C4ZR55|NSRR_ECOBW;sp|B1XDS9|NSRR_ECODH	nsrR	Only L		0	Only L		0	Only L		0	Only L		0	Only L		0	Only L		0	NO H	NO H	NO H	3	6	6	6	2	4	6	2	2	6	2	4	6	2	2	54.6	54.6	15.593	141	0	25.859	54.6	22	39	54.6	22
sp|P0AB83|END3_ECOLI	sp|P0AB83|END3_ECOLI	nth	Only L		0	ND		0	ND		0	Only L		0	ND		0	Only L		0	NO H	NO H	NO H	1	2	2	2	0	0	1	0	1	2	0	0	1	0	1	8.5	8.5	23.562	211	0.0015789	3.0595	8.5	0	0	5.2	0
sp|P32664|NUDC_ECOLI;sp|C5A0T7|NUDC_ECOBW;sp|B1XBZ9|NUDC_ECODH	sp|P32664|NUDC_ECOLI;sp|C5A0T7|NUDC_ECOBW;sp|B1XBZ9|NUDC_ECODH	nudC	Only L		0	Only L		0	Only L		0	Only L		0	Only L		0	Only L		0	NO H	NO H	NO H	3	10	10	3	2	5	4	4	6	3	2	5	4	4	6	44.7	44.7	29.689	257	0	29.914	14	10.1	24.1	18.3	23.3
sp|P45799|NUDE_ECOLI	sp|P45799|NUDE_ECOLI	nudE	0.054789		1	Only L		0	Only L		0	Only L		0	Only L		0	Only L		0	H only in del maz	NO H	NO H	1	7	7	6	4	5	6	4	4	6	4	5	6	4	4	44.6	44.6	21.153	186	0	45.376	44.1	31.2	27.4	44.1	29
sp|Q93K97|ADPP_ECOLI	sp|Q93K97|ADPP_ECOLI	nudF	Only L		0	Only L		0	Only L		0	Only L		0	Only L		0	Only L		0	NO H	NO H	NO H	1	8	8	3	2	1	3	2	3	3	2	1	3	2	3	63.2	63.2	23.667	209	0	65.067	36.4	15.3	6.2	39.2	15.3
sp|P77788|NUDG_ECOLI	sp|P77788|NUDG_ECOLI	nudG	Only L		0	ND		0	Only L		0	Only L		0	ND		0	Only L		0	NO H	NO H	NO H	1	2	2	1	0	1	1	0	2	1	0	1	1	0	2	22.2	22.2	15.046	135	0	12.26	22.2	0	22.2	22.2	0
sp|P0AEI6|NUDJ_ECOLI;sp|B1XA44|NUDJ_ECODH	sp|P0AEI6|NUDJ_ECOLI;sp|B1XA44|NUDJ_ECODH	nudJ	Only L		0	Only L		0	ND		0	Only L		0	Only L		0	Only L		0	NO H	NO H	NO H	2	4	4	3	1	0	2	1	1	3	1	0	2	1	1	45.8	45.8	17.433	153	0	28.476	34.6	11.1	0	25.5	14.4
sp|P37128|NUDK_ECOLI;sp|B1XAD8|NUDK_ECODH	sp|P37128|NUDK_ECOLI;sp|B1XAD8|NUDK_ECODH	nudK	0.019624		1	0.019644		1	0.0072481		1	0.014577		1	0.020212		1	0.0067806		1	0.742815	1.02891	0.9355	2	7	7	6	4	5	5	3	4	6	4	5	5	3	4	34	34	21.748	191	0	56.384	30.4	22	26.2	29.8	20.9
sp|P43337|NUDL_ECOLI;sp|C4ZZG9|NUDL_ECOBW;sp|B1XH80|NUDL_ECODH	sp|P43337|NUDL_ECOLI;sp|C4ZZG9|NUDL_ECOBW;sp|B1XH80|NUDL_ECODH	nudL	Only L		0	ND		0	Only L		0	Only L		0	ND		0	Only L		0	NO H	NO H	NO H	3	3	3	2	0	2	3	0	1	2	0	2	3	0	1	16.1	16.1	21.435	192	0	8.0764	10.4	0	10.9	16.1	0
sp|P0AFC3|NUOA_ECOLI;sp|B1X900|NUOA_ECODH	sp|P0AFC3|NUOA_ECOLI;sp|B1X900|NUOA_ECODH	nuoA	Only L		0	ND		0	Only L		0	ND		0	ND		0	Only L		0	NO H	NO H	NO H	2	2	2	1	0	1	2	0	1	1	0	1	2	0	1	17.7	17.7	16.457	147	0	6.8649	7.5	0	10.2	17.7	0
sp|P0AFC7|NUOB_ECOLI;sp|C4ZUD0|NUOB_ECOBW;sp|B1X8Z9|NUOB_ECODH	sp|P0AFC7|NUOB_ECOLI;sp|C4ZUD0|NUOB_ECOBW;sp|B1X8Z9|NUOB_ECODH	nuoB	Only L		0	Only L		0	Only L		0	Only L		0	Only L		0	Only L		0	NO H	NO H	NO H	3	6	6	2	2	3	2	2	2	2	2	3	2	2	2	24.1	24.1	25.056	220	0	8.9189	6.4	7.3	10.5	9.5	7.3
sp|P33599|NUOCD_ECOLI;sp|B1X8Z8|NUOCD_ECODH	sp|P33599|NUOCD_ECOLI;sp|B1X8Z8|NUOCD_ECODH	nuoC	0.86519		1	Only L		0	Only L		0	Only L		0	Only L		0	Only L		0	H only in del maz	NO H	NO H	2	23	23	14	8	11	9	5	9	14	8	11	9	5	9	44.3	44.3	68.235	596	0	95.073	32.9	18.3	24.2	20.5	9.6
sp|P0AFD1|NUOE_ECOLI	sp|P0AFD1|NUOE_ECOLI	nuoE	Only L		0	Only L		0	Only L		0	Only L		0	Only L		0	ND		0	NO H	NO H	NO H	1	6	6	4	4	2	4	2	0	4	4	2	4	2	0	56.6	56.6	18.59	166	0	40.017	21.7	33.1	19.9	33.1	31.9
sp|P31979|NUOF_ECOLI	sp|P31979|NUOF_ECOLI	nuoF	Only L		0	Only L		0	Only L		0	Only L		0	Only L		0	Only L		0	NO H	NO H	NO H	1	15	15	6	7	8	7	5	10	6	7	8	7	5	10	38.9	38.9	49.292	445	0	69.136	16	18	26.1	19.3	14.8
sp|P33602|NUOG_ECOLI	sp|P33602|NUOG_ECOLI	nuoG	Only L		0	Only L		0	Only L		0	Only L		0	0.0350266		0	Only L		0	NO H	H only in wt	NO H	1	25	25	6	13	4	10	13	9	6	13	4	10	13	9	40	40	100.3	908	0	200.82	11.2	23.1	5.3	18.2	23.6
sp|P0AFD4|NUOH_ECOLI;sp|C4ZUC5|NUOH_ECOBW;sp|B1X8Z4|NUOH_ECODH	sp|P0AFD4|NUOH_ECOLI;sp|C4ZUC5|NUOH_ECOBW;sp|B1X8Z4|NUOH_ECODH	nuoH	ND		0	1.2067		1	Only L		0	ND		0	ND		0	Only L		0	NO H	H only in del maz	NO H	3	1	1	0	1	1	0	0	1	0	1	1	0	0	1	2.5	2.5	36.219	325	0.0031072	2.588	0	2.5	2.5	0	0
sp|P0AFD6|NUOI_ECOLI	sp|P0AFD6|NUOI_ECOLI	nuoI	ND		0	Only L		0	Only L		0	Only L		0	Only L		0	Only L		0	NO H	NO H	NO H	1	5	5	0	2	3	1	3	3	0	2	3	1	3	3	43.3	43.3	20.538	180	0	76.677	0	19.4	18.3	8.3	33.3
sp|P0AFE4|NUOK_ECOLI;sp|C4ZUC2|NUOK_ECOBW;sp|B1X8Z1|NUOK_ECODH	sp|P0AFE4|NUOK_ECOLI;sp|C4ZUC2|NUOK_ECOBW;sp|B1X8Z1|NUOK_ECODH	nuoK	Only L		0	ND		0	ND		0	Only L		0	ND		0	ND		0	NO H	NO H	NO H	3	1	1	1	0	0	1	0	0	1	0	0	1	0	0	13	13	10.845	100	0.0020986	2.938	13	0	0	13	0
sp|P33607|NUOL_ECOLI	sp|P33607|NUOL_ECOLI	nuoL	ND		0	ND		0	ND		0	ND		0	ND		0	ND		0	NO H	NO H	NO H	1	1	1	0	0	0	0	0	1	0	0	0	0	0	1	2.4	2.4	66.437	613	0	24.994	0	0	0	0	0
sp|P0AFF2|NUPC_ECOLI	sp|P0AFF2|NUPC_ECOLI	nupC	ND		0	ND		0	ND		0	Only L		0	ND		0	Only L		0	NO H	NO H	NO H	1	2	2	0	0	0	1	0	2	0	0	0	1	0	2	5	5	43.475	400	0	5.5226	0	0	0	3	0
sp|P0AFF6|NUSA_ECOLI	sp|P0AFF6|NUSA_ECOLI	nusA	0.017226		1	0.047763	119.13	2	Only L		0	0.01542	111.69	4	0.017862		1	0.014573		1	0.895158	0.373971	H only in wt	1	39	39	31	27	31	30	30	28	31	27	31	30	30	28	67.1	67.1	54.87	495	0	323.31	62.2	50.5	51.9	60.4	60.8
sp|P0A780|NUSB_ECOLI;sp|C4ZTH3|NUSB_ECOBW;sp|B1XF04|NUSB_ECODH	sp|P0A780|NUSB_ECOLI;sp|C4ZTH3|NUSB_ECOBW;sp|B1XF04|NUSB_ECODH	nusB	Only L		0	Only L		0	Only L		0	0.031838	65.824	2	Only L		0	Only L		0	H only in wt	NO H	NO H	3	9	9	7	3	5	6	4	5	7	3	5	6	4	5	61.9	61.9	15.689	139	0	41.653	50.4	21.6	34.5	51.8	28.1
sp|P0AFG0|NUSG_ECOLI	sp|P0AFG0|NUSG_ECOLI	nusG	0.027205	147.3	3	0.019012	185.57	3	0.0097969		1	0.025639	234.22	2	0.021392	10.64	2	0.013203	3.381	2	0.942437	1.12518	1.34767	1	13	13	7	8	10	9	9	11	7	8	10	9	9	11	74	74	20.531	181	0	209.73	49.2	61.9	61.3	68.5	56.4
sp|P42641|OBG_ECOLI;sp|B1XHF9|OBG_ECODH	sp|P42641|OBG_ECOLI;sp|B1XHF9|OBG_ECODH	obgE	0.027181		1	Only L		0	Only L		0	Only L		0	Only L		0	Only L		0	H only in del maz	NO H	NO H	2	13	13	7	8	9	6	9	8	7	8	9	6	9	8	41.8	41.8	43.285	390	0	124.02	24.6	33.1	31.5	24.9	33.1
sp|P0AFH0|OGT_ECOLI	sp|P0AFH0|OGT_ECOLI	ogt	Only L		0	0		0	ND		0	Only L		0	ND		0	ND		0	NO H	#VALUE!	H only in del maz	1	5	5	3	1	1	2	0	2	3	1	1	2	0	2	36.8	36.8	19.179	171	0	9.7945	24	5.8	4.1	9.9	0
sp|P0A910|OMPA_ECOLI	sp|P0A910|OMPA_ECOLI	ompA	0.03754	100.62	14	0.026425	106.41	17	0.0090295	101.37	12	0.035616	134.2	15	0.034807	73.907	10	0.026166	112.02	16	0.948748	1.3172	2.89783	1	26	26	19	21	20	18	20	23	19	21	20	18	20	23	80.9	80.9	37.2	346	0	323.31	59.5	67.6	65	59.8	74
sp|P06996|OMPC_ECOLI;tr|Q1PI90|Q1PI90_ECOLI;sp|P76335|YEDS_ECOLI	sp|P06996|OMPC_ECOLI	ompC	Only L		0	Only L		0	Only L		0	0.24112	8.4457	2	Only L		0	0.12032		1	H only in wt	NO H	H only in wt	3	9	7	2	1	6	3	3	6	2	1	5	2	2	4	26.7	21	40.368	367	0	52.202	7.6	1.9	16.1	10.9	8.2
sp|P02931|OMPF_ECOLI;sp|P02932|PHOE_ECOLI	sp|P02931|OMPF_ECOLI	ompF	Only L		0	Only L		0	Only L		0	Only L		0	0.077697		1	0.031321	57.789	2	NO H	H only in wt	H only in wt	2	9	8	4	2	7	5	5	7	4	2	6	5	4	6	26	24	39.333	362	0	43.065	12.7	7.2	20.2	15.5	15.2
sp|P0AA16|OMPR_ECOLI	sp|P0AA16|OMPR_ECOLI	ompR	0.15083	94.931	2	0.15556		1	0.20635		1	0.18573	101.08	2	0.097643		1	0.051759		1	1.23139	0.627687	0.250831	1	17	17	11	12	9	13	11	9	11	12	9	13	11	9	74.5	74.5	27.353	239	0	103.61	52.3	59.4	45.2	56.1	43.9
sp|P09169|OMPT_ECOLI;sp|P34210|OMPP_ECOLI	sp|P09169|OMPT_ECOLI	ompT	Only L		0	Only L		0	Only L		0	Only L		0	Only L		0	Only L		0	NO H	NO H	NO H	2	22	22	12	12	18	14	13	18	12	12	18	14	13	18	69.7	69.7	35.562	317	0	323.31	53.6	54.6	58.4	56.8	56.8
sp|P0A915|OMPW_ECOLI	sp|P0A915|OMPW_ECOLI	ompW	ND		0	ND		0	Only L		0	Only L		0	Only L		0	Only L		0	NO H	NO H	NO H	1	1	1	0	0	1	1	1	1	0	0	1	1	1	1	5.2	5.2	22.928	212	0	4.8697	0	0	5.2	5.2	5.2
sp|P0A917|OMPX_ECOLI	sp|P0A917|OMPX_ECOLI	ompX	0.13629	89.431	3	0.36475	6.2075	2	0.061081	84.603	4	0.23276	17.47	2	0.36931	101.91	3	0.077019	93.615	8	1.70783	1.0125	1.26093	1	10	10	7	5	9	5	5	10	7	5	9	5	5	10	53.8	53.8	18.602	171	0	323.31	52	39.8	53.2	37.4	38
sp|P23843|OPPA_ECOLI	sp|P23843|OPPA_ECOLI	oppA	0.082218	118.9	48	0.050613	123.17	30	0.036188	149.28	32	0.081634	114.39	34	0.083947	100.67	32	0.07903	114.1	38	0.992897	1.65861	2.18387	1	44	44	39	36	39	36	36	36	39	36	39	36	36	36	80.7	80.7	60.898	543	0	323.31	78.5	78.6	76.4	78.6	77.2
sp|P0A784|ORN_ECOLI	sp|P0A784|ORN_ECOLI	orn	Only L		0	Only L		0	Only L		0	Only L		0	Only L		0	Only L		0	NO H	NO H	NO H	1	12	12	9	6	7	10	6	7	9	6	7	10	6	7	55.2	55.2	20.815	181	0	48.92	51.4	41.4	41.4	51.4	39.8
sp|P0ADA7|OSMB_ECOLI	sp|P0ADA7|OSMB_ECOLI	osmB	ND		0	ND		0	ND		0	ND		0	ND		0	0.21536	51.006	2	NO H	NO H	H only in wt	1	2	2	0	0	0	0	0	2	0	0	0	0	0	2	58.3	58.3	6.948	72	0	131.3	0	0	0	0	0
sp|P0C0L2|OSMC_ECOLI	sp|P0C0L2|OSMC_ECOLI	osmC	0.055872	52.737	7	0.057068		1	0.03768	175.29	4	0.10469	105.54	6	0.08745		1	0.064669	111.57	5	1.87375	1.53238	1.71627	1	12	12	11	8	10	8	6	9	11	8	10	8	6	9	61.5	61.5	15.088	143	0	311.6	55.2	51	54.5	51	46.2
sp|P0ADB1|OSME_ECOLI	sp|P0ADB1|OSME_ECOLI	osmE	0.011985		1	Only L		0	0		0	0.054918		1	0.068198		1	0.03955	17.372	3	4.58223	H only in wt	Only WT	1	6	6	4	2	4	4	3	6	4	2	4	4	3	6	69.6	69.6	12.021	112	0	277.85	59.8	50	59.8	59.8	59.8
sp|P0AFH8|OSMY_ECOLI	sp|P0AFH8|OSMY_ECOLI	osmY	0.048247	101.94	9	0.06352	87.698	6	0.039516	94.996	9	0.16137	90.302	9	0.16197	95.311	9	0.096804	122.32	11	3.34466	2.54991	2.44974	1	15	15	13	11	14	13	10	14	13	11	14	13	10	14	66.7	66.7	21.073	201	0	323.31	62.2	59.7	65.7	59.7	58.7
sp|P31677|OTSA_ECOLI;sp|B1X658|OTSA_ECODH	sp|P31677|OTSA_ECOLI;sp|B1X658|OTSA_ECODH	otsA	Only L		0	Only L		0	Only L		0	Only L		0	Only L		0	Only L		0	NO H	NO H	NO H	2	15	15	7	5	8	9	5	9	7	5	8	9	5	9	38.6	38.6	53.61	474	0	59.962	25.5	17.3	17.7	29.5	13.3
sp|P31678|OTSB_ECOLI	sp|P31678|OTSB_ECOLI	otsB	Only L		0	ND		0	ND		0	0.16534		1	ND		0	ND		0	H only in wt	NO H	NO H	1	5	5	3	0	1	3	0	1	3	0	1	3	0	1	21.8	21.8	29.175	266	0	12.551	14.7	0	3.4	16.5	0
sp|P0ACQ4|OXYR_ECOLI	sp|P0ACQ4|OXYR_ECOLI	oxyR	0.093406		1	0.13663		1	0.086886	48.171	3	0.073674	40.048	4	0.097752	34.344	2	0.19814	128.73	2	0.78875	0.71545	2.28046	1	15	15	10	7	12	11	7	11	10	7	12	11	7	11	52.8	52.8	34.276	305	0	97.506	34.4	25.6	43.3	38	29.5
sp|P05041|PABB_ECOLI	sp|P05041|PABB_ECOLI	pabB	Only L		0	Only L		0	Only L		0	Only L		0	Only L		0	Only L		0	NO H	NO H	NO H	1	8	8	2	3	2	4	1	3	2	3	2	4	1	3	28	28	50.969	453	0	25.969	7.1	7.3	4.9	13	1.8
sp|P28305|PABC_ECOLI	sp|P28305|PABC_ECOLI	pabC	Only L		0	Only L		0	ND		0	Only L		0	ND		0	ND		0	NO H	NO H	NO H	1	4	4	1	2	2	2	0	1	1	2	2	2	0	1	17.8	17.8	29.715	269	0	7.7042	3.7	8.6	8.9	10	0
sp|P0A912|PAL_ECOLI	sp|P0A912|PAL_ECOLI	pal	0.027559		1	Only L		0	Only L		0	Only L		0	Only L		0	0.0092609		1	H only in del maz	NO H	H only in wt	1	7	7	5	6	6	4	6	6	5	6	6	4	6	6	51.4	51.4	18.824	173	0	159.22	42.8	50.9	50.9	35.3	50.9
sp|P31057|PANB_ECOLI;sp|C4ZRM7|PANB_ECOBW;sp|B1XCA9|PANB_ECODH	sp|P31057|PANB_ECOLI;sp|C4ZRM7|PANB_ECOBW;sp|B1XCA9|PANB_ECODH	panB	Only L		0	Only L		0	Only L		0	Only L		0	Only L		0	Only L		0	NO H	NO H	NO H	3	10	10	7	6	6	5	6	6	7	6	6	5	6	6	64	64	28.237	264	0	237.84	54.9	41.7	34.8	37.9	41.7
sp|P31663|PANC_ECOLI;sp|C4ZRM6|PANC_ECOBW;sp|B1XCA8|PANC_ECODH	sp|P31663|PANC_ECOLI;sp|C4ZRM6|PANC_ECOBW;sp|B1XCA8|PANC_ECODH	panC	Only L		0	Only L		0	Only L		0	Only L		0	Only L		0	0.2804		1	NO H	NO H	H only in wt	3	26	26	17	11	16	16	13	14	17	11	16	16	13	14	62.9	62.9	31.597	283	0	215.21	51.9	43.1	50.9	53.7	48.8
sp|P0A790|PAND_ECOLI;sp|C4ZRM4|PAND_ECOBW;sp|B1XCA6|PAND_ECODH	sp|P0A790|PAND_ECOLI;sp|C4ZRM4|PAND_ECOBW;sp|B1XCA6|PAND_ECODH	panD	Only L		0	ND		0	Only L		0	ND		0	ND		0	Only L		0	NO H	NO H	NO H	3	2	2	2	1	2	1	1	2	2	1	2	1	1	2	19	19	13.834	126	0	8.785	19	5.6	19	5.6	5.6
sp|P0A9J4|PANE_ECOLI	sp|P0A9J4|PANE_ECOLI	panE	Only L		0	ND		0	Only L		0	Only L		0	Only L		0	Only L		0	NO H	NO H	NO H	1	3	3	3	0	3	1	1	2	3	0	3	1	1	2	9.2	9.2	33.87	303	0	7.2198	9.2	0	9.2	2.6	3
sp|P37613|PANM_ECOLI	sp|P37613|PANM_ECOLI	panM	Only L		0	Only L		0	Only L		0	Only L		0	Only L		0	ND		0	NO H	NO H	NO H	1	3	3	2	1	2	2	1	0	2	1	2	2	1	0	29.1	29.1	14.505	127	0	16.795	20.5	9.4	18.1	20.5	9.4
sp|P0AFI2|PARC_ECOLI	sp|P0AFI2|PARC_ECOLI	parC	Only L		0	Only L		0	Only L		0	Only L		0	ND		0	Only L		0	NO H	NO H	NO H	1	19	19	10	2	14	7	1	11	10	2	14	7	1	11	30.2	30.2	83.83	752	0	83.098	18.6	3.2	20.5	10.4	1.9
sp|P20083|PARE_ECOLI	sp|P20083|PARE_ECOLI	parE	Only L		0	Only L		0	Only L		0	Only L		0	Only L		0	Only L		0	NO H	NO H	NO H	1	24	24	12	8	11	12	11	10	12	8	11	12	11	10	45.6	45.6	70.243	630	0	162.66	25.4	16.5	20	25.2	26.3
sp|P42588|PAT_ECOLI;sp|C4ZQY9|PAT_ECOBW;sp|B1XG77|PAT_ECODH	sp|P42588|PAT_ECOLI;sp|C4ZQY9|PAT_ECOBW;sp|B1XG77|PAT_ECODH	patA	Only L		0	ND		0	Only L		0	Only L		0	ND		0	Only L		0	NO H	NO H	NO H	3	4	4	1	0	2	3	0	2	1	0	2	3	0	2	9.6	9.6	49.661	459	0	8.7836	1.7	0	5.4	7.2	0
sp|P0AFI5|PBP7_ECOLI	sp|P0AFI5|PBP7_ECOLI	pbpG	Only L		0	Only L		0	Only L		0	Only L		0	Only L		0	Only L		0	NO H	NO H	NO H	1	12	12	5	3	7	8	4	5	5	3	7	8	4	5	47.7	47.7	33.887	310	0	47.6	21	13.9	30	33.2	18.1
sp|P22259|PCKA_ECOLI;sp|C4ZUQ8|PCKA_ECOBW;sp|B1X750|PCKA_ECODH	sp|P22259|PCKA_ECOLI;sp|C4ZUQ8|PCKA_ECOBW;sp|B1X750|PCKA_ECODH	pckA	0.026971	53.042	3	Only L		0	1.9409		1	0.1679		1	0.045088		1	2.6552		1	6.2252	H only in wt	1.36803	3	32	32	24	14	23	18	17	19	24	14	23	18	17	19	65.6	65.6	59.643	540	0	323.31	59.4	38.5	42.8	45	43.3
sp|P0A7A5|PIMT_ECOLI;sp|C4ZZP7|PIMT_ECOBW;sp|B1XCR9|PIMT_ECODH	sp|P0A7A5|PIMT_ECOLI;sp|C4ZZP7|PIMT_ECOBW;sp|B1XCR9|PIMT_ECODH	pcm	0.031992		1	Only L		0	Only L		0	Only L		0	Only L		0	0.17189		1	H only in del maz	NO H	H only in wt	3	12	12	5	5	6	5	2	5	5	5	6	5	2	5	54.3	54.3	23.257	208	0	58.466	25	25	37	38.9	13.5
sp|P0ABF1|PCNB_ECOLI	sp|P0ABF1|PCNB_ECOLI	pcnB	Only L		0	Only L		0	Only L		0	Only L		0	Only L		0	Only L		0	NO H	NO H	NO H	1	19	19	9	9	8	10	10	11	9	9	8	10	10	11	41.9	41.9	53.87	465	0	81.052	23.2	19.8	18.7	26	21.9
sp|P0ACL9|PDHR_ECOLI	sp|P0ACL9|PDHR_ECOLI	pdhR	Only L		0	Only L		0	Only L		0	Only L		0	Only L		0	Only L		0	NO H	NO H	NO H	1	8	8	6	5	6	7	7	5	6	5	6	7	7	5	40.6	40.6	29.425	254	0	72.41	31.5	28.7	28	36.2	36.2
sp|P19624|PDXA_ECOLI;sp|C4ZPX8|PDXA_ECOBW;sp|B1XC53|PDXA_ECODH	sp|P19624|PDXA_ECOLI;sp|C4ZPX8|PDXA_ECOBW;sp|B1XC53|PDXA_ECODH	pdxA	Only L		0	Only L		0	Only L		0	Only L		0	Only L		0	Only L		0	NO H	NO H	NO H	3	9	9	5	4	4	3	3	3	5	4	4	3	3	3	50.5	50.5	35.113	329	0	38.697	28	21.3	24.6	16.1	16.7
sp|P05459|PDXB_ECOLI;sp|C4ZVL3|PDXB_ECOBW;sp|B1X931|PDXB_ECODH	sp|P05459|PDXB_ECOLI;sp|C4ZVL3|PDXB_ECOBW;sp|B1X931|PDXB_ECODH	pdxB	Only L		0	Only L		0	Only L		0	0.022955		1	Only L		0	Only L		0	H only in wt	NO H	NO H	3	30	30	21	19	19	21	12	17	21	19	19	21	12	17	74.6	74.6	41.367	378	0	290.24	66.4	60.1	63.8	60.8	42.1
sp|P0AFI7|PDXH_ECOLI;sp|C4ZYA1|PDXH_ECOBW;sp|B1XFV0|PDXH_ECODH	sp|P0AFI7|PDXH_ECOLI;sp|C4ZYA1|PDXH_ECOBW;sp|B1XFV0|PDXH_ECODH	pdxH	0.033469		1	Only L		0	Only L		0	0.051257		1	0.076454		1	Only L		0	1.53148	H only in wt	NO H	3	16	16	14	11	10	11	11	11	14	11	10	11	11	11	73.9	73.9	25.545	218	0	112.19	67.4	57.3	42.7	54.6	58.3
sp|P0A794|PDXJ_ECOLI	sp|P0A794|PDXJ_ECOLI	pdxJ	0.067519	335.24	2	0.22071		1	Only L		0	0.010702		1	Only L		0	0.0039034		1	0.158504	H only in del maz	H only in wt	1	14	14	12	9	9	11	9	9	12	9	9	11	9	9	65.4	65.4	26.384	243	0	133.87	58.4	49.8	44.9	50.2	56.4
sp|P40191|PDXK_ECOLI;sp|C4ZVU9|PDXK_ECOBW;sp|B1XA89|PDXK_ECODH	sp|P40191|PDXK_ECOLI;sp|C4ZVU9|PDXK_ECOBW;sp|B1XA89|PDXK_ECODH	pdxK	Only L		0	Only L		0	0.1896		0	Only L		0	Only L		0	Only L		0	NO H	NO H	H only in del maz	3	9	9	3	3	6	5	5	5	3	3	6	5	5	5	33.6	33.6	30.847	283	0	40.983	14.8	15.2	19.4	20.8	20.8
sp|P77150|PDXY_ECOLI	sp|P77150|PDXY_ECOLI	pdxY	Only L		0	Only L		0	Only L		0	Only L		0	Only L		0	Only L		0	NO H	NO H	NO H	1	10	10	4	3	8	4	2	4	4	3	8	4	2	4	48.8	48.8	31.322	287	0	71.715	19.9	13.6	39	19.9	9.1
sp|P68767|AMPA_ECOLI;sp|C4ZRD1|AMPA_ECOBW;sp|B1XEN9|AMPA_ECODH	sp|P68767|AMPA_ECOLI;sp|C4ZRD1|AMPA_ECOBW;sp|B1XEN9|AMPA_ECODH	pepA	Only L		0	Only L		0	Only L		0	0.0072437		1	Only L		0	Only L		0	H only in wt	NO H	NO H	3	25	25	19	16	15	14	13	13	19	16	15	14	13	13	58.8	58.8	54.879	503	0	323.31	50.1	42.7	40.6	37	32.2
sp|P37095|PEPB_ECOLI;sp|C4ZX98|PEPB_ECOBW;sp|B1XAZ8|PEPB_ECODH	sp|P37095|PEPB_ECOLI;sp|C4ZX98|PEPB_ECOBW;sp|B1XAZ8|PEPB_ECODH	pepB	0.0762	67.819	2	0.085826	75.738	6	0.048296	29.435	5	0.043517	38.685	5	0.078791	63.128	5	0.034814	4.6625	3	0.571089	0.918032	0.720846	3	32	32	22	22	22	25	21	18	22	22	22	25	21	18	76.6	76.6	46.18	427	0	323.31	58.5	66.3	66.3	60.9	52.7
sp|P15288|PEPD_ECOLI	sp|P15288|PEPD_ECOLI	pepD	0.015829	8.9663	2	0.03929		1	0.0053926	70.953	3	0.01473	34.598	4	0.020468	61.186	3	0.012049	63.981	2	0.93057	0.520947	2.23436	1	29	29	20	24	24	20	23	24	20	24	24	20	23	24	59.8	59.8	52.915	485	0	323.31	52.4	56.1	54	52.4	56.1
sp|P0A7C6|PEPE_ECOLI;sp|C5A0V8|PEPE_ECOBW;sp|B1XC20|PEPE_ECODH	sp|P0A7C6|PEPE_ECOLI;sp|C5A0V8|PEPE_ECOBW;sp|B1XC20|PEPE_ECODH	pepE	Only L		0	Only L		0	Only L		0	Only L		0	ND		0	Only L		0	NO H	NO H	NO H	3	4	4	1	2	2	1	1	3	1	2	2	1	1	3	25.3	25.3	24.57	229	0	11.13	6.1	12.7	11.4	6.1	6.1
sp|P04825|AMPN_ECOLI	sp|P04825|AMPN_ECOLI	pepN	Only L		0	Only L		0	Only L		0	0.011447		1	Only L		0	0.017672		1	H only in wt	NO H	H only in wt	1	40	40	29	20	24	29	17	24	29	20	24	29	17	24	54.6	54.6	98.918	870	0	323.31	38.7	34.5	36.1	40.2	27.6
sp|P15034|AMPP_ECOLI	sp|P15034|AMPP_ECOLI	pepP	0.051534		1	Only L		0	0.031541		1	Only L		0	Only L		0	Only L		0	H only in del maz	NO H	H only in del maz	1	15	15	8	8	7	7	9	11	8	8	7	7	9	11	34	34	49.815	441	0	125.18	20	24	16.6	21.1	26.8
sp|P21165|PEPQ_ECOLI;sp|C5A021|PEPQ_ECOBW;sp|B1XAK9|PEPQ_ECODH	sp|P21165|PEPQ_ECOLI;sp|C5A021|PEPQ_ECOBW;sp|B1XAK9|PEPQ_ECODH	pepQ	Only L		0	Only L		0	Only L		0	Only L		0	Only L		0	Only L		0	NO H	NO H	NO H	3	18	18	14	11	16	14	12	15	14	11	16	14	12	15	49	49	50.176	443	0	187.99	43.6	33.2	46.3	44.5	37
sp|P29745|PEPT_ECOLI;sp|C4ZS67|PEPT_ECOBW;sp|B1XA37|PEPT_ECODH	sp|P29745|PEPT_ECOLI;sp|C4ZS67|PEPT_ECOBW;sp|B1XA37|PEPT_ECODH	pepT	Only L		0	Only L		0	Only L		0	Only L		0	0.034349		1	Only L		0	NO H	H only in wt	NO H	3	18	18	8	7	9	8	9	12	8	7	9	8	9	12	55.1	55.1	44.923	408	0	94.814	29.4	20.6	23	30.4	25.7
sp|P0A796|PFKA_ECOLI;sp|C5A083|PFKA_ECOBW;sp|B1XB82|PFKA_ECODH	sp|P0A796|PFKA_ECOLI;sp|C5A083|PFKA_ECOBW;sp|B1XB82|PFKA_ECODH	pfkA	0.038914	108.56	7	0.036902	118.42	6	0.017662	153.24	4	0.047668	116.86	8	0.039108	15.231	6	0.025985	157.56	5	1.22496	1.05978	1.47124	3	21	21	16	18	16	19	18	16	16	18	16	19	18	16	68.4	68.4	34.842	320	0	320.75	56.9	63.8	57.5	61.6	61.6
sp|P06999|PFKB_ECOLI	sp|P06999|PFKB_ECOLI	pfkB	Only L		0	Only L		0	Only L		0	0.04944		1	Only L		0	Only L		0	H only in wt	NO H	NO H	1	17	17	8	5	13	12	8	10	8	5	13	12	8	10	76.7	76.7	32.456	309	0	175.41	37.2	32	64.4	52.8	45
sp|P0A9N4|PFLA_ECOLI	sp|P0A9N4|PFLA_ECOLI	pflA	Only L		0	3.4343		1	Only L		0	Only L		0	2.4564	174.59	2	Only L		0	NO H	0.715255	NO H	1	8	8	3	4	4	4	2	2	3	4	4	4	2	2	42.3	42.3	28.204	246	0	34.557	14.6	22	17.5	21.1	11
sp|P09373|PFLB_ECOLI;sp|P42632|TDCE_ECOLI	sp|P09373|PFLB_ECOLI	pflB	0.086091	98.856	28	0.0470259	103.05	10	0.025535	105.74	14	0.13536	104.19	33	0.07693	107.21	14	0.053131	107.12	26	1.57229	1.63591	2.08071	2	60	58	50	36	51	43	41	44	48	35	50	41	40	44	86.8	85.9	85.356	760	0	323.31	70	55.3	71.7	57.8	63.2
sp|P0A6T1|G6PI_ECOLI;sp|C5A0W2|G6PI_ECOBW;sp|B1XC24|G6PI_ECODH	sp|P0A6T1|G6PI_ECOLI;sp|C5A0W2|G6PI_ECOBW;sp|B1XC24|G6PI_ECODH	pgi	0.02649	156.95	3	Only L		0	0.016516		1	0.022441	233.27	3	0.41539		1	Only L		0	0.84715	H only in wt	H only in del maz	3	31	30	21	17	25	24	19	27	21	16	24	23	18	26	70.3	68.9	61.529	549	0	323.31	42.4	35.5	63.8	54.6	42.1
sp|P0A799|PGK_ECOLI	sp|P0A799|PGK_ECOLI	pgk	0.031067	85.753	16	0.023279	125.67	17	0.01551	169.07	15	0.04171	94.006	24	0.021488	154.81	15	0.020546	165.57	18	1.34258	0.923064	1.32469	1	37	37	29	30	28	30	32	33	29	30	28	30	32	33	91.2	91.2	41.118	387	0	323.31	91.2	90.4	76.7	91.2	91.2
sp|P52697|6PGL_ECOLI;sp|C4ZXT8|6PGL_ECOBW;sp|B1X797|6PGL_ECODH	sp|P52697|6PGL_ECOLI;sp|C4ZXT8|6PGL_ECOBW;sp|B1X797|6PGL_ECODH	pgl	Only L		0	Only L		0	Only L		0	0.017069	17.889	2	Only L		0	Only L		0	H only in wt	NO H	NO H	3	13	13	12	7	13	11	9	13	12	7	13	11	9	13	54.4	54.4	36.307	331	0	187.85	49.8	32.3	54.4	48.9	43.8
sp|P36938|PGM_ECOLI	sp|P36938|PGM_ECOLI	pgm	Only L		0	0.016269		1	Only L		0	Only L		0	Only L		0	Only L		0	NO H	H only in del maz	NO H	1	29	29	19	17	23	19	20	21	19	17	23	19	20	21	64.7	64.7	58.36	546	0	323.31	50	42.5	59	47.4	43.2
sp|P0AD42|PGPC_ECOLI	sp|P0AD42|PGPC_ECOLI	pgpC	ND		0	ND		0	ND		0	ND		0	ND		0	ND		0	NO H	NO H	NO H	1	1	1	1	0	1	0	0	0	1	0	1	0	0	0	4.7	4.7	24.439	211	0.002611	2.8572	4.7	0	4.7	0	0
sp|P0A9J8|PHEA_ECOLI	sp|P0A9J8|PHEA_ECOLI	pheA	Only L		0	0.2838		1	Only L		0	Only L		0	Only L		0	Only L		0	NO H	H only in del maz	NO H	1	18	18	6	8	11	7	5	12	6	8	11	7	5	12	47.4	47.4	43.111	386	0	101.71	16.1	21.2	33.4	19.2	13.2
sp|P24207|PHEP_ECOLI	sp|P24207|PHEP_ECOLI	pheP	ND		0	ND		0	Only L		0	ND		0	ND		0	Only L		0	NO H	NO H	NO H	1	1	1	0	0	1	0	0	1	0	0	1	0	0	1	4.1	4.1	50.677	458	0	16.246	0	0	4.1	0	0
sp|P08312|SYFA_ECOLI;sp|C4ZYH6|SYFA_ECOBW;sp|B1XG21|SYFA_ECODH	sp|P08312|SYFA_ECOLI;sp|C4ZYH6|SYFA_ECOBW;sp|B1XG21|SYFA_ECODH	pheS	Only L		0	Only L		0	Only L		0	Only L		0	Only L		0	Only L		0	NO H	NO H	NO H	3	24	24	20	16	19	22	19	18	20	16	19	22	19	18	69.4	69.4	36.831	327	0	257.64	67.3	61.2	65.1	69.4	64.5
sp|P07395|SYFB_ECOLI	sp|P07395|SYFB_ECOLI	pheT	0.010485		1	0.014566	34.76	2	Only L		0	Only L		0	Only L		0	Only L		0	H only in del maz	H only in del maz	NO H	1	49	49	32	30	41	35	34	38	32	30	41	35	34	38	64.2	64.2	87.377	795	0	323.31	47.9	44.8	58.1	48.6	47.2
sp|P0AFJ1|PHNA_ECOLI	sp|P0AFJ1|PHNA_ECOLI	phnA	0.032172		1	Only L		0	Only L		0	0.027416		1	0.044207		1	Only L		0	0.85217	H only in wt	NO H	1	6	6	5	1	1	4	1	3	5	1	1	4	1	3	45	45	12.345	111	0	17.14	38.7	9.9	9.9	23.4	9.9
sp|P16681|PHNB_ECOLI	sp|P16681|PHNB_ECOLI	phnB	ND		0	ND		0	ND		0	Only L		0	Only L		0	Only L		0	NO H	NO H	NO H	1	2	2	0	0	0	1	1	1	0	0	0	1	1	1	17	17	16.171	147	0	7.2185	0	0	0	10.9	6.1
sp|P0AFJ5|PHOB_ECOLI	sp|P0AFJ5|PHOB_ECOLI	phoB	Only L		0	Only L		0	ND		0	Only L		0	ND		0	ND		0	NO H	NO H	NO H	1	3	3	1	1	0	2	1	0	1	1	0	2	1	0	21	21	26.433	229	0	12.403	7	6.6	0	14.4	7.4
sp|P0A9K1|PHOH_ECOLI	sp|P0A9K1|PHOH_ECOLI	phoH	0.3464		1	ND		0	0.55624		1	ND		0	ND		0	ND		0	H only in del maz	NO H	H only in del maz	1	4	4	2	0	3	0	0	0	2	0	3	0	0	0	13.8	13.8	39.264	354	0	9.7439	9	0	7.1	0	0
sp|P23836|PHOP_ECOLI	sp|P23836|PHOP_ECOLI	phoP	Only L		0	Only L		0	Only L		0	Only L		0	Only L		0	Only L		0	NO H	NO H	NO H	1	12	12	7	3	9	10	8	10	7	3	9	10	8	10	63.7	63.7	25.535	223	0	113.38	47.5	26	61.4	63.2	51.1
sp|P23837|PHOQ_ECOLI	sp|P23837|PHOQ_ECOLI	phoQ	ND		0	ND		0	Only L		0	ND		0	ND		0	Only L		0	NO H	NO H	NO H	1	3	3	0	0	1	0	0	3	0	0	1	0	0	3	9.3	9.3	55.299	486	0	26.039	0	0	2.3	0	0
sp|P0A9K7|PHOU_ECOLI	sp|P0A9K7|PHOU_ECOLI	phoU	Only L		0	Only L		0	Only L		0	Only L		0	Only L		0	Only L		0	NO H	NO H	NO H	1	11	11	8	4	5	3	2	4	8	4	5	3	2	4	54.8	54.8	27.417	241	0	32.8	39	22.4	22.4	17	11.2
sp|P0AFJ7|PITA_ECOLI	sp|P0AFJ7|PITA_ECOLI	pitA	Only L		0	Only L		0	Only L		0	Only L		0	Only L		0	Only L		0	NO H	NO H	NO H	1	5	5	2	1	1	4	1	4	2	1	1	4	1	4	14.6	14.6	53.388	499	0	32.185	4	7	2	13	7
sp|P76594|PKA_ECOLI	sp|P76594|PKA_ECOLI	pka	ND		0	ND		0	ND		0	ND		0	ND		0	ND		0	NO H	NO H	NO H	1	4	4	0	0	0	2	1	1	0	0	0	2	1	1	5.8	5.8	97.986	886	0	7.0975	0	0	0	2.7	1.2
sp|P0AA47|PLAP_ECOLI	sp|P0AA47|PLAP_ECOLI	plaP	Only L		0	Only L		0	Only L		0	Only L		0	Only L		0	1.0502		1	NO H	NO H	H only in wt	1	5	5	3	2	4	2	2	5	3	2	4	2	2	5	8.8	8.8	49.537	452	0	24.186	5.8	4.2	8.8	4.2	4.2
sp|P07000|PLDB_ECOLI	sp|P07000|PLDB_ECOLI	pldB	Only L		0	ND		0	Only L		0	ND		0	ND		0	Only L		0	NO H	NO H	NO H	1	3	3	3	0	1	0	0	1	3	0	1	0	0	1	11.5	11.5	38.978	340	0	7.0505	11.5	0	3.8	0	0
sp|P76002|PLIG_ECOLI	sp|P76002|PLIG_ECOLI	pliG	Only L		0	Only L		0	Only L		0	Only L		0	Only L		0	Only L		0	NO H	NO H	NO H	1	10	10	5	3	7	7	4	6	5	3	7	7	4	6	67.7	67.7	14.906	133	0	91.74	32.3	15	57.9	46.6	32.3
sp|P0A7A7|PLSB_ECOLI;sp|C5A134|PLSB_ECOBW;sp|B1XC40|PLSB_ECODH;tr|D0VE88|D0VE88_ECOLI	sp|P0A7A7|PLSB_ECOLI;sp|C5A134|PLSB_ECOBW;sp|B1XC40|PLSB_ECODH;tr|D0VE88|D0VE88_ECOLI	plsB	Only L		0	Only L		0	Only L		0	Only L		0	Only L		0	Only L		0	NO H	NO H	NO H	4	28	28	18	9	13	14	9	17	18	9	13	14	9	17	47.3	47.3	91.38	807	0	157.86	30.6	13.3	21.9	23.7	13.1
tr|D0VEY7|D0VEY7_ECOLI;sp|P26647|PLSC_ECOLI	tr|D0VEY7|D0VEY7_ECOLI;sp|P26647|PLSC_ECOLI	plsC	Only L		0	Only L		0	Only L		0	Only L		0	Only L		0	Only L		0	NO H	NO H	NO H	2	5	5	3	1	3	3	3	3	3	1	3	3	3	3	22	22	27.453	245	0	14.82	12.2	3.3	13.1	12.2	12.2
sp|P27247|PLSX_ECOLI;sp|C4ZS30|PLSX_ECOBW;sp|B1XA00|PLSX_ECODH	sp|P27247|PLSX_ECOLI;sp|C4ZS30|PLSX_ECOBW;sp|B1XA00|PLSX_ECODH	plsX	ND		0	ND		0	Only L		0	ND		0	ND		0	Only L		0	NO H	NO H	NO H	3	4	4	0	0	2	0	0	3	0	0	2	0	0	3	16.6	16.6	38.214	356	0	12.116	0	0	6.2	0	0
sp|P0AFK0|PMBA_ECOLI	sp|P0AFK0|PMBA_ECOLI	pmbA	0.18505		1	Only L		0	Only L		0	0.049068	177.79	2	1.3885		1	0.050474		1	0.265161	H only in wt	H only in wt	1	27	27	18	18	17	20	19	19	18	18	17	20	19	19	72	72	48.369	450	0	323.31	54	50.2	46.4	60.4	61.6
sp|P37590|PMRD_ECOLI	sp|P37590|PMRD_ECOLI	pmrD	Only L		0	Only L		0	Only L		0	Only L		0	Only L		0	Only L		0	NO H	NO H	NO H	1	2	2	2	1	1	1	1	1	2	1	1	1	1	1	35.2	35.2	9.8704	88	0	23.3	35.2	15.9	15.9	19.3	15.9
sp|P21369|PNCA_ECOLI	sp|P21369|PNCA_ECOLI	pncA	Only L		0	Only L		0	Only L		0	Only L		0	Only L		0	Only L		0	NO H	NO H	NO H	1	4	4	1	2	2	2	3	2	1	2	2	2	3	2	17.4	17.4	23.362	213	0	24.359	5.6	9.9	9.4	9.4	11.7
sp|P18133|PNCB_ECOLI;sp|C4ZQ57|PNCB_ECOBW;sp|B1X8N5|PNCB_ECODH	sp|P18133|PNCB_ECOLI;sp|C4ZQ57|PNCB_ECOBW;sp|B1X8N5|PNCB_ECODH	pncB	Only L		0	Only L		0	Only L		0	Only L		0	Only L		0	Only L		0	NO H	NO H	NO H	3	28	28	17	16	20	17	16	19	17	16	20	17	16	19	72.5	72.5	45.897	400	0	293.28	50.2	52.2	55.5	54.5	50.8
sp|P0A6G3|PNCC_ECOLI	sp|P0A6G3|PNCC_ECOLI	pncC	Only L		0	ND		0	Only L		0	Only L		0	Only L		0	ND		0	NO H	NO H	NO H	1	5	5	3	2	2	1	2	0	3	2	2	1	2	0	49.1	49.1	17.582	165	0	112.5	23.6	21.2	17.6	10.3	24.8
sp|P05055|PNP_ECOLI;sp|C4ZSQ5|PNP_ECOBW;sp|B1XGX6|PNP_ECODH	sp|P05055|PNP_ECOLI;sp|C4ZSQ5|PNP_ECOBW;sp|B1XGX6|PNP_ECODH	pnp	0.010411	48.538	2	0.0076366		1	Only L		0	0.0302	260.53	4	0.065721		1	Only L		0	2.90078	8.60606	NO H	3	39	39	31	30	33	33	33	33	31	30	33	33	33	33	60.3	60.3	77.1	711	0	323.31	49.1	52.7	50.6	53.9	55.4
sp|P07001|PNTA_ECOLI	sp|P07001|PNTA_ECOLI	pntA	Only L		0	Only L		0	Only L		0	Only L		0	Only L		0	Only L		0	NO H	NO H	NO H	1	10	10	6	1	6	4	2	7	6	1	6	4	2	7	20.2	20.2	54.623	510	0	253.71	17.3	5.5	10.8	10.6	6.9
sp|P0AFK2|PNUC_ECOLI	sp|P0AFK2|PNUC_ECOLI	pnuC	ND		0	ND		0	Only L		0	ND		0	Only L		0	Only L		0	NO H	NO H	NO H	1	1	1	0	0	1	0	1	1	0	0	1	0	1	1	4.2	4.2	26.996	239	0	4.538	0	0	4.2	0	4.2
sp|P00582|DPO1_ECOLI	sp|P00582|DPO1_ECOLI	polA	Only L		0	Only L		0	0.73229	16.786	2	Only L		0	Only L		0	1.1262	12.327	2	NO H	NO H	1.53792	1	48	47	30	18	23	27	18	27	30	18	22	27	18	27	55.4	54.7	103.12	928	0	323.31	42	23.4	28.1	35.5	30.6
sp|P69874|POTA_ECOLI	sp|P69874|POTA_ECOLI	potA	Only L		0	Only L		0	Only L		0	Only L		0	0.60468		1	Only L		0	NO H	H only in wt	NO H	1	14	14	5	8	11	10	8	7	5	8	11	10	8	7	41	41	43.028	378	0	106.36	16.7	25.7	34.9	27.8	25.9
sp|P0AFK9|POTD_ECOLI	sp|P0AFK9|POTD_ECOLI	potD	0.021951	56.754	4	0.023214	142.88	2	0.016334	139.03	3	0.011262		1	0.015447		1	0.011665		1	0.513052	0.665417	0.714155	1	24	24	16	14	16	19	15	16	16	14	16	19	15	16	56	56	38.867	348	0	323.31	50	45.7	54	48	41.1
sp|P31133|POTF_ECOLI	sp|P31133|POTF_ECOLI	potF	Only L		0	Only L		0	Only L		0	0.63627		1	Only L		0	Only L		0	H only in wt	NO H	NO H	1	19	19	13	10	8	16	9	9	13	10	8	16	9	9	69.2	69.2	40.839	370	0	323.31	45.1	42.2	33.5	57.6	39.7
sp|P31134|POTG_ECOLI	sp|P31134|POTG_ECOLI	potG	Only L		0	Only L		0	Only L		0	Only L		0	Only L		0	Only L		0	NO H	NO H	NO H	1	12	12	8	3	7	7	3	7	8	3	7	7	3	7	32.9	32.9	41.93	377	0	58.718	29.2	10.1	23.9	23.6	11.1
sp|P07003|POXB_ECOLI	sp|P07003|POXB_ECOLI	poxB	Only L		0	Only L		0	Only L		0	0.0708		1	Only L		0	0.055693		1	H only in wt	NO H	H only in wt	1	24	24	16	5	15	13	4	14	16	5	15	13	4	14	65.6	65.6	62.011	572	0	193.19	50	10.7	42.1	41.1	13.1
sp|P0A7A9|IPYR_ECOLI	sp|P0A7A9|IPYR_ECOLI	ppa	0.015803	63.602	8	0.015745	88.431	3	0.0065312	154.37	3	0.016083	45.232	5	0.01662	78.541	5	0.009331	174.65	3	1.01772	1.05557	1.42868	1	17	17	16	11	13	14	14	14	16	11	13	14	14	14	60.2	60.2	19.703	176	0	323.31	60.2	55.7	57.4	58.5	58.5
sp|P00864|CAPP_ECOLI;sp|C5A0C2|CAPP_ECOBW;sp|B1XBC1|CAPP_ECODH	sp|P00864|CAPP_ECOLI;sp|C5A0C2|CAPP_ECOBW;sp|B1XBC1|CAPP_ECODH	ppc	0.0097526	52.214	3	0.035567	9.628	2	0.22415	109.02	3	Only L		0	0.073932	161.74	5	0.0037407		1	H only in del maz	2.07867	0.0166884	3	72	72	57	46	62	56	44	61	57	46	62	56	44	61	69.9	69.9	99.061	883	0	323.31	63.9	52.8	63.5	62.6	52.8
sp|P0AFL3|PPIA_ECOLI	sp|P0AFL3|PPIA_ECOLI	ppiA	0.3279	1.6782	2	Only L		0	0.64443	2.6301	2	0.249		1	Only L		0	0.98237	15.725	2	0.759378	NO H	1.5244	1	8	8	7	6	8	7	5	8	7	6	8	7	5	8	66.3	66.3	20.431	190	0	306.24	66.3	62.6	66.3	66.3	57.9
sp|P23869|PPIB_ECOLI	sp|P23869|PPIB_ECOLI	ppiB	0.011489	75.327	2	0.0093623	3.0765	2	0.0050007		1	0.0088115		1	0.01271		1	Only L		0	0.766951	1.35757	H only in del maz	1	11	11	8	8	9	8	9	10	8	8	9	8	9	10	52.4	52.4	18.153	164	0	175.62	52.4	48.2	52.4	48.2	48.2
sp|P0A9L5|PPIC_ECOLI	sp|P0A9L5|PPIC_ECOLI	ppiC	0.017811		1	Only L		0	0.010643		1	Only L		0	Only L		0	Only L		0	H only in del maz	NO H	H only in del maz	1	13	13	10	6	10	10	5	4	10	6	10	10	5	4	82.8	82.8	10.232	93	0	56.224	77.4	66.7	80.6	82.8	57
sp|P0ADY1|PPID_ECOLI	sp|P0ADY1|PPID_ECOLI	ppiD	Only L		0	0.0306611		0	0.26672		1	Only L		0	Only L		0	Only L		0	NO H	H only in del maz	H only in del maz	1	32	32	14	8	21	11	13	27	14	8	21	11	13	27	68.1	68.1	68.149	623	0	323.31	31.9	22	47.2	27.8	31
sp|P0A7B1|PPK_ECOLI	sp|P0A7B1|PPK_ECOLI	ppk	Only L		0	ND		0	Only L		0	Only L		0	Only L		0	Only L		0	NO H	NO H	NO H	1	20	20	11	0	12	11	2	8	11	0	12	11	2	8	34.9	34.9	80.431	688	0	73.029	19.5	0	21.8	19.8	3.9
sp|P23538|PPSA_ECOLI	sp|P23538|PPSA_ECOLI	ppsA	0.84335		1	0.057586		1	Only L		0	Only L		0	0.082527		1	Only L		0	H only in del maz	1.43311	NO H	1	34	34	25	12	26	24	10	21	25	12	26	24	10	21	46.7	46.7	87.434	792	0	323.31	36.1	20.1	38.9	35.7	15.8
sp|P0A8A4|PSRP_ECOLI;sp|C4ZYG5|PSRP_ECOBW;sp|B1XG10|PSRP_ECODH	sp|P0A8A4|PSRP_ECOLI;sp|C4ZYG5|PSRP_ECOBW;sp|B1XG10|PSRP_ECODH	ppsR	Only L		0	Only L		0	Only L		0	Only L		0	Only L		0	Only L		0	NO H	NO H	NO H	3	11	11	8	4	8	5	4	7	8	4	8	5	4	7	48.4	48.4	31.211	277	0	62.842	39.4	23.5	36.5	28.5	23.8
sp|P0AFL6|PPX_ECOLI	sp|P0AFL6|PPX_ECOLI	ppx	Only L		0	Only L		0	Only L		0	Only L		0	Only L		0	Only L		0	NO H	NO H	NO H	1	15	15	5	4	5	4	4	5	5	4	5	4	4	5	37.4	37.4	58.135	513	0	74.238	15.2	10.7	14	10.1	8.6
sp|P43671|PQIB_ECOLI	sp|P43671|PQIB_ECOLI	pqiB	ND		0	ND		0	Only L		0	ND		0	ND		0	Only L		0	NO H	NO H	NO H	1	2	2	0	0	1	0	0	2	0	0	1	0	0	2	5.1	5.1	60.52	546	0	10.685	0	0	2.6	0	0
sp|P31828|PQQL_ECOLI	sp|P31828|PQQL_ECOLI	pqqL	Only L		0	Only L		0	Only L		0	Only L		0	0.096857		1	Only L		0	NO H	H only in wt	NO H	1	48	48	30	20	25	30	22	27	30	20	25	30	22	27	56.3	56.3	104.66	931	0	323.31	37.7	29.1	33.3	37.4	31.4
sp|P23865|PRC_ECOLI	sp|P23865|PRC_ECOLI	prc	Only L		0	0.30721		1	Only L		0	0.12063	228.46	2	Only L		0	Only L		0	H only in wt	H only in del maz	NO H	1	40	40	19	23	26	27	20	22	19	23	26	27	20	22	63	63	76.662	682	0	323.31	40.8	50.1	43.8	50.1	34
sp|P0A7I0|RF1_ECOLI;sp|C4ZTQ2|RF1_ECOBW;sp|B1XAQ2|RF1_ECODH	sp|P0A7I0|RF1_ECOLI;sp|C4ZTQ2|RF1_ECOBW;sp|B1XAQ2|RF1_ECODH	prfA	Only L		0	Only L		0	Only L		0	Only L		0	Only L		0	Only L		0	NO H	NO H	NO H	3	11	11	6	6	6	6	5	5	6	6	6	6	5	5	32.5	32.5	40.517	360	0	39.541	16.4	18.6	19.2	21.4	16.7
sp|P07012|RF2_ECOLI;sp|C5A0G3|RF2_ECOBW;sp|B1XEH8|RF2_ECODH	sp|P07012|RF2_ECOLI;sp|C5A0G3|RF2_ECOBW;sp|B1XEH8|RF2_ECODH	prfB	0.019454	42.074	2	0.085136		1	Only L		0	0.014055	13.938	2	0.016327		1	0.011094	9.0144	2	0.722474	0.191776	H only in wt	3	27	27	16	15	19	16	19	18	16	15	19	16	19	18	60	60	41.25	365	0	323.31	49	43.8	47.7	44.4	49.9
sp|P0A7I4|RF3_ECOLI;sp|C4ZT56|RF3_ECOBW;sp|B1XFI4|RF3_ECODH	sp|P0A7I4|RF3_ECOLI;sp|C4ZT56|RF3_ECOBW;sp|B1XFI4|RF3_ECODH	prfC	Only L		0	Only L		0	Only L		0	Only L		0	0.028386		1	Only L		0	NO H	H only in wt	NO H	3	25	25	15	9	11	14	11	14	15	9	11	14	11	14	49	49	59.573	529	0	183.88	34.2	16.3	23.1	36.3	26.1
sp|P17888|PRIA_ECOLI	sp|P17888|PRIA_ECOLI	priA	ND		0	ND		0	Only L		0	ND		0	ND		0	Only L		0	NO H	NO H	NO H	1	2	2	1	0	1	0	0	1	1	0	1	0	0	1	3.4	3.4	81.654	732	0.0010735	3.6418	1.8	0	1.6	0	0
sp|P07013|PRIB_ECOLI;sp|C4ZR78|PRIB_ECOBW	sp|P07013|PRIB_ECOLI;sp|C4ZR78|PRIB_ECOBW	priB	ND		0	ND		0	ND		0	Only L		0	ND		0	Only L		0	NO H	NO H	NO H	2	2	2	0	0	0	1	0	1	0	0	0	1	0	1	18.3	18.3	11.442	104	0.0010718	3.5751	0	0	0	8.7	0
sp|P23862|PRIC_ECOLI	sp|P23862|PRIC_ECOLI	priC	Only L		0	Only L		0	Only L		0	Only L		0	Only L		0	Only L		0	NO H	NO H	NO H	1	3	3	2	1	1	2	1	1	2	1	1	2	1	1	16.6	16.6	20.375	175	0	7.1601	11.4	5.1	6.9	11.4	5.1
sp|P0AEX5|KPPR_ECOLI	sp|P0AEX5|KPPR_ECOLI	prkB	ND		0	ND		0	Only L		0	Only L		0	ND		0	Only L		0	NO H	NO H	NO H	1	5	5	0	0	3	1	0	3	0	0	3	1	0	3	19.7	19.7	32.344	289	0	11.742	0	0	10.7	3.8	0
sp|P27298|OPDA_ECOLI	sp|P27298|OPDA_ECOLI	prlC	0.031101		1	Only L		0	Only L		0	0.036178	75.502	3	0.058609	116.52	3	Only L		0	1.16324	H only in wt	NO H	1	40	40	28	18	30	24	20	30	28	18	30	24	20	30	62.8	62.8	77.166	680	0	323.31	49	36.6	48.7	44.6	37.6
sp|P15373|PRLF_ECOLI	sp|P15373|PRLF_ECOLI	prlF	Only L		0	ND		0	Only L		0	Only L		0	Only L		0	Only L		0	NO H	NO H	NO H	1	4	4	4	0	2	3	1	2	4	0	2	3	1	2	53.2	53.2	12.359	111	0	30.663	53.2	0	22.5	33.3	9
sp|P0A8T1|PRMA_ECOLI;sp|C4ZSZ5|PRMA_ECOBW;sp|B1XHM8|PRMA_ECODH;CON__Q9N2I2	sp|P0A8T1|PRMA_ECOLI;sp|C4ZSZ5|PRMA_ECOBW;sp|B1XHM8|PRMA_ECODH	prmA	0.066379		0	Only L		0	Only L		0	Only L		0	Only L		0	Only L		0	H only in del maz	NO H	NO H	4	7	7	3	3	2	5	2	4	3	3	2	5	2	4	30.7	30.7	31.877	293	0	36.419	14.7	15	5.1	19.8	12.3
sp|P39199|PRMB_ECOLI	sp|P39199|PRMB_ECOLI	prmB	0.025587		1	Only L		0	Only L		0	Only L		0	Only L		0	Only L		0	H only in del maz	NO H	NO H	1	9	9	5	4	8	5	3	7	5	4	8	5	3	7	36.5	36.5	35.001	310	0	74.124	14.5	12.3	28.1	15.2	18.1
sp|P07004|PROA_ECOLI;sp|C4ZTA0|PROA_ECOBW;sp|B1XDY6|PROA_ECODH	sp|P07004|PROA_ECOLI;sp|C4ZTA0|PROA_ECOBW;sp|B1XDY6|PROA_ECODH	proA	0.68042	263.9	4	Only L		0	0.13893		1	0.43468	199.23	3	Only L		0	Only L		0	0.638841	NO H	H only in del maz	3	23	23	16	10	16	15	14	12	16	10	16	15	14	12	56.8	56.8	44.63	417	0	294.54	42.9	29	48.7	41.7	41.5
sp|P0A7B5|PROB_ECOLI;sp|C4ZT99|PROB_ECOBW;sp|B1XDY5|PROB_ECODH	sp|P0A7B5|PROB_ECOLI;sp|C4ZT99|PROB_ECOBW;sp|B1XDY5|PROB_ECODH	proB	Only L		0	Only L		0	Only L		0	Only L		0	Only L		0	Only L		0	NO H	NO H	NO H	3	19	19	12	9	12	9	11	12	12	9	12	9	11	12	56.1	56.1	39.056	367	0	158.51	42.8	35.4	38.7	26.4	36
sp|P0A9L8|P5CR_ECOLI	sp|P0A9L8|P5CR_ECOLI	proC	Only L		0	Only L		0	Only L		0	Only L		0	Only L		0	Only L		0	NO H	NO H	NO H	1	7	7	3	2	6	4	2	6	3	2	6	4	2	6	26.4	26.4	28.145	269	0	45.421	14.5	9.7	22.3	17.8	9.7
sp|P0C0L7|PROP_ECOLI	sp|P0C0L7|PROP_ECOLI	proP	0.060305		1	Only L		0	Only L		0	Only L		0	Only L		0	0.11179	45.406	2	H only in del maz	NO H	H only in wt	1	11	11	2	2	8	3	3	8	2	2	8	3	3	8	20.6	20.6	54.845	500	0	125.95	4	5.4	14.4	7.2	7.4
sp|P45577|PROQ_ECOLI;sp|C4ZZI8|PROQ_ECOBW;sp|B1XH99|PROQ_ECODH	sp|P45577|PROQ_ECOLI;sp|C4ZZI8|PROQ_ECOBW;sp|B1XH99|PROQ_ECODH	proQ	0.0057432		1	Only L		0	0.00131		1	0.009222	196.02	3	Only L		0	Only L		0	1.60573	NO H	H only in del maz	3	19	19	13	14	16	15	14	17	13	14	16	15	14	17	73.7	73.7	25.892	232	0	302.34	61.2	66.8	68.5	65.5	62.1
sp|P16659|SYP_ECOLI;sp|C4ZRT7|SYP_ECOBW;sp|B1XD64|SYP_ECODH	sp|P16659|SYP_ECOLI;sp|C4ZRT7|SYP_ECOBW;sp|B1XD64|SYP_ECODH	proS	0.012652		1	0.018706		1	Only L		0	0.014139		1	0.011059		1	Only L		0	1.11753	0.591201	NO H	3	43	43	35	32	33	31	37	30	35	32	33	31	37	30	78.7	78.7	63.692	572	0	323.31	71.2	61.2	68.9	61.9	68
sp|P14175|PROV_ECOLI	sp|P14175|PROV_ECOLI	proV	Only L		0	Only L		0	Only L		0	Only L		0	Only L		0	Only L		0	NO H	NO H	NO H	1	7	7	2	1	2	1	2	3	2	1	2	1	2	3	23.8	23.8	44.162	400	0	22.587	7.2	2	6	2.2	9.2
sp|P0AFM2|PROX_ECOLI	sp|P0AFM2|PROX_ECOLI	proX	Only L		0	Only L		0	Only L		0	Only L		0	Only L		0	Only L		0	NO H	NO H	NO H	1	9	9	6	4	6	5	5	8	6	4	6	5	5	8	42.4	42.4	36.022	330	0	255.47	30.6	20.3	34.2	27.3	27.3
sp|P77243|PRPD_ECOLI	sp|P77243|PRPD_ECOLI	prpD	ND		0	ND		0	Only L		0	Only L		0	ND		0	Only L		0	NO H	NO H	NO H	1	3	3	0	0	2	1	0	3	0	0	2	1	0	3	6.2	6.2	53.951	483	0.0026137	2.8685	0	0	3.3	1.7	0
sp|P77674|ABDH_ECOLI;sp|C4ZVI3|ABDH_ECOBW;sp|B1XDF5|ABDH_ECODH	sp|P77674|ABDH_ECOLI;sp|C4ZVI3|ABDH_ECOBW;sp|B1XDF5|ABDH_ECODH	prr	ND		0	ND		0	Only L		0	0.11072		1	Only L		0	Only L		0	H only in wt	NO H	NO H	3	6	6	0	0	1	2	4	2	0	0	1	2	4	2	19.2	19.2	50.829	474	0	35.96	0	0	3.2	6.5	12.7
sp|P0A717|KPRS_ECOLI	sp|P0A717|KPRS_ECOLI	prs	0.010828	13.041	4	0.017939	105.88	5	0.0037464		1	0.008323	35.302	4	0.012323	26.089	4	Only L		0	0.768655	0.686939	H only in del maz	1	18	18	15	14	16	17	14	17	15	14	16	17	14	17	59	59	34.218	315	0	323.31	55.2	50.2	55.2	55.2	52.7
tr|D0VEY8|D0VEY8_ECOLI;sp|P0A8K1|PSD_ECOLI;sp|C5A1F4|PSD_ECOBW;sp|B1XDR4|PSD_ECODH	tr|D0VEY8|D0VEY8_ECOLI;sp|P0A8K1|PSD_ECOLI;sp|C5A1F4|PSD_ECOBW;sp|B1XDR4|PSD_ECODH	psd	0.02061		1	Only L		0	Only L		0	Only L		0	Only L		0	Only L		0	H only in del maz	NO H	NO H	4	11	11	7	3	7	7	5	6	7	3	7	7	5	6	46.9	46.9	35.934	322	0	118.29	29.5	10.6	27	32.6	18.6
sp|P0AFM4|PSIF_ECOLI	sp|P0AFM4|PSIF_ECOLI	psiF	Only L		0	ND		0	Only L		0	Only L		0	Only L		0	0.68879		1	NO H	NO H	H only in wt	1	8	8	6	0	3	7	3	6	6	0	3	7	3	6	60.4	60.4	11.686	106	0	57.29	51.9	0	32.1	52.8	32.1
sp|P0AFM6|PSPA_ECOLI	sp|P0AFM6|PSPA_ECOLI	pspA	0.022264		1	Only L		0	Only L		0	Only L		0	0.01839	176.33	3	Only L		0	H only in del maz	H only in wt	NO H	1	21	21	12	13	12	11	12	9	12	13	12	11	12	9	71.6	71.6	25.493	222	0	190.51	61.3	63.5	50.5	42.8	64
sp|P0AFM9|PSPB_ECOLI	sp|P0AFM9|PSPB_ECOLI	pspB	1.34969		0	Only L		0	Only L		0	Only L		0	Only L		0	Only L		0	H only in del maz	NO H	NO H	1	3	3	2	1	3	1	1	1	2	1	3	1	1	1	47.3	47.3	8.763	74	0	28.826	35.1	13.5	47.3	13.5	13.5
sp|P0AFN2|PSPC_ECOLI	sp|P0AFN2|PSPC_ECOLI	pspC	ND		0	ND		0	ND		0	ND		0	ND		0	Only L		0	NO H	NO H	NO H	1	2	2	0	0	1	0	0	2	0	0	1	0	0	2	15.1	15.1	13.517	119	0.0056497	2.4069	0	0	6.7	0	0
sp|P23857|PSPE_ECOLI	sp|P23857|PSPE_ECOLI	pspE	Only L		0	Only L		0	Only L		0	0.076942		1	Only L		0	Only L		0	H only in wt	NO H	NO H	1	5	5	4	2	3	5	1	3	4	2	3	5	1	3	56.7	56.7	11.475	104	0	62.783	56.7	33.7	33.7	56.7	12.5
sp|P37344|PSPF_ECOLI	sp|P37344|PSPF_ECOLI	pspF	ND		0	ND		0	Only L		0	ND		0	ND		0	Only L		0	NO H	NO H	NO H	1	1	1	0	0	1	0	0	1	0	0	1	0	0	1	3.7	3.7	36.986	325	0.00054348	3.9646	0	0	3.7	0	0
sp|P23830|PSS_ECOLI;tr|D0VEY9|D0VEY9_ECOLI	sp|P23830|PSS_ECOLI;tr|D0VEY9|D0VEY9_ECOLI	pssA	Only L		0	Only L		0	Only L		0	0.053978		1	Only L		0	Only L		0	H only in wt	NO H	NO H	2	18	18	8	6	9	9	9	8	8	6	9	9	9	8	49	49	52.801	451	0	141.82	28.2	18	20.6	25.1	24.2
sp|P0AAH0|PSTB_ECOLI	sp|P0AAH0|PSTB_ECOLI	pstB	Only L		0	Only L		0	Only L		0	Only L		0	Only L		0	Only L		0	NO H	NO H	NO H	1	10	10	5	2	7	7	5	6	5	2	7	7	5	6	41.2	41.2	29.027	257	0	55.803	27.6	12.5	28.8	31.9	25.3
sp|P0AG82|PSTS_ECOLI	sp|P0AG82|PSTS_ECOLI	pstS	Only L		0	Only L		0	Only L		0	Only L		0	Only L		0	Only L		0	NO H	NO H	NO H	1	18	18	9	4	5	11	7	4	9	4	5	11	7	4	59.8	59.8	37.023	346	0	98.133	35.3	14.7	19.4	38.4	19.4
sp|P0A9M8|PTA_ECOLI	sp|P0A9M8|PTA_ECOLI	pta	0.054146		1	Only L		0	Only L		0	0.0085465		1	0.011392		1	0.023087		1	0.157842	H only in wt	H only in wt	1	40	40	30	25	32	34	35	29	30	25	32	34	35	29	61.5	61.5	77.171	714	0	323.31	52.8	44.4	50.4	53.9	59.8
sp|P0A7D1|PTH_ECOLI;sp|C4ZTP5|PTH_ECOBW;sp|B1XAP5|PTH_ECODH	sp|P0A7D1|PTH_ECOLI;sp|C4ZTP5|PTH_ECOBW;sp|B1XAP5|PTH_ECODH	pth	Only L		0	0.0830127		0	Only L		0	Only L		0	Only L		0	Only L		0	NO H	H only in del maz	NO H	3	15	15	11	8	11	11	7	8	11	8	11	11	7	8	90.2	90.2	21.082	194	0	66.921	71.6	48.5	73.7	70.6	51
sp|P05458|PTRA_ECOLI	sp|P05458|PTRA_ECOLI	ptrA	Only L		0	Only L		0	Only L		0	Only L		0	Only L		0	Only L		0	NO H	NO H	NO H	1	17	17	9	4	12	6	2	4	9	4	12	6	2	4	24.1	24.1	107.71	962	0	64.776	12.2	4.8	15.9	9.1	3.4
sp|P69786|PTGCB_ECOLI	sp|P69786|PTGCB_ECOLI	ptsG	Only L		0	Only L		0	0.01334	102.56	2	Only L		0	Only L		0	Only L		0	NO H	NO H	H only in del maz	1	20	20	16	8	16	10	7	17	16	8	16	10	7	17	46.5	46.5	50.676	477	0	197.62	39.2	21.8	36.3	27	15.9
sp|P0AA04|PTHP_ECOLI	sp|P0AA04|PTHP_ECOLI	ptsH	0.018	56.751	6	0.015635		1	0.010784	46.16	2	0.023891	31.069	3	0.016978	65.359	2	0.012348	86.61	3	1.32728	1.0859	1.14503	1	7	7	3	4	7	2	4	7	3	4	7	2	4	7	78.8	78.8	9.1193	85	0	309.48	43.5	63.5	78.8	35.3	63.5
sp|P08839|PT1_ECOLI	sp|P08839|PT1_ECOLI	ptsI	0.0049446	43.573	2	0.21802		1	0.0048037	16.125	3	0.012251	43.284	6	Only L		0	0.0083787	59.421	4	2.47765	H only in del maz	1.74422	1	47	47	36	36	39	35	37	34	36	36	39	35	37	34	76.3	76.3	63.561	575	0	323.31	69.7	64.3	71	64	67.7
sp|P69829|PTSN_ECOLI	sp|P69829|PTSN_ECOLI	ptsN	0.029595		1	Only L		0	Only L		0	Only L		0	Only L		0	Only L		0	H only in del maz	NO H	NO H	1	8	8	3	5	3	5	5	3	3	5	3	5	5	3	55.8	55.8	17.959	163	0	150.59	27	41.1	26.4	36.8	46
sp|P37177|PT1P_ECOLI	sp|P37177|PT1P_ECOLI	ptsP	0.109296		0	Only L		0	Only L		0	Only L		0	Only L		0	Only L		0	H only in del maz	NO H	NO H	1	19	19	11	2	9	8	5	8	11	2	9	8	5	8	31.7	31.7	83.715	748	0	56.742	18.2	2.8	13.9	15.8	8
sp|P0A7D4|PURA_ECOLI;sp|C4ZR54|PURA_ECOBW;sp|B1XDS8|PURA_ECODH	sp|P0A7D4|PURA_ECOLI;sp|C4ZR54|PURA_ECOBW;sp|B1XDS8|PURA_ECODH	purA	0.034269	91.604	18	0.031072	115.96	16	0.019814	110.73	14	0.034817	51.407	16	0.033905	57.083	11	0.019413	112.84	13	1.01599	1.09118	0.979762	3	40	40	32	33	35	33	30	34	32	33	35	33	30	34	73.1	73.1	47.344	432	0	323.31	71.5	71.3	71.1	72.7	66.2
sp|P0AB89|PUR8_ECOLI	sp|P0AB89|PUR8_ECOLI	purB	Only L		0	Only L		0	Only L		0	0.000854078		0	Only L		0	Only L		0	H only in wt	NO H	NO H	1	31	31	27	26	22	22	24	20	27	26	22	22	24	20	67.1	67.1	51.542	456	0	323.31	64	59.9	54.2	53.1	63.2
sp|P0A7D7|PUR7_ECOLI;sp|C4ZX51|PUR7_ECOBW;sp|B1XAE8|PUR7_ECODH	sp|P0A7D7|PUR7_ECOLI;sp|C4ZX51|PUR7_ECOBW;sp|B1XAE8|PUR7_ECODH	purC	Only L		0	0.021179	63.579	3	0.011425	36.309	3	Only L		0	0.016395		1	Only L		0	NO H	0.774116	H only in del maz	3	21	21	16	12	19	18	14	17	16	12	19	18	14	17	78.1	78.1	26.995	237	0	210.04	67.9	48.9	75.9	75.1	65.8
sp|P15640|PUR2_ECOLI	sp|P15640|PUR2_ECOLI	purD	Only L		0	Only L		0	Only L		0	Only L		0	Only L		0	Only L		0	NO H	NO H	NO H	1	25	25	13	12	18	9	13	20	13	12	18	9	13	20	62.5	62.5	45.94	429	0	307.88	41.7	29.6	43.1	25.2	43.1
sp|P0AG18|PURE_ECOLI	sp|P0AG18|PURE_ECOLI	purE	Only L		0	Only L		0	Only L		0	Only L		0	Only L		0	Only L		0	NO H	NO H	NO H	1	7	7	3	5	6	6	3	5	3	5	6	6	3	5	63.3	63.3	17.78	169	0	183.26	39.1	45.6	46.2	62.7	39.1
sp|P0AG16|PUR1_ECOLI	sp|P0AG16|PUR1_ECOLI	purF	2.0525		1	Only L		0	0.22843		1	Only L		0	Only L		0	Only L		0	H only in del maz	NO H	H only in del maz	1	25	25	18	16	15	15	18	19	18	16	15	15	18	19	73.5	73.5	56.487	505	0	323.31	53.7	54.7	50.5	37.4	53.5
sp|P15639|PUR9_ECOLI;sp|C5A0U7|PUR9_ECOBW;sp|B1XC09|PUR9_ECODH	sp|P15639|PUR9_ECOLI;sp|C5A0U7|PUR9_ECOBW;sp|B1XC09|PUR9_ECODH	purH	0.032522		1	Only L		0	0.33659		1	0.035987		1	Only L		0	Only L		0	1.10654	NO H	H only in del maz	3	41	41	32	31	34	29	28	30	32	31	34	29	28	30	79.2	79.2	57.329	529	0	323.31	70.7	58.6	70.5	68.8	62
sp|P09029|PURK_ECOLI	sp|P09029|PURK_ECOLI	purK	Only L		0	Only L		0	Only L		0	Only L		0	Only L		0	Only L		0	NO H	NO H	NO H	1	10	10	8	7	6	10	8	6	8	7	6	10	8	6	27.6	27.6	39.461	355	0	54.78	27.3	20.3	15.2	27.6	25.6
sp|P15254|PUR4_ECOLI	sp|P15254|PUR4_ECOLI	purL	Only L		0	Only L		0	Only L		0	Only L		0	1.5685		1	Only L		0	NO H	H only in wt	NO H	1	74	74	61	50	57	53	47	54	61	50	57	53	47	54	68.2	68.2	141.4	1295	0	323.31	61.4	53.1	54.4	56.9	56.5
sp|P08178|PUR5_ECOLI;sp|C4ZX74|PUR5_ECOBW;sp|B1XAX4|PUR5_ECODH	sp|P08178|PUR5_ECOLI;sp|C4ZX74|PUR5_ECOBW;sp|B1XAX4|PUR5_ECODH	purM	Only L		0	0.34497		1	Only L		0	Only L		0	0.36368		1	Only L		0	NO H	1.05424	NO H	3	17	17	12	11	13	12	10	12	12	11	13	12	10	12	57.4	57.4	36.854	345	0	323.31	44.3	47	52.8	44.3	40
sp|P08179|PUR3_ECOLI	sp|P08179|PUR3_ECOLI	purN	0.0642568		0	Only L		0	Only L		0	0.0243895		0	Only L		0	Only L		0	0.379563	NO H	NO H	1	8	8	6	4	4	6	5	5	6	4	4	6	5	5	48.1	48.1	23.238	212	0	46.692	35.4	27.8	26.4	39.6	35.8
sp|P0ACP7|PURR_ECOLI;sp|C4ZYC2|PURR_ECOBW	sp|P0ACP7|PURR_ECOLI;sp|C4ZYC2|PURR_ECOBW	purR	Only L		0	Only L		0	Only L		0	Only L		0	Only L		0	Only L		0	NO H	NO H	NO H	2	21	21	15	15	15	13	12	14	15	15	15	13	12	14	67.7	67.7	38.174	341	0	299.53	48.4	56	54.5	44.3	47.8
sp|P33221|PURT_ECOLI;sp|C4ZZK6|PURT_ECOBW;sp|B1XHB7|PURT_ECODH	sp|P33221|PURT_ECOLI;sp|C4ZZK6|PURT_ECOBW;sp|B1XHB7|PURT_ECODH	purT	Only L		0	Only L		0	Only L		0	Only L		0	Only L		0	Only L		0	NO H	NO H	NO H	3	20	20	16	13	17	14	11	17	16	13	17	14	11	17	49.2	49.2	42.433	392	0	214.35	40.6	34.2	43.9	32.7	28.6
sp|P37051|PURU_ECOLI	sp|P37051|PURU_ECOLI	purU	0.020136	32.86	2	Only L		0	Only L		0	0.012912		1	Only L		0	Only L		0	0.64124	NO H	NO H	1	18	18	14	13	11	12	8	9	14	13	11	12	8	9	80	80	31.934	280	0	278.49	68.6	50.7	48.6	56.8	38.9
sp|P09546|PUTA_ECOLI	sp|P09546|PUTA_ECOLI	putA	Only L		0	Only L		0	Only L		0	Only L		0	0.16042		1	0.081643		1	NO H	H only in wt	H only in wt	1	52	52	29	23	33	30	29	41	29	23	33	30	29	41	51.6	51.6	143.81	1320	0	323.31	31.1	24.7	33.4	31.5	30
sp|P07117|PUTP_ECOLI	sp|P07117|PUTP_ECOLI	putP	Only L		0	Only L		0	Only L		0	ND		0	ND		0	Only L		0	NO H	NO H	NO H	1	3	3	1	1	2	0	0	3	1	1	2	0	0	3	9.6	9.6	54.344	502	0	10.267	3	3	6.8	0	0
tr|A0A0G3HZV6|A0A0G3HZV6_ECOLI;sp|P0A9U6|PUUR_ECOLI	tr|A0A0G3HZV6|A0A0G3HZV6_ECOLI;sp|P0A9U6|PUUR_ECOLI	puuR	ND		0	ND		0	ND		0	Only L		0	ND		0	0.012695		1	NO H	NO H	ND	2	3	3	1	0	1	1	0	1	1	0	1	1	0	1	19.5	19.5	20.091	185	0	15.53	9.7	0	5.4	9.7	0
sp|P21599|KPYK2_ECOLI	sp|P21599|KPYK2_ECOLI	pykA	Only L		0	0.014554		1	0.407		1	0.0092713	156.1	2	0.014234		1	0.44556		1	H only in wt	0.978013	1.09474	1	29	29	18	19	24	20	22	20	18	19	24	20	22	20	71.2	71.2	51.357	480	0	323.31	48.3	49	65.4	49.8	57.9
sp|P0AD61|KPYK1_ECOLI	sp|P0AD61|KPYK1_ECOLI	pykF	0.013204	56.284	5	0.013514	75.54	4	0.17095	178.76	2	0.0091504	19.362	4	0.020354	57.773	3	0.013642		1	0.693002	1.50614	0.0798011	1	43	43	31	31	30	29	31	30	31	31	30	29	31	30	80.4	80.4	50.729	470	0	323.31	70.4	67.2	74.3	67.7	69.1
sp|P0A786|PYRB_ECOLI;sp|C4ZRB8|PYRB_ECOBW;sp|B1XEM6|PYRB_ECODH	sp|P0A786|PYRB_ECOLI;sp|C4ZRB8|PYRB_ECOBW;sp|B1XEM6|PYRB_ECODH	pyrB	Only L		0	Only L		0	Only L		0	0.014368		1	Only L		0	Only L		0	H only in wt	NO H	NO H	3	17	17	13	12	14	13	13	9	13	12	14	13	13	9	68.5	68.5	34.427	311	0	247.41	57.2	57.2	56.3	53.1	56.6
sp|P05020|PYRC_ECOLI;sp|C4ZS02|PYRC_ECOBW;sp|B1X9H5|PYRC_ECODH	sp|P05020|PYRC_ECOLI;sp|C4ZS02|PYRC_ECOBW;sp|B1X9H5|PYRC_ECODH	pyrC	0.050202		1	0.013989		1	0.0039514		1	Only L		0	2.8025		1	Only L		0	H only in del maz	200.336	H only in del maz	3	19	19	16	15	17	16	17	14	16	15	17	16	17	14	64.9	64.9	38.827	348	0	191.31	54.9	52	64.1	56.9	61.5
sp|P0A7E1|PYRD_ECOLI;sp|C4ZQ71|PYRD_ECOBW;sp|B1X8P9|PYRD_ECODH	sp|P0A7E1|PYRD_ECOLI;sp|C4ZQ71|PYRD_ECOBW;sp|B1X8P9|PYRD_ECODH	pyrD	Only L		0	Only L		0	Only L		0	Only L		0	Only L		0	Only L		0	NO H	NO H	NO H	3	20	20	12	12	16	12	11	14	12	12	16	12	11	14	59.2	59.2	36.774	336	0	192.19	43.8	43.2	57.1	43.8	44
sp|P0A7E3|PYRE_ECOLI;sp|C4ZXN4|PYRE_ECOBW;sp|B1X976|PYRE_ECODH	sp|P0A7E3|PYRE_ECOLI;sp|C4ZXN4|PYRE_ECOBW;sp|B1X976|PYRE_ECODH	pyrE	Only L		0	Only L		0	Only L		0	Only L		0	Only L		0	Only L		0	NO H	NO H	NO H	3	12	12	7	8	9	9	8	10	7	8	9	9	8	10	66.2	66.2	23.567	213	0	83.896	46.9	50.7	62	61.5	50.2
sp|P08244|PYRF_ECOLI;sp|C4ZTX6|PYRF_ECOBW;sp|B1XBN2|PYRF_ECODH	sp|P08244|PYRF_ECOLI;sp|C4ZTX6|PYRF_ECOBW;sp|B1XBN2|PYRF_ECODH	pyrF	Only L		0	Only L		0	Only L		0	Only L		0	Only L		0	Only L		0	NO H	NO H	NO H	3	17	17	12	9	12	13	10	8	12	9	12	13	10	8	78.4	78.4	26.35	245	0	140.94	64.1	38.8	57.6	73.5	62
sp|P0A7E5|PYRG_ECOLI;sp|C4ZZT3|PYRG_ECOBW;sp|B1XDJ0|PYRG_ECODH	sp|P0A7E5|PYRG_ECOLI;sp|C4ZZT3|PYRG_ECOBW;sp|B1XDJ0|PYRG_ECODH	pyrG	0.017546	97.694	2	0.02988		1	Only L		0	0.018197	64.492	7	0.01945		1	Only L		0	1.0371	0.650937	NO H	3	42	42	24	23	34	30	24	31	24	23	34	30	24	31	74.9	74.9	60.373	545	0	323.31	49.5	48.6	70.3	66.1	59.4
sp|P0A7E9|PYRH_ECOLI	sp|P0A7E9|PYRH_ECOLI	pyrH	0.0069347		1	Only L		0	Only L		0	0.010983		1	Only L		0	Only L		0	1.58377	NO H	NO H	1	12	12	7	7	7	7	5	7	7	7	7	7	5	7	52.3	52.3	25.97	241	0	197.27	49.4	37.8	34.9	36.1	30.3
sp|P0A7F3|PYRI_ECOLI;sp|C4ZRB7|PYRI_ECOBW;sp|B1XEM5|PYRI_ECODH	sp|P0A7F3|PYRI_ECOLI;sp|C4ZRB7|PYRI_ECOBW;sp|B1XEM5|PYRI_ECODH	pyrI	Only L		0	Only L		0	Only L		0	Only L		0	Only L		0	Only L		0	NO H	NO H	NO H	3	16	16	11	10	9	13	9	9	11	10	9	13	9	9	93.5	93.5	17.12	153	0	257.75	90.2	78.4	79.7	90.8	80.4
sp|P0AA53|QMCA_ECOLI	sp|P0AA53|QMCA_ECOLI	qmcA	ND		0	ND		0	ND		0	Only L		0	ND		0	Only L		0	NO H	NO H	NO H	1	2	2	1	0	0	1	0	2	1	0	0	1	0	2	8.2	8.2	33.743	305	0	26.122	4.9	0	0	4.9	0
sp|P28304|QOR1_ECOLI	sp|P28304|QOR1_ECOLI	qorA	Only L		0	Only L		0	Only L		0	Only L		0	Only L		0	Only L		0	NO H	NO H	NO H	1	18	18	10	4	8	14	7	12	10	4	8	14	7	12	69.1	69.1	35.172	327	0	177.33	42.8	22.3	33.6	63	30.3
sp|P39315|QOR2_ECOLI	sp|P39315|QOR2_ECOLI	qorB	Only L		0	Only L		0	Only L		0	Only L		0	Only L		0	Only L		0	NO H	NO H	NO H	1	9	9	5	3	4	4	4	7	5	3	4	4	4	7	50.3	50.3	29.733	286	0	63.814	26.2	20.6	24.5	25.2	24.8
sp|P0A7F9|QUEA_ECOLI;sp|C4ZTG2|QUEA_ECOBW;sp|B1XEZ3|QUEA_ECODH	sp|P0A7F9|QUEA_ECOLI;sp|C4ZTG2|QUEA_ECOBW;sp|B1XEZ3|QUEA_ECODH	queA	ND		0	Only L		0	Only L		0	ND		0	ND		0	Only L		0	NO H	NO H	NO H	3	4	4	0	1	4	0	0	1	0	1	4	0	0	1	13.5	13.5	39.43	356	0	9.4379	0	2.8	13.5	0	0
sp|P77756|QUEC_ECOLI;sp|C4ZTK1|QUEC_ECOBW;sp|B1XFN2|QUEC_ECODH	sp|P77756|QUEC_ECOLI;sp|C4ZTK1|QUEC_ECOBW;sp|B1XFN2|QUEC_ECODH	queC	Only L		0	Only L		0	Only L		0	Only L		0	Only L		0	Only L		0	NO H	NO H	NO H	3	9	9	7	3	7	5	2	6	7	3	7	5	2	6	53.7	53.7	25.514	231	0	63.42	47.2	28.1	48.5	36.4	18.2
sp|P64554|QUEE_ECOLI	sp|P64554|QUEE_ECOLI	queE	Only L		0	Only L		0	Only L		0	Only L		0	Only L		0	Only L		0	NO H	NO H	NO H	1	8	8	7	6	4	6	8	3	7	6	4	6	8	3	43.5	43.5	25.029	223	0	44.463	38.1	38.1	24.2	36.3	43.5
sp|Q46920|QUEF_ECOLI;sp|C4ZZU9|QUEF_ECOBW;sp|B1XDK3|QUEF_ECODH	sp|Q46920|QUEF_ECOLI;sp|C4ZZU9|QUEF_ECOBW;sp|B1XDK3|QUEF_ECODH	queF	0.15551		1	Only L		0	Only L		0	0.13834		1	Only L		0	2.1739		1	0.889589	NO H	H only in wt	3	13	13	6	5	11	6	6	10	6	5	11	6	6	10	55.3	55.3	32.587	282	0	61.718	24.8	21.6	49.6	24.8	22
sp|P76062|RACR_ECOLI	sp|P76062|RACR_ECOLI	racR	Only L		0	Only L		0	Only L		0	Only L		0	Only L		0	Only L		0	NO H	NO H	NO H	1	5	5	2	1	2	4	1	2	2	1	2	4	1	2	48.7	48.7	17.663	158	0	33.954	10.8	13.9	22.8	31.6	13.9
sp|P24554|RADA_ECOLI	sp|P24554|RADA_ECOLI	radA	Only L		0	Only L		0	Only L		0	Only L		0	Only L		0	0.369693		0	NO H	NO H	H only in wt	1	13	13	4	5	5	3	4	8	4	5	5	3	4	8	33.7	33.7	49.472	460	0	52.924	15	14.8	14.3	9.3	13.5
sp|P0AD49|YFIA_ECOLI	sp|P0AD49|YFIA_ECOLI	raiA	0.089421	100.27	2	0.16376	28.024	2	0.067849	24.557	2	0.14028	64.966	2	0.082619		1	0.059482	20.725	2	1.56876	0.504513	0.876682	1	9	9	6	4	6	7	6	5	6	4	6	7	6	5	65.5	65.5	12.784	113	0	56.311	52.2	36.3	42.5	54.9	48.7
sp|P60240|RAPA_ECOLI;sp|C4ZPY3|RAPA_ECOBW	sp|P60240|RAPA_ECOLI;sp|C4ZPY3|RAPA_ECOBW	rapA	Only L		0	Only L		0	Only L		0	0.097827		1	0.10387		1	Only L		0	H only in wt	H only in wt	NO H	2	32	32	17	7	18	18	11	19	17	7	18	18	11	19	37.2	37.2	109.77	968	0	156.75	20.8	9.8	23	20.6	12.8
sp|P0A894|RAPZ_ECOLI;sp|C4ZSU4|RAPZ_ECOBW;sp|B1XHI0|RAPZ_ECODH	sp|P0A894|RAPZ_ECOLI;sp|C4ZSU4|RAPZ_ECOBW;sp|B1XHI0|RAPZ_ECODH	rapZ	Only L		0	Only L		0	Only L		0	Only L		0	0.12227		1	Only L		0	NO H	H only in wt	NO H	3	9	9	6	4	7	6	2	2	6	4	7	6	2	2	40.1	40.1	32.492	284	0	85.343	29.6	15.5	32.4	30.3	11.6
sp|P0AAZ4|RARA_ECOLI	sp|P0AAZ4|RARA_ECOLI	rarA	Only L		0	Only L		0	Only L		0	Only L		0	Only L		0	Only L		0	NO H	NO H	NO H	1	12	12	7	4	7	6	4	6	7	4	7	6	4	6	36.2	36.2	49.626	447	0	42.963	20.6	11	21.3	17	11.4
sp|P52119|RATB_ECOLI;sp|C4ZYN5|RNFH_ECOBW;sp|B1XBT8|RNFH_ECODH	sp|P52119|RATB_ECOLI;sp|C4ZYN5|RNFH_ECOBW;sp|B1XBT8|RNFH_ECODH	ratB	Only L		0	Only L		0	ND		0	Only L		0	Only L		0	Only L		0	NO H	NO H	NO H	3	5	5	3	1	0	2	2	2	3	1	0	2	2	2	62.5	62.5	10.789	96	0	13.848	25	22.9	0	15.6	31.2
sp|P31473|RAVA_ECOLI;sp|C4ZZ24|RAVA_ECOBW	sp|P31473|RAVA_ECOLI;sp|C4ZZ24|RAVA_ECOBW	ravA	ND		0	ND		0	ND		0	Only L		0	ND		0	1.19359		0	NO H	NO H	H only in wt	2	5	5	1	0	2	1	0	3	1	0	2	1	0	3	9	9	56.388	498	0	11.891	2.2	0	3.6	1.4	0
sp|P0A7G2|RBFA_ECOLI;sp|C4ZSQ8|RBFA_ECOBW;sp|B1XGX9|RBFA_ECODH	sp|P0A7G2|RBFA_ECOLI;sp|C4ZSQ8|RBFA_ECOBW;sp|B1XGX9|RBFA_ECODH	rbfA	0.43947	168.89	2	Only L		0	0.15762		1	0.045225	99.407	2	0.68343		1	0.08953		1	0.102908	H only in wt	0.568012	3	10	10	8	5	10	8	8	6	8	5	10	8	8	6	74.4	74.4	15.154	133	0	88.144	60.9	42.1	74.4	63.9	63.9
sp|P0A8V0|RBN_ECOLI;sp|C4ZUB1|RBN_ECOBW	sp|P0A8V0|RBN_ECOLI;sp|C4ZUB1|RBN_ECOBW	rbn	Only L		0	Only L		0	Only L		0	Only L		0	ND		0	Only L		0	NO H	NO H	NO H	2	2	2	1	1	2	2	0	2	1	1	2	2	0	2	9.8	9.8	32.929	305	0	9.5839	3.6	6.2	9.8	9.8	0
sp|P04983|RBSA_ECOLI	sp|P04983|RBSA_ECOLI	rbsA	4.4166		1	Only L		0	Only L		0	Only L		0	1.5993		1	Only L		0	H only in del maz	H only in wt	NO H	1	20	20	11	9	12	12	11	13	11	9	12	12	11	13	44.3	44.3	55.041	501	0	165.29	25.5	24	29.7	29.3	26.5
sp|P02925|RBSB_ECOLI	sp|P02925|RBSB_ECOLI	rbsB	0.022675	174.41	4	0.0076729	180.98	3	0.00142246		0	0.011153	29.424	5	0.0061676	186.16	3	0.0056302	5.2974	2	0.491863	0.803816	3.95806	1	27	27	22	22	22	23	23	22	22	22	22	23	23	22	76.7	76.7	30.95	296	0	323.31	76.7	76.7	70.9	76.7	76.4
sp|P0AGI1|RBSC_ECOLI	sp|P0AGI1|RBSC_ECOLI	rbsC	ND		0	Only L		0	Only L		0	Only L		0	Only L		0	Only L		0	NO H	NO H	NO H	1	2	2	0	1	2	1	1	2	0	1	2	1	1	2	6.5	6.5	33.451	321	0.0010758	3.6614	0	2.5	6.5	2.5	2.5
sp|P04982|RBSD_ECOLI;sp|C4ZZ26|RBSD_ECOBW;sp|B1X9X5|RBSD_ECODH	sp|P04982|RBSD_ECOLI;sp|C4ZZ26|RBSD_ECOBW;sp|B1X9X5|RBSD_ECODH	rbsD	Only L		0	Only L		0	Only L		0	Only L		0	Only L		0	Only L		0	NO H	NO H	NO H	3	7	7	5	5	5	6	6	5	5	5	5	6	6	5	57.6	57.6	15.292	139	0	95.105	43.9	36	43.2	57.6	49.6
sp|P0A9J6|RBSK_ECOLI	sp|P0A9J6|RBSK_ECOLI	rbsK	Only L		0	Only L		0	Only L		0	Only L		0	Only L		0	Only L		0	NO H	NO H	NO H	1	11	11	8	6	10	7	6	6	8	6	10	7	6	6	42.1	42.1	32.29	309	0	220.62	34	28.8	38.5	33.3	25.6
sp|P64534|RCNB_ECOLI	sp|P64534|RCNB_ECOLI	rcnB	Only L		0	Only L		0	Only L		0	0.1025		1	Only L		0	Only L		0	H only in wt	NO H	NO H	1	5	5	4	3	2	4	4	3	4	3	2	4	4	3	36.6	36.6	12.466	112	0	24.591	36.6	30.4	18.8	36.6	36.6
sp|P64530|RCNR_ECOLI	sp|P64530|RCNR_ECOLI	rcnR	Only L		0	ND		0	ND		0	ND		0	ND		0	Only L		0	NO H	NO H	NO H	1	2	2	1	0	0	0	0	1	1	0	0	0	0	1	35.6	35.6	10.134	90	0	4.5704	21.1	0	0	0	0
sp|P0DMC7|RCSB_ECOLI	sp|P0DMC7|RCSB_ECOLI	rcsB	0.092357		1	Only L		0	Only L		0	0.041122	13.193	3	Only L		0	0.023427		1	0.44525	NO H	H only in wt	1	11	11	6	4	10	8	6	7	6	4	10	8	6	7	54.6	54.6	23.67	216	0	182.09	35.2	25	54.6	50	37
sp|P39838|RCSD_ECOLI	sp|P39838|RCSD_ECOLI	rcsD	Only L		0	ND		0	Only L		0	Only L		0	Only L		0	Only L		0	NO H	NO H	NO H	1	11	11	4	0	5	2	1	6	4	0	5	2	1	6	13.5	13.5	100.37	890	0	43.842	4.5	0	6.1	2	1.5
sp|P69411|RCSF_ECOLI	sp|P69411|RCSF_ECOLI	rcsF	Only L		0	Only L		0	Only L		0	Only L		0	Only L		0	Only L		0	NO H	NO H	NO H	1	7	7	4	4	6	4	3	5	4	4	6	4	3	5	71.6	71.6	14.163	134	0	234.61	45.5	54.5	70.1	54.5	39.6
sp|P52061|RDGB_ECOLI	sp|P52061|RDGB_ECOLI	rdgB	Only L		0	Only L		0	Only L		0	Only L		0	Only L		0	Only L		0	NO H	NO H	NO H	1	10	10	8	7	7	10	9	7	8	7	7	10	9	7	67	67	21.039	197	0	167.14	47.7	47.7	54.8	67	56.9
sp|P36767|RDGC_ECOLI;sp|C4ZTF1|RDGC_ECOBW;sp|B1XEY2|RDGC_ECODH	sp|P36767|RDGC_ECOLI;sp|C4ZTF1|RDGC_ECOBW;sp|B1XEY2|RDGC_ECODH	rdgC	Only L		0	Only L		0	Only L		0	Only L		0	Only L		0	Only L		0	NO H	NO H	NO H	3	15	15	10	6	11	9	6	10	10	6	11	9	6	10	45.2	45.2	33.993	303	0	152.88	39.6	25.4	39.6	38.9	26.4
sp|P0A7G6|RECA_ECOLI;sp|C4ZYU4|RECA_ECOBW	sp|P0A7G6|RECA_ECOLI;sp|C4ZYU4|RECA_ECOBW	recA	0.2725	83.795	14	0.27754	111.48	11	0.10136	46.498	10	0.055028	20.66	4	0.06902	84.192	7	0.037321	44.092	4	0.201938	0.248685	0.368202	2	19	19	17	10	17	10	13	13	17	10	17	10	13	13	57.2	57.2	37.973	353	0	323.31	53.5	38	49	39.9	44.8
sp|P07648|RECC_ECOLI	sp|P07648|RECC_ECOLI	recC	Only L		0	Only L		0	Only L		0	ND		0	ND		0	ND		0	NO H	NO H	NO H	1	2	2	1	1	2	0	0	0	1	1	2	0	0	0	1.6	1.6	128.85	1122	0	5.4791	1	0.6	1.6	0	0
sp|P0A7H0|RECF_ECOLI;sp|C4ZYX7|RECF_ECOBW;sp|B1X9S9|RECF_ECODH	sp|P0A7H0|RECF_ECOLI;sp|C4ZYX7|RECF_ECOBW;sp|B1X9S9|RECF_ECODH	recF	ND		0	Only L		0	ND		0	ND		0	ND		0	ND		0	NO H	NO H	NO H	3	2	2	0	1	0	0	0	1	0	1	0	0	0	1	6.4	6.4	40.514	357	0	5.6789	0	3.9	0	0	0
sp|P24230|RECG_ECOLI	sp|P24230|RECG_ECOLI	recG	ND		0	ND		0	ND		0	ND		0	ND		0	Only L		0	NO H	NO H	NO H	1	2	2	0	0	0	0	0	2	0	0	0	0	0	2	4.3	4.3	76.429	693	0	6.8919	0	0	0	0	0
sp|P21893|RECJ_ECOLI	sp|P21893|RECJ_ECOLI	recJ	Only L		0	ND		0	Only L		0	Only L		0	ND		0	Only L		0	NO H	NO H	NO H	1	5	5	2	0	1	2	0	2	2	0	1	2	0	2	13.7	13.7	63.388	577	0	13.994	4.5	0	3.1	5.4	0
sp|P05824|RECN_ECOLI	sp|P05824|RECN_ECOLI	recN	Only H		0	Only H		0	ND		0	0.055338		1	Only H		0	ND		0		Only H	ND	1	6	6	1	3	1	1	1	0	1	3	1	1	1	0	11.6	11.6	61.396	553	0	4.5936	1.6	7.1	1.8	1.6	1.3
sp|P0A7H6|RECR_ECOLI;sp|C4ZUS6|RECR_ECOBW;sp|B1XFQ9|RECR_ECODH	sp|P0A7H6|RECR_ECOLI;sp|C4ZUS6|RECR_ECOBW;sp|B1XFQ9|RECR_ECODH	recR	Only L		0	Only L		0	Only L		0	Only L		0	Only L		0	Only L		0	NO H	NO H	NO H	3	6	6	4	2	3	5	4	3	4	2	3	5	4	3	47.3	47.3	21.963	201	0	120.71	37.8	11.4	22.4	43.8	30.3
sp|P0C079|RELB_ECOLI	sp|P0C079|RELB_ECOLI	relB	0.153		1	0.086049		1	0.054523		1	0.15045	108.17	3	Only L		0	Only L		0	0.983333	H only in del maz	H only in del maz	1	7	7	3	2	2	4	2	3	3	2	2	4	2	3	83.5	83.5	9.0714	79	0	45.289	43	22.8	30.4	59.5	27.8
sp|P09980|REP_ECOLI	sp|P09980|REP_ECOLI	rep	Only L		0	Only L		0	Only L		0	Only L		0	ND		0	Only L		0	NO H	NO H	NO H	1	10	10	5	3	7	3	1	2	5	3	7	3	1	2	17.4	17.4	77.023	673	0	18.861	8.6	4.5	12.2	4.9	1.9
sp|P27127|RFAB_ECOLI	sp|P27127|RFAB_ECOLI	rfaB	Only L		0	ND		0	Only L		0	Only L		0	ND		0	Only L		0	NO H	NO H	NO H	1	4	4	1	0	1	1	1	2	1	0	1	1	1	2	11.4	11.4	40.825	359	0	6.2272	3.3	0	2.2	3.3	3.3
sp|P37692|RFAF_ECOLI	sp|P37692|RFAF_ECOLI	rfaF	Only L		0	Only L		0	Only L		0	Only L		0	Only L		0	Only L		0	NO H	NO H	NO H	1	10	10	4	3	5	3	2	6	4	3	5	3	2	6	52.6	52.6	39.042	348	0	100.12	22.1	15.2	28.4	12.1	9.8
sp|P25740|RFAG_ECOLI	sp|P25740|RFAG_ECOLI	rfaG	Only L		0	Only L		0	Only L		0	Only L		0	Only L		0	Only L		0	NO H	NO H	NO H	1	10	10	3	2	6	3	3	2	3	2	6	3	3	2	24.6	24.6	42.284	374	0	19.061	8	4.8	11.5	9.6	8.8
sp|P0AFW0|RFAH_ECOLI	sp|P0AFW0|RFAH_ECOLI	rfaH	ND		0	Only L		0	Only L		0	Only L		0	Only L		0	ND		0	NO H	NO H	NO H	1	4	4	1	2	1	4	2	0	1	2	1	4	2	0	36.4	36.4	18.34	162	0	10.522	8	19.8	6.2	36.4	19.8
sp|P27128|RFAI_ECOLI	sp|P27128|RFAI_ECOLI	rfaI	ND		0	ND		0	Only L		0	ND		0	ND		0	Only L		0	NO H	NO H	NO H	1	3	3	1	0	1	0	0	2	1	0	1	0	0	2	9.1	9.1	39.423	339	0.00054615	4.0687	2.9	0	2.7	0	0
sp|P25741|RFAP_ECOLI	sp|P25741|RFAP_ECOLI	rfaP	Only L		0	Only L		0	ND		0	Only L		0	Only L		0	Only L		0	NO H	NO H	NO H	1	4	4	1	1	2	1	2	1	1	1	2	1	2	1	13.2	13.2	30.872	265	0	8.3436	3	3	7.5	3	5.7
sp|P25742|RFAQ_ECOLI	sp|P25742|RFAQ_ECOLI	rfaQ	0.157839		0	Only L		0	Only L		0	Only L		0	Only L		0	Only L		0	H only in del maz	NO H	NO H	1	4	4	2	1	2	2	1	2	2	1	2	2	1	2	14	14	38.73	344	0	8.4943	7	4.7	7	7	4.7
sp|P27240|RFAY_ECOLI	sp|P27240|RFAY_ECOLI	rfaY	Only L		0	ND		0	Only L		0	ND		0	Only L		0	Only L		0	NO H	NO H	NO H	1	3	3	1	1	2	0	2	2	1	1	2	0	2	2	12.1	12.1	27.461	232	0	6.728	3	3.4	12.1	0	3.4
sp|P37744|RMLA1_ECOLI	sp|P37744|RMLA1_ECOLI	rfbA	0.046328		1	Only L		0	Only L		0	0.031997		1	Only L		0	Only L		0	0.690662	NO H	NO H	1	25	23	13	11	16	17	11	14	12	10	14	16	10	13	72.7	68.6	32.693	293	0	234.59	39.2	38.6	43.7	62.5	31.1
sp|P37759|RMLB1_ECOLI	sp|P37759|RMLB1_ECOLI	rfbB	0.03401		1	0.024743		1	0.068598	45.609	2	0.031166	114.82	2	0.03443		1	0.012361		1	0.916378	1.3915	0.180195	1	28	26	18	18	21	21	18	19	18	16	20	20	17	17	76.2	74	40.558	361	0	323.31	57.6	60.7	66.5	62.3	62.9
sp|P37745|RMLC_ECOLI	sp|P37745|RMLC_ECOLI	rfbC	0.035535		1	Only L		0	Only L		0	Only L		0	Only L		0	Only L		0	H only in del maz	NO H	NO H	1	7	7	6	4	6	6	4	5	6	4	6	6	4	5	41.6	41.6	21.27	185	0	65.473	37.8	30.3	37.8	36.8	30.3
sp|P37760|RMLD_ECOLI	sp|P37760|RMLD_ECOLI	rfbD	Only L		0	Only L		0	Only L		0	0.0411118		0	Only L		0	Only L		0	H only in wt	NO H	NO H	1	13	13	7	5	7	9	9	8	7	5	7	9	9	8	64.9	64.9	32.694	299	0	164.25	30.8	31.8	19.4	49.2	56.9
sp|P27830|RMLB2_ECOLI	sp|P27830|RMLB2_ECOLI	rffG	Only L		0	Only L		0	Only L		0	Only L		0	Only L		0	Only L		0	NO H	NO H	NO H	1	10	10	5	4	5	3	3	3	5	4	5	3	3	3	42.3	37.2	39.753	355	0	27.538	18.3	21.7	18.6	14.9	14.4
sp|P61887|RMLA2_ECOLI	sp|P61887|RMLA2_ECOLI	rffH	0		0	Only L		0	Only L		0	Only L		0	Only L		0	ND		0	H only in del maz	NO H	NO H	1	4	4	2	1	1	1	2	0	2	1	1	1	2	0	24.6	20.5	32.734	293	0	33.789	11.9	8.2	7.8	8.2	17.1
sp|P0A8J8|RHLB_ECOLI;sp|C4ZZ48|RHLB_ECOBW;sp|B1X9Z4|RHLB_ECODH	sp|P0A8J8|RHLB_ECOLI;sp|C4ZZ48|RHLB_ECOBW;sp|B1X9Z4|RHLB_ECODH	rhlB	0.076817		1	Only L		0	Only L		0	Only L		0	Only L		0	Only L		0	H only in del maz	NO H	NO H	3	25	25	16	19	14	12	14	17	16	19	14	12	14	17	68.4	68.4	47.125	421	0	233.97	53.9	55.1	34.4	37.8	43.2
sp|P25888|RHLE_ECOLI	sp|P25888|RHLE_ECOLI	rhlE	Only L		0	Only L		0	Only L		0	Only L		0	ND		0	Only L		0	NO H	NO H	NO H	1	9	9	2	3	5	3	1	6	2	3	5	3	1	6	30	30	49.989	454	0	35.954	5.3	10.1	15.4	7.3	3.3
sp|P0AG30|RHO_ECOLI	sp|P0AG30|RHO_ECOLI	rho	0.026192	107.9	7	0.019205	230.11	3	0.011527	117.49	4	0.033142	130.6	10	0.023704	177.63	6	0.019878	99.027	5	1.26535	1.23426	1.72447	1	31	31	28	26	25	27	25	27	28	26	25	27	25	27	65.4	65.4	47.004	419	0	323.31	61.3	56.1	59.2	63	55.1
sp|P0A7I7|RIBA_ECOLI;sp|C4ZTX2|RIBA_ECOBW;sp|B1XBM8|RIBA_ECODH	sp|P0A7I7|RIBA_ECOLI;sp|C4ZTX2|RIBA_ECOBW;sp|B1XBM8|RIBA_ECODH	ribA	Only L		0	0.04532		1	0.15547		1	0.053359		1	Only L		0	Only L		0	H only in wt	H only in del maz	H only in del maz	3	9	9	3	4	6	4	5	4	3	4	6	4	5	4	55.1	55.1	21.836	196	0	101.51	14.8	24.5	36.7	20.4	28.1
sp|P0A7J0|RIBB_ECOLI;sp|C4ZQV9|RIBB_ECOBW;sp|B1XG46|RIBB_ECODH	sp|P0A7J0|RIBB_ECOLI;sp|C4ZQV9|RIBB_ECOBW;sp|B1XG46|RIBB_ECODH	ribB	Only L		0	Only L		0	Only L		0	0.1078	28.752	2	Only L		0	Only L		0	H only in wt	NO H	NO H	3	6	6	4	4	5	5	3	4	4	4	5	5	3	4	36.9	36.9	23.353	217	0	50.498	28.6	28.1	32.3	32.7	21.2
sp|P0AFU8|RISA_ECOLI	sp|P0AFU8|RISA_ECOLI	ribC	Only L		0	Only L		0	0.035497		1	Only L		0	Only L		0	Only L		0	NO H	NO H	H only in del maz	1	11	11	8	4	8	6	7	9	8	4	8	6	7	9	64.3	64.3	23.445	213	0	96.94	50.2	22.1	51.6	37.1	40.8
sp|P25539|RIBD_ECOLI	sp|P25539|RIBD_ECOLI	ribD	Only L		0	Only L		0	Only L		0	Only L		0	Only L		0	Only L		0	NO H	NO H	NO H	1	16	16	10	5	9	7	7	9	10	5	9	7	7	9	59.4	59.4	40.338	367	0	136.31	40.1	17.4	34.6	24.8	23.4
sp|P61714|RISB_ECOLI;sp|C4ZTH2|RISB_ECOBW;sp|B1XF03|RISB_ECODH	sp|P61714|RISB_ECOLI;sp|C4ZTH2|RISB_ECOBW;sp|B1XF03|RISB_ECODH	ribE	0.042665	58.365	3	0.033696	110.27	5	0.019957	105.69	2	0.041137	63.508	4	0.036365	70.115	5	0.024833	78.495	3	0.964186	1.07921	1.24433	3	8	8	7	6	8	7	7	8	7	6	8	7	7	8	66.7	66.7	16.156	156	0	323.31	66.7	57.7	66.7	66.7	66.7
sp|P0AG40|RIBF_ECOLI	sp|P0AG40|RIBF_ECOLI	ribF	Only L		0	Only L		0	Only L		0	Only L		0	Only L		0	Only L		0	NO H	NO H	NO H	1	12	12	5	2	8	3	6	9	5	2	8	3	6	9	49.2	49.2	34.734	313	0	96.722	24	15.7	29.4	9.9	30.7
sp|P0AF93|RIDA_ECOLI	sp|P0AF93|RIDA_ECOLI	ridA	0.0144		1	0.016631	7.9524	2	0.012574		1	0.015004	8.9344	2	0.014229		1	0.01063		1	1.04194	0.855571	0.845395	1	8	8	6	7	5	7	5	6	6	7	5	7	5	6	85.2	85.2	13.611	128	0	164.28	70.3	79.7	51.6	77.3	64.8
sp|P22564|RIHC_ECOLI;sp|C4ZPV6|RIHC_ECOBW;sp|B1XBF5|RIHC_ECODH	sp|P22564|RIHC_ECOLI;sp|C4ZPV6|RIHC_ECOBW;sp|B1XBF5|RIHC_ECODH	rihC	Only L		0	Only L		0	ND		0	ND		0	Only L		0	ND		0	NO H	NO H	NO H	3	5	5	4	1	1	0	1	0	4	1	1	0	1	0	25.3	25.3	32.56	304	0	19.41	21.4	3.9	3.9	0	3.9
sp|P0A944|RIMI_ECOLI	sp|P0A944|RIMI_ECOLI	rimI	Only L		0	Only L		0	Only L		0	Only L		0	Only L		0	ND		0	NO H	NO H	NO H	1	3	3	2	1	2	1	2	0	2	1	2	1	2	0	29.1	29.1	16.61	148	0	16.34	23	8.8	23	8.8	14.9
sp|P0A948|RIMJ_ECOLI	sp|P0A948|RIMJ_ECOLI	rimJ	Only L		0	Only L		0	Only L		0	Only L		0	Only L		0	Only L		0	NO H	NO H	NO H	1	4	4	3	1	1	3	2	1	3	1	1	3	2	1	23.7	23.7	22.688	194	0	12.722	15.5	8.2	4.6	15.5	10.8
sp|P0C0U4|RIMK_ECOLI;sp|C4ZY24|RIMK_ECOBW;sp|B1X7Z3|RIMK_ECODH	sp|P0C0U4|RIMK_ECOLI;sp|C4ZY24|RIMK_ECOBW;sp|B1X7Z3|RIMK_ECODH	rimK	ND		0	ND		0	ND		0	Only L		0	ND		0	ND		0	NO H	NO H	NO H	3	3	3	1	1	0	2	0	0	1	1	0	2	0	0	10	10	32.436	300	0	5.8916	3	4.7	0	5.3	0
sp|P13857|RIML_ECOLI	sp|P13857|RIML_ECOLI	rimL	0.4607		1	ND		0	Only L		0	Only L		0	ND		0	ND		0	H only in del maz	NO H	NO H	1	3	3	2	0	3	2	1	0	2	0	3	2	1	0	31.8	31.8	20.68	179	0	11.528	18.4	0	31.8	18.4	6.7
sp|P0A7X6|RIMM_ECOLI;sp|C4ZYM6|RIMM_ECOBW;sp|B1XBT0|RIMM_ECODH	sp|P0A7X6|RIMM_ECOLI;sp|C4ZYM6|RIMM_ECOBW;sp|B1XBT0|RIMM_ECODH	rimM	0.053424	15.032	3	0.061433	37.405	2	Only L		0	Only L		0	0.042299	69.828	2	Only L		0	H only in del maz	0.688539	NO H	3	15	15	10	9	7	8	12	7	10	9	7	8	12	7	96.2	96.2	20.605	182	0	225.46	57.1	51.6	44	62.6	88.5
sp|P0AEI4|RIMO_ECOLI;sp|B1X7X6|RIMO_ECODH	sp|P0AEI4|RIMO_ECOLI;sp|B1X7X6|RIMO_ECODH	rimO	Only L		0	Only L		0	Only L		0	Only L		0	Only L		0	Only L		0	NO H	NO H	NO H	2	17	17	6	4	11	6	6	10	6	4	11	6	6	10	49.9	49.9	49.581	441	0	78.387	20.9	13.4	34.7	18.8	20.9
sp|P0A8A8|RIMP_ECOLI;sp|B1XGY2|RIMP_ECODH;sp|C4ZSR1|RIMP_ECOBW	sp|P0A8A8|RIMP_ECOLI;sp|B1XGY2|RIMP_ECODH;sp|C4ZSR1|RIMP_ECOBW	rimP	Only L		0	ND		0	Only L		0	Only L		0	Only L		0	Only L		0	NO H	NO H	NO H	3	4	4	2	1	2	3	2	3	2	1	2	3	2	3	17.3	17.3	16.651	150	0	9.6546	10	4.7	12	17.3	12
sp|P36999|RLMA_ECOLI	sp|P36999|RLMA_ECOLI	rlmA	Only L		0	Only L		0	Only L		0	Only L		0	Only L		0	Only L		0	NO H	NO H	NO H	1	9	9	4	2	6	5	2	2	4	2	6	5	2	2	40.1	40.1	30.419	269	0	33.931	16.4	10.8	27.9	17.8	11.5
sp|P63177|RLMB_ECOLI	sp|P63177|RLMB_ECOLI	rlmB	0.10345		1	Only L		0	Only L		0	Only L		0	Only L		0	Only L		0	H only in del maz	NO H	NO H	1	11	11	8	6	6	9	5	7	8	6	6	9	5	7	54.3	54.3	26.556	243	0	81.038	50.6	41.2	41.2	51	30.9
sp|P0C0R7|RLME_ECOLI;sp|C4ZSR8|RLME_ECOBW;sp|B1XGY9|RLME_ECODH	sp|P0C0R7|RLME_ECOLI;sp|C4ZSR8|RLME_ECOBW;sp|B1XGY9|RLME_ECODH	rlmE	Only L		0	Only L		0	Only L		0	0.093078		1	Only L		0	Only L		0	H only in wt	NO H	NO H	3	6	6	3	1	1	4	3	1	3	1	1	4	3	1	31.1	31.1	23.335	209	0	29.298	24.9	18.2	5.7	29.2	25.4
sp|P75782|RLMF_ECOLI;sp|C4ZXX9|RLMF_ECOBW;sp|B1X7D7|RLMF_ECODH	sp|P75782|RLMF_ECOLI;sp|C4ZXX9|RLMF_ECOBW;sp|B1X7D7|RLMF_ECODH	rlmF	Only L		0	Only L		0	Only L		0	Only L		0	Only L		0	Only L		0	NO H	NO H	NO H	3	6	6	1	1	5	2	2	3	1	1	5	2	2	3	30.2	30.2	34.226	308	0	42.586	3.2	4.5	23.1	10.4	13
sp|P42596|RLMG_ECOLI;sp|B1XG88|RLMG_ECODH	sp|P42596|RLMG_ECOLI;sp|B1XG88|RLMG_ECODH	rlmG	Only L		0	ND		0	ND		0	ND		0	Only L		0	ND		0	NO H	NO H	NO H	2	3	3	2	0	1	0	1	0	2	0	1	0	1	0	10.1	10.1	42.331	378	0	5.5413	6.6	0	3.4	0	4
sp|P0A8I8|RLMH_ECOLI;sp|C4ZWC3|RLMH_ECOBW;sp|B1X631|RLMH_ECODH	sp|P0A8I8|RLMH_ECOLI;sp|C4ZWC3|RLMH_ECOBW;sp|B1X631|RLMH_ECODH	rlmH	Only L		0	Only L		0	Only L		0	Only L		0	Only L		0	Only L		0	NO H	NO H	NO H	3	7	7	3	1	2	4	1	2	3	1	2	4	1	2	60	60	17.341	155	0	34.714	23.2	8.4	23.9	36.1	8.4
sp|P75876|RLMI_ECOLI;sp|C4ZQ93|RLMI_ECOBW;sp|B1X8S1|RLMI_ECODH	sp|P75876|RLMI_ECOLI;sp|C4ZQ93|RLMI_ECOBW;sp|B1X8S1|RLMI_ECODH	rlmI	Only L		0	Only L		0	Only L		0	Only L		0	Only L		0	Only L		0	NO H	NO H	NO H	3	14	14	6	9	12	6	9	8	6	9	12	6	9	8	43.2	43.2	44.356	396	0	131	18.4	26	38.4	17.7	24.7
sp|P37634|RLMJ_ECOLI	sp|P37634|RLMJ_ECOLI	rlmJ	Only L		0	Only L		0	Only L		0	Only L		0	Only L		0	Only L		0	NO H	NO H	NO H	1	8	8	3	4	3	2	4	3	3	4	3	2	4	3	40.7	40.7	31.941	280	0	30.589	13.9	23.2	15.7	12.5	22.5
sp|P75864|RLMKL_ECOLI;sp|B1X8Q2|RLMKL_ECODH	sp|P75864|RLMKL_ECOLI;sp|B1X8Q2|RLMKL_ECODH	rlmL	Only L		0	Only L		0	Only L		0	Only L		0	Only L		0	Only L		0	NO H	NO H	NO H	2	13	13	5	2	7	6	6	7	5	2	7	6	6	7	21.4	21.4	78.853	702	0	37.25	9.3	4.6	9.5	10.5	10.7
sp|P0ADR6|RLMM_ECOLI;sp|C4ZZW1|RLMM_ECOBW;sp|B1XDL5|RLMM_ECODH	sp|P0ADR6|RLMM_ECOLI;sp|C4ZZW1|RLMM_ECOBW;sp|B1XDL5|RLMM_ECODH	rlmM	ND		0	ND		0	Only L		0	Only L		0	Only L		0	Only L		0	NO H	NO H	NO H	3	11	11	0	0	1	3	4	9	0	0	1	3	4	9	28.4	28.4	41.905	366	0	31.144	0	0	3.3	9.3	11.2
sp|P36979|RLMN_ECOLI;sp|C4ZX92|RLMN_ECOBW;sp|B1XAZ2|RLMN_ECODH	sp|P36979|RLMN_ECOLI;sp|C4ZX92|RLMN_ECOBW;sp|B1XAZ2|RLMN_ECODH	rlmN	Only L		0	Only L		0	Only L		0	0.060713		1	0.4121		1	Only L		0	H only in wt	H only in wt	NO H	3	15	15	5	7	6	4	9	3	5	7	6	4	9	3	42.4	42.4	43.085	384	0	59.578	12.5	16.9	22.7	11.7	24.7
sp|P10100|RLPA_ECOLI	sp|P10100|RLPA_ECOLI	rlpA	Only L		0	Only L		0	Only L		0	Only L		0	Only L		0	Only L		0	NO H	NO H	NO H	1	10	10	5	4	5	4	3	6	5	4	5	4	3	6	51.4	51.4	37.528	362	0	82.369	18.2	24.9	25.7	18	9.9
sp|P37765|RLUB_ECOLI	sp|P37765|RLUB_ECOLI	rluB	Only L		0	Only L		0	Only L		0	Only L		0	Only L		0	Only L		0	NO H	NO H	NO H	1	13	13	6	7	10	7	6	9	6	7	10	7	6	9	45.7	45.7	32.711	291	0	108.33	26.1	23	37.5	27.1	20.6
sp|P0AA39|RLUC_ECOLI	sp|P0AA39|RLUC_ECOLI	rluC	Only L		0	Only L		0	Only L		0	Only L		0	Only L		0	Only L		0	NO H	NO H	NO H	1	20	20	12	9	11	13	7	10	12	9	11	13	7	10	58.9	58.9	36.026	319	0	61.558	37.6	28.5	35.1	37.6	23.8
sp|P33643|RLUD_ECOLI	sp|P33643|RLUD_ECOLI	rluD	Only L		0	Only L		0	Only L		0	Only L		0	Only L		0	Only L		0	NO H	NO H	NO H	1	10	10	5	5	4	6	5	2	5	5	4	6	5	2	42.6	42.6	37.121	326	0	80.606	24.5	23.3	15.3	28.5	21.5
sp|P75966|RLUE_ECOLI	sp|P75966|RLUE_ECOLI	rluE	Only L		0	ND		0	Only L		0	ND		0	Only L		0	Only L		0	NO H	NO H	NO H	1	5	5	1	0	3	0	1	1	1	0	3	0	1	1	25.8	25.8	24.88	217	0	6.5401	3.2	0	16.6	0	6
sp|P32684|RLUF_ECOLI	sp|P32684|RLUF_ECOLI	rluF	Only L		0	Only L		0	Only L		0	Only L		0	Only L		0	Only L		0	NO H	NO H	NO H	1	11	11	7	4	5	5	5	5	7	4	5	5	5	5	54.8	54.8	32.476	290	0	64.284	43.8	17.9	20.7	23.4	34.8
sp|P0AFW2|RMF_ECOLI	sp|P0AFW2|RMF_ECOLI	rmf	0.60789	67.375	6	0.70721	27.191	3	0.44055	26.302	2	0.70336	58.806	5	0.85426	35.689	3	0.55357	66.831	4	1.15705	1.20793	1.25654	1	5	5	5	3	3	4	3	4	5	3	3	4	3	4	72.7	72.7	6.5074	55	0	72.941	72.7	54.5	40	54.5	54.5
sp|P21338|RNI_ECOLI	sp|P21338|RNI_ECOLI	rna	Only L		0	Only L		0	Only L		0	Only L		0	Only L		0	Only L		0	NO H	NO H	NO H	1	14	14	9	8	9	10	9	9	9	8	9	10	9	9	59.7	59.7	29.617	268	0	81.333	38.1	41.8	41	44.4	41.8
sp|P30850|RNB_ECOLI;sp|C4ZTY2|RNB_ECOBW;sp|B1XBN7|RNB_ECODH	sp|P30850|RNB_ECOLI;sp|C4ZTY2|RNB_ECOBW;sp|B1XBN7|RNB_ECODH	rnb	0.0133424		0	Only L		0	Only L		0	Only L		0	Only L		0	0.93714		1	H only in del maz	NO H	H only in wt	3	36	36	20	23	23	25	22	24	20	23	23	25	22	24	58.4	58.4	72.49	644	0	302.84	33.5	38.8	43	42.5	37.7
sp|P0A7Y0|RNC_ECOLI;sp|C4ZYJ0|RNC_ECOBW;sp|B1XB41|RNC_ECODH	sp|P0A7Y0|RNC_ECOLI;sp|C4ZYJ0|RNC_ECOBW;sp|B1XB41|RNC_ECODH	rnc	0.026072		1	Only L		0	0.016325		1	Only L		0	Only L		0	Only L		0	H only in del maz	NO H	H only in del maz	3	19	19	11	6	10	10	7	10	11	6	10	10	7	10	73.9	73.9	25.55	226	0	168.79	47.8	40.7	44.2	48.2	38.5
sp|P09155|RND_ECOLI	sp|P09155|RND_ECOLI	rnd	Only L		0	Only L		0	Only L		0	Only L		0	ND		0	ND		0	NO H	NO H	NO H	1	6	6	1	2	2	2	0	0	1	2	2	2	0	0	16	16	42.734	375	0	11.732	3.5	4.5	5.6	5.9	0
sp|P21513|RNE_ECOLI	sp|P21513|RNE_ECOLI	rne	Only L		0	Only L		0	Only L		0	Only L		0	0.66389		1	Only L		0	NO H	H only in wt	NO H	1	59	59	45	38	42	39	38	39	45	38	42	39	38	39	64.6	64.6	118.2	1061	0	323.31	57.5	54.4	52.4	48.4	50.7
sp|P0A9J0|RNG_ECOLI	sp|P0A9J0|RNG_ECOLI	rng	Only L		0	Only L		0	Only L		0	Only L		0	0.42208		1	Only L		0	NO H	H only in wt	NO H	1	18	18	5	4	7	8	4	11	5	4	7	8	4	11	40.9	40.9	55.364	489	0	111.58	14.7	9.2	18.2	22.5	12.9
sp|P0A7Y4|RNH_ECOLI;sp|C4ZRV1|RNH_ECOBW;sp|B1XD78|RNH_ECODH	sp|P0A7Y4|RNH_ECOLI;sp|C4ZRV1|RNH_ECOBW;sp|B1XD78|RNH_ECODH	rnhA	Only L		0	0.1319		1	Only L		0	Only L		0	Only L		0	ND		0	NO H	H only in del maz	NO H	3	6	6	3	1	2	3	2	0	3	1	2	3	2	0	48.4	48.4	17.597	155	0	20.995	32.9	10.3	14.8	24.5	17.4
sp|P10442|RNH2_ECOLI;sp|C4ZRS5|RNH2_ECOBW;sp|B1XD52|RNH2_ECODH	sp|P10442|RNH2_ECOLI;sp|C4ZRS5|RNH2_ECOBW;sp|B1XD52|RNH2_ECODH	rnhB	0.03585		1	Only L		0	Only L		0	Only L		0	Only L		0	Only L		0	H only in del maz	NO H	NO H	3	6	6	2	1	6	3	2	4	2	1	6	3	2	4	30.3	30.3	21.526	198	0	17.294	6.1	6.1	30.3	16.2	10.1
sp|P0AFW4|RNK_ECOLI	sp|P0AFW4|RNK_ECOLI	rnk	Only L		0	ND		0	Only L		0	Only L		0	Only L		0	ND		0	NO H	NO H	NO H	1	2	2	1	0	1	1	1	0	1	0	1	1	1	0	19.1	19.1	14.927	136	0	6.8975	14	0	5.1	5.1	5.1
sp|P0A7Y8|RNPA_ECOLI;sp|C4ZYY1|RNPA_ECOBW;sp|B1X9T2|RNPA_ECODH	sp|P0A7Y8|RNPA_ECOLI;sp|C4ZYY1|RNPA_ECOBW;sp|B1X9T2|RNPA_ECODH	rnpA	Only L		0	Only L		0	Only L		0	Only L		0	Only L		0	0.33214		1	NO H	NO H	H only in wt	3	4	4	2	2	2	2	2	3	2	2	2	2	2	3	37	37	13.789	119	0	46.175	21	21	21	21	21
sp|P21499|RNR_ECOLI	sp|P21499|RNR_ECOLI	rnr	Only L		0	Only L		0	Only L		0	Only L		0	Only L		0	Only L		0	NO H	NO H	NO H	1	36	36	14	14	25	17	11	18	14	14	25	17	11	18	44.9	44.9	92.108	813	0	116.65	18.9	20	32.2	25.3	16
sp|P30014|RNT_ECOLI	sp|P30014|RNT_ECOLI	rnt	0.0133424		0	ND		0	Only L		0	Only L		0	ND		0	Only L		0	H only in del maz	NO H	NO H	1	4	4	2	1	2	1	0	2	2	1	2	1	0	2	31.6	31.6	23.522	215	0	19.405	20.5	5.6	16.3	5.6	0
sp|P0ACI0|ROB_ECOLI	sp|P0ACI0|ROB_ECOLI	rob	Only L		0	Only L		0	Only L		0	Only L		0	Only L		0	Only L		0	NO H	NO H	NO H	1	8	8	5	1	7	5	1	7	5	1	7	5	1	7	33.6	33.6	33.144	289	0	27.675	18	3.1	30.8	17.3	3.1
sp|P27434|RODZ_ECOLI;sp|C4ZX91|RODZ_ECOBW;sp|B1XAZ1|RODZ_ECODH	sp|P27434|RODZ_ECOLI;sp|C4ZX91|RODZ_ECOBW;sp|B1XAZ1|RODZ_ECODH	rodZ	Only L		0	ND		0	Only L		0	Only L		0	Only L		0	Only L		0	NO H	NO H	NO H	3	9	9	5	2	8	5	2	9	5	2	8	5	2	9	26.1	26.1	36.191	337	0	103.34	16.6	9.2	26.1	22.3	9.2
sp|P0AFW8|ROF_ECOLI	sp|P0AFW8|ROF_ECOLI	rof	Only L		0	ND		0	Only L		0	Only L		0	Only L		0	Only L		0	NO H	NO H	NO H	1	5	5	4	1	4	3	2	2	4	1	4	3	2	2	50	50	9.4795	84	0	28.925	41.7	20.2	46.4	46.4	38.1
sp|P27431|ROXA_ECOLI	sp|P27431|ROXA_ECOLI	roxA	Only L		0	Only L		0	Only L		0	Only L		0	Only L		0	Only L		0	NO H	NO H	NO H	1	10	10	6	5	8	7	7	7	6	5	8	7	7	7	31.1	31.1	42.578	373	0	55.921	22	18.2	27.3	22	22.3
sp|P0AG07|RPE_ECOLI	sp|P0AG07|RPE_ECOLI	rpe	0.045394		1	0.064728		1	Only L		0	Only L		0	Only L		0	Only L		0	H only in del maz	H only in del maz	NO H	1	10	10	7	4	8	5	4	7	7	4	8	5	4	7	56.4	56.4	24.554	225	0	95.438	48	27.1	51.6	44.4	22.2
sp|P0CG18|RNPH_ECOBW;sp|P0CG19|RNPH_ECOLI	sp|P0CG18|RNPH_ECOBW;sp|P0CG19|RNPH_ECOLI	rph	Only L		0	Only L		0	Only L		0	Only L		0	Only L		0	Only L		0	NO H	NO H	NO H	2	6	6	3	4	6	3	4	6	3	4	6	3	4	6	34.9	34.9	25.352	238	0	56.874	18.5	24.4	34.9	17.6	23.5
sp|P0A7Z0|RPIA_ECOLI;sp|C5A0I5|RPIA_ECOBW;sp|B1XEJ9|RPIA_ECODH	sp|P0A7Z0|RPIA_ECOLI;sp|C5A0I5|RPIA_ECOBW;sp|B1XEJ9|RPIA_ECODH	rpiA	0.034562	132.44	3	0.032991	123.34	7	0.027865	18.076	2	0.031993	93.252	5	0.031247	90.769	4	0.020276	75.943	4	0.92567	0.947137	0.727651	3	14	14	11	10	10	12	8	6	11	10	10	12	8	6	58.9	58.9	22.86	219	0	191.62	54.3	55.3	54.3	55.3	35.6
sp|P0ACS7|RPIR_ECOLI	sp|P0ACS7|RPIR_ECOLI	rpiR	Only L		0	ND		0	Only L		0	Only L		0	Only L		0	ND		0	NO H	NO H	NO H	1	4	4	4	0	2	1	1	0	4	0	2	1	1	0	22	19.6	32.362	296	0	12.6	19.6	2.4	12.2	6.1	4.7
sp|P0A7L0|RL1_ECOLI;sp|C5A0S4|RL1_ECOBW;sp|B1XBY6|RL1_ECODH	sp|P0A7L0|RL1_ECOLI;sp|C5A0S4|RL1_ECOBW;sp|B1XBY6|RL1_ECODH	rplA	0.019585	128.71	8	1.14805	146.05	8	0.0094032	22.655	5	0.0153	60.475	7	0.0194	136.98	10	0.00842	41.88	4	0.78121	0.0168982	0.89544	3	24	24	16	19	19	16	18	18	16	19	19	16	18	18	81.6	81.6	24.729	234	0	323.31	67.1	79.1	65.4	62	79.5
sp|P60422|RL2_ECOLI;sp|C4ZUH2|RL2_ECOBW;sp|B1X6G8|RL2_ECODH	sp|P60422|RL2_ECOLI;sp|C4ZUH2|RL2_ECOBW;sp|B1X6G8|RL2_ECODH	rplB	0.014221	111.55	18	0.015096	86.158	9	0.0099967	64.074	15	0.0090486	140.7	14	0.014168	157.25	11	0.0049048	178.88	11	0.636284	0.938527	0.490642	3	27	27	23	21	21	21	21	19	23	21	21	21	21	19	73.6	73.6	29.86	273	0	323.31	73.3	70.3	65.2	70.7	70.7
sp|P60438|RL3_ECOLI;sp|C4ZUH5|RL3_ECOBW;sp|B1X6H1|RL3_ECODH	sp|P60438|RL3_ECOLI;sp|C4ZUH5|RL3_ECOBW;sp|B1X6H1|RL3_ECODH	rplC	0.01457	55.734	13	0.011862	89.726	10	0.0071254	62.176	8	0.010336	51.35	10	0.013647	65.866	11	0.0050133	101.94	6	0.709403	1.15048	0.703582	3	27	27	18	21	19	20	21	21	18	21	19	20	21	21	85.2	85.2	22.243	209	0	219.55	67.5	82.3	70.8	67	80.4
sp|P60723|RL4_ECOLI;sp|C4ZUH4|RL4_ECOBW;sp|B1X6H0|RL4_ECODH	sp|P60723|RL4_ECOLI;sp|C4ZUH4|RL4_ECOBW;sp|B1X6H0|RL4_ECODH	rplD	0.015291	104.96	8	0.014934	67.1	6	0.0086393	117.56	4	0.011153	74.905	7	0.015069	66.759	6	0.0049127	150.92	3	0.729383	1.00904	0.568646	3	20	20	15	17	16	16	16	14	15	17	16	16	16	14	80.6	80.6	22.086	201	0	323.31	60.2	77.1	60.2	63.7	72.6
sp|P62399|RL5_ECOLI;sp|C4ZUG3|RL5_ECOBW;sp|B1X6G0|RL5_ECODH	sp|P62399|RL5_ECOLI;sp|C4ZUG3|RL5_ECOBW;sp|B1X6G0|RL5_ECODH	rplE	0.020378	125.69	11	0.022225	140.99	15	0.0074792	149.2	7	0.015589	147.63	12	0.020611	142.05	8	0.0076453	169.81	8	0.764992	0.927379	1.02221	3	22	22	20	20	18	20	20	19	20	20	18	20	20	19	83.8	83.8	20.301	179	0	323.31	76	77.7	73.7	76	83.8
sp|P0AG55|RL6_ECOLI;sp|C4ZUG0|RL6_ECOBW;sp|B1X6F7|RL6_ECODH	sp|P0AG55|RL6_ECOLI;sp|C4ZUG0|RL6_ECOBW;sp|B1X6F7|RL6_ECODH	rplF	0.018087	83.52	11	0.019251	115.31	9	0.0068065	87.724	6	0.013965	116.88	11	0.018896	81.968	9	0.0067456	164.1	7	0.772102	0.981559	0.991053	3	15	15	15	14	15	15	13	13	15	14	15	15	13	13	84.2	84.2	18.904	177	0	323.31	84.2	82.5	84.2	84.2	78
sp|P0A7R1|RL9_ECOLI;sp|C4ZR80|RL9_ECOBW;sp|B1XDV3|RL9_ECODH	sp|P0A7R1|RL9_ECOLI;sp|C4ZR80|RL9_ECOBW;sp|B1XDV3|RL9_ECODH	rplI	0.013425	69.971	4	0.016323	106.78	7	0.0090846	4.8417	4	0.0098403	10.76	4	0.014488	82.97	6	0.0047659	14.706	4	0.732983	0.887582	0.524613	3	19	19	14	16	14	13	16	14	14	16	14	13	16	14	96.6	96.6	15.769	149	0	241.07	85.9	87.2	89.3	81.2	92.6
sp|P0A7J3|RL10_ECOLI;sp|C5A0S5|RL10_ECOBW;sp|B1XBY7|RL10_ECODH	sp|P0A7J3|RL10_ECOLI;sp|C5A0S5|RL10_ECOBW;sp|B1XBY7|RL10_ECODH	rplJ	0.025838	78.692	6	0.027765	150.76	8	0.011331	204.45	9	0.02034	53.19	6	0.026921	107.69	6	0.022144	195.95	6	0.787213	0.969602	1.95428	3	16	16	14	13	15	14	14	14	14	13	15	14	14	14	76.4	76.4	17.711	165	0	323.31	76.4	64.2	72.1	75.8	64.2
sp|P0A7J7|RL11_ECOLI;sp|C5A0S3|RL11_ECOBW;sp|B1XBY5|RL11_ECODH	sp|P0A7J7|RL11_ECOLI;sp|C5A0S3|RL11_ECOBW;sp|B1XBY5|RL11_ECODH	rplK	0.017917	67.513	7	0.015373	84.419	5	0.007792	66.935	5	0.013772	25.669	5	0.017129	77.141	4	0.0072555	32.384	6	0.768655	1.11423	0.931147	3	8	8	8	8	7	6	7	8	8	8	7	6	7	8	49.3	49.3	14.875	142	0	79.728	49.3	49.3	43.7	43.7	49.3
sp|P0A7K2|RL7_ECOLI;sp|C5A0S6|RL7_ECOBW;sp|B1XBY8|RL7_ECODH	sp|P0A7K2|RL7_ECOLI;sp|C5A0S6|RL7_ECOBW;sp|B1XBY8|RL7_ECODH	rplL	0.027652	227.2	4	0.024534	151.12	10	0.012005	160.74	6	0.024628	190.81	4	0.026557	182.44	7	0.012444	177.9	5	0.890641	1.08246	1.03657	3	17	17	13	16	14	15	16	13	13	16	14	15	16	13	93.4	93.4	12.295	121	0	286.99	77.7	93.4	63.6	84.3	93.4
sp|P0AA10|RL13_ECOLI;sp|C4ZSW9|RL13_ECOBW;sp|B1XHK4|RL13_ECODH	sp|P0AA10|RL13_ECOLI;sp|C4ZSW9|RL13_ECOBW;sp|B1XHK4|RL13_ECODH	rplM	0.0084425	146.49	8	0.0086602	207.04	3	0.0037213	337.29	3	0.0068727	195.51	5	0.0081486	219.55	5	0.0022004	222.25	3	0.81406	0.940925	0.591299	3	19	19	15	16	16	15	16	18	15	16	16	15	16	18	80.3	80.3	16.018	142	0	323.31	75.4	78.9	73.9	77.5	73.9
sp|P0ADY3|RL14_ECOLI;sp|C4ZUG5|RL14_ECOBW;sp|B1X6G2|RL14_ECODH	sp|P0ADY3|RL14_ECOLI;sp|C4ZUG5|RL14_ECOBW;sp|B1X6G2|RL14_ECODH	rplN	0.03015	87.318	5	0.031161	91.107	5	0.01475	22.113	2	0.024798	38.758	4	0.032232	100.35	7	0.013462	19.012	3	0.822488	1.03437	0.912678	3	13	13	10	11	9	11	9	9	10	11	9	11	9	9	78	78	13.541	123	0	248.44	69.9	72.4	64.2	65	71.5
sp|P02413|RL15_ECOLI;sp|C4ZUF6|RL15_ECOBW;sp|B1X6F3|RL15_ECODH	sp|P02413|RL15_ECOLI;sp|C4ZUF6|RL15_ECOBW;sp|B1X6F3|RL15_ECODH	rplO	0.021252	135.8	7	0.0302704	152.4	6	0.012245	155.56	7	0.016859	126.02	7	0.025039	41.777	6	0.0075066	181.89	5	0.79329	0.827178	0.613034	3	11	11	8	8	9	10	9	10	8	8	9	10	9	10	64.6	64.6	14.98	144	0	110.31	54.2	50	55.6	64.6	63.2
sp|P0ADY7|RL16_ECOLI;sp|C4ZUG8|RL16_ECOBW;sp|B1X6G5|RL16_ECODH	sp|P0ADY7|RL16_ECOLI;sp|C4ZUG8|RL16_ECOBW;sp|B1X6G5|RL16_ECODH	rplP	0.015406	51.02	3	0.026917	107.09	5	0.020221	136.7	8	0.011629	40.819	3	0.019702	100.88	4	0.0068201	163.87	5	0.754836	0.731954	0.337278	3	8	8	6	8	6	7	7	7	6	8	6	7	7	7	58.1	58.1	15.281	136	0	191.57	46.3	58.1	50	51.5	51.5
sp|P0AG44|RL17_ECOLI;sp|C4ZUE9|RL17_ECOBW;sp|B1X6E6|RL17_ECODH	sp|P0AG44|RL17_ECOLI;sp|C4ZUE9|RL17_ECOBW;sp|B1X6E6|RL17_ECODH	rplQ	0.012458	99.843	7	0.01431	169.99	2	0.0070329	192.62	4	0.010509	131.27	6	0.013182	151.16	5	0.0054996	198.41	6	0.843554	0.921174	0.781982	3	12	12	8	10	8	10	11	9	8	10	8	10	11	9	53.5	53.5	14.364	127	0	87.247	53.5	47.2	53.5	53.5	53.5
sp|P0C018|RL18_ECOLI;sp|C4ZUF9|RL18_ECOBW;sp|B1X6F6|RL18_ECODH	sp|P0C018|RL18_ECOLI;sp|C4ZUF9|RL18_ECOBW;sp|B1X6F6|RL18_ECODH	rplR	0.018287	123.92	10	0.019713	116.72	9	0.0099289	85.64	4	0.013792	48.51	6	0.019382	143.56	10	0.0072219	127.18	4	0.754197	0.983209	0.727362	3	11	11	10	9	9	11	9	9	10	9	9	11	9	9	74.4	74.4	12.769	117	0	152.32	67.5	66.7	67.5	74.4	67.5
sp|P0A7K6|RL19_ECOLI;sp|C4ZYM4|RL19_ECOBW;sp|B1XBS8|RL19_ECODH	sp|P0A7K6|RL19_ECOLI;sp|C4ZYM4|RL19_ECOBW;sp|B1XBS8|RL19_ECODH	rplS	0.037575	63.448	5	0.031554	110.49	4	0.010986	141.77	4	0.026191	58.458	5	0.027706	175.72	6	0.014897	110.24	4	0.697033	0.87805	1.356	3	14	14	11	12	14	11	11	12	11	12	14	11	11	12	75.7	75.7	13.133	115	0	323.31	75.7	75.7	75.7	74.8	75.7
sp|P0A7L3|RL20_ECOLI;sp|C4ZYH8|RL20_ECOBW;sp|B1XG23|RL20_ECODH	sp|P0A7L3|RL20_ECOLI;sp|C4ZYH8|RL20_ECOBW;sp|B1XG23|RL20_ECODH	rplT	0.01777	7.6114	3	0.017491	153.2	5	0.011113		1	0.0168	133.87	6	0.017197	204.09	4	0.0098297	163.58	2	0.945414	0.983191	0.884523	3	13	13	11	11	10	12	11	9	11	11	10	12	11	9	50	50	13.497	118	0	62.513	44.9	43.2	44.9	44.9	44.9
sp|P0AG48|RL21_ECOLI;sp|C4ZSS5|RL21_ECOBW;sp|B1XHG2|RL21_ECODH	sp|P0AG48|RL21_ECOLI;sp|C4ZSS5|RL21_ECOBW;sp|B1XHG2|RL21_ECODH	rplU	0.010893	95.225	5	0.011929	4.6371	2	0.0029315	4.6712	2	0.013843	18.924	2	0.017256	82.384	5	0.0058674	21.642	3	1.27082	1.44656	2.0015	3	9	9	9	8	6	7	8	6	9	8	6	7	8	6	52.4	52.4	11.564	103	0	40.436	52.4	49.5	39.8	49.5	49.5
sp|P61175|RL22_ECOLI;sp|C4ZUH0|RL22_ECOBW;sp|B1X6G6|RL22_ECODH	sp|P61175|RL22_ECOLI;sp|C4ZUH0|RL22_ECOBW;sp|B1X6G6|RL22_ECODH	rplV	0.013536	132.1	7	0.01703	101.9	7	0.010842	97.626	5	0.0097657	161.85	5	0.013864	64.15	7	0.0052374		1	0.721461	0.814093	0.483066	3	16	16	14	15	16	15	14	15	14	15	16	15	14	15	69.1	69.1	12.226	110	0	323.31	68.2	68.2	69.1	69.1	69.1
sp|P0ADZ0|RL23_ECOLI	sp|P0ADZ0|RL23_ECOLI	rplW	0.01626	82.945	2	0.015224		1	0.020508		1	Only L		0	0.016274		1	0.0057768		1	H only in del maz	1.06897	0.281685	1	8	8	6	3	6	5	7	4	6	3	6	5	7	4	66	66	11.199	100	0	83.14	51	32	44	52	58
sp|P60624|RL24_ECOLI;sp|C4ZUG4|RL24_ECOBW;sp|B1X6G1|RL24_ECODH	sp|P60624|RL24_ECOLI;sp|C4ZUG4|RL24_ECOBW;sp|B1X6G1|RL24_ECODH	rplX	0.029317	124.09	9	1.9799	120.21	10	0.012713	165.09	5	0.023947	147.33	11	0.028954	127.24	8	0.01194	149.84	9	0.81683	0.014624	0.939196	3	17	17	14	15	15	15	14	15	14	15	15	15	14	15	83.7	83.7	11.316	104	0	323.31	76	83.7	76.9	82.7	83.7
sp|P68919|RL25_ECOLI;sp|C4ZU30|RL25_ECOBW;sp|B1X883|RL25_ECODH	sp|P68919|RL25_ECOLI;sp|C4ZU30|RL25_ECOBW;sp|B1X883|RL25_ECODH	rplY	0.010581	103.81	6	0.01418	99.522	3	0.0036971	76.258	2	0.0096125	27.197	7	0.01471	89.579	3	0.0045168	145.98	3	0.908468	1.03738	1.22171	3	12	12	12	11	11	12	10	12	12	11	11	12	10	12	85.1	85.1	10.693	94	0	217.13	85.1	83	85.1	85.1	83
sp|P0A7L8|RL27_ECOLI;sp|C4ZSS4|RL27_ECOBW;sp|B1XHG1|RL27_ECODH	sp|P0A7L8|RL27_ECOLI;sp|C4ZSS4|RL27_ECOBW;sp|B1XHG1|RL27_ECODH	rpmA	0.013749	48.461	3	0.015794	17.95	3	0.0052998		1	0.016629	16.219	4	0.023763	22.708	3	0.0084274	62.32	3	1.20947	1.50456	1.59014	3	7	7	5	6	5	5	6	4	5	6	5	5	6	4	48.2	48.2	9.1244	85	0	68.376	47.1	47.1	48.2	38.8	47.1
sp|P0A7M2|RL28_ECOLI;sp|C4ZXM9|RL28_ECOBW;sp|B1X971|RL28_ECODH	sp|P0A7M2|RL28_ECOLI;sp|C4ZXM9|RL28_ECOBW;sp|B1X971|RL28_ECODH	rpmB	0.0031172	66.507	3	0.0050167	154.78	2	0.002585	24.004	2	0.0032113	87.85	4	0.0057486	173.68	3	0.0026225	184.43	2	1.03019	1.14589	1.01451	3	12	12	10	10	12	11	11	10	10	10	12	11	11	10	70.5	70.5	9.0064	78	0	46.705	70.5	70.5	70.5	69.2	70.5
sp|P0A7M6|RL29_ECOLI;sp|C4ZUG7|RL29_ECOBW;sp|B1X6G4|RL29_ECODH	sp|P0A7M6|RL29_ECOLI;sp|C4ZUG7|RL29_ECOBW;sp|B1X6G4|RL29_ECODH	rpmC	0.017936	73.986	3	0.025493	138.17	4	0.018087	92.975	6	0.010891		1	0.020902		1	0.0091896	152.12	4	0.607215	0.819911	0.508078	3	4	4	4	4	4	4	4	4	4	4	4	4	4	4	61.9	61.9	7.2734	63	0	248.43	61.9	61.9	61.9	61.9	61.9
sp|P0AG51|RL30_ECOLI;sp|C4ZUF7|RL30_ECOBW;sp|B1X6F4|RL30_ECODH	sp|P0AG51|RL30_ECOLI;sp|C4ZUF7|RL30_ECOBW;sp|B1X6F4|RL30_ECODH	rpmD	0.019354	129.53	5	0.021076	159.8	4	0.0096509	188.09	7	0.014797	163.37	3	0.019959	160.75	3	0.0085842	208.39	3	0.764545	0.947001	0.889471	3	11	11	10	10	9	9	9	7	10	10	9	9	9	7	76.3	76.3	6.5417	59	0	64.137	62.7	76.3	76.3	62.7	62.7
sp|P0A7M9|RL31_ECOLI;sp|C5A0A3|RL31_ECOBW;sp|B1XBA2|RL31_ECODH	sp|P0A7M9|RL31_ECOLI;sp|C5A0A3|RL31_ECOBW;sp|B1XBA2|RL31_ECODH	rpmE	0.02899	112.41	7	0.036513	98.12	6	0.015381	162.04	7	0.025312	57.12	6	0.033557	81.942	5	0.013277	14.996	5	0.873129	0.919043	0.863208	3	8	8	8	6	7	7	7	6	8	6	7	7	7	6	85.7	85.7	7.871	70	0	126.4	85.7	72.9	85.7	85.7	85.7
sp|P0A7N4|RL32_ECOLI;sp|C4ZS29|RL32_ECOBW;sp|B1X9Z9|RL32_ECODH	sp|P0A7N4|RL32_ECOLI;sp|C4ZS29|RL32_ECOBW;sp|B1X9Z9|RL32_ECODH	rpmF	0.017577	28.439	2	0.027816	193.82	3	0.019268	100.27	5	0.019742	80.79	4	0.02759	171.88	7	0.016521	130.75	4	1.12317	0.991875	0.857432	3	6	6	5	6	6	6	6	6	5	6	6	6	6	6	70.2	70.2	6.4463	57	0	252.01	70.2	70.2	70.2	70.2	70.2
sp|P0A7N9|RL33_ECOLI;sp|C4ZXM8|RL33_ECOBW;sp|B1X970|RL33_ECODH	sp|P0A7N9|RL33_ECOLI;sp|C4ZXM8|RL33_ECOBW;sp|B1X970|RL33_ECODH	rpmG	0.0050213	283.22	2	0.0055709		1	0.0048174		1	0.005139	279.59	2	0.006015		1	Only L		0	1.02344	1.07972	H only in del maz	3	7	7	4	6	4	5	6	5	4	6	4	5	6	5	76.4	76.4	6.3715	55	0	113.07	60	76.4	60	60	76.4
sp|P0A7P5|RL34_ECOLI;sp|C4ZYY0|RL34_ECOBW;sp|B1X9T1|RL34_ECODH	sp|P0A7P5|RL34_ECOLI;sp|C4ZYY0|RL34_ECOBW;sp|B1X9T1|RL34_ECODH	rpmH	0.014528	133.66	2	0.024275		1	0.0065553	168.53	2	0.017149	79.524	2	0.020793		1	0.0086079	141.49	2	1.18041	0.85656	1.31312	3	4	4	4	1	3	4	2	3	4	1	3	4	2	3	21.7	21.7	5.3803	46	0	10.972	21.7	19.6	21.7	21.7	19.6
sp|P0A7Q1|RL35_ECOLI;sp|C4ZYH9|RL35_ECOBW;sp|B1XG24|RL35_ECODH	sp|P0A7Q1|RL35_ECOLI;sp|C4ZYH9|RL35_ECOBW;sp|B1XG24|RL35_ECODH	rpmI	Only L		0	ND		0	ND		0	ND		0	ND		0	ND		0	NO H	NO H	NO H	3	2	2	2	1	1	1	1	1	2	1	1	1	1	1	36.9	36.9	7.2888	65	0	5.8282	36.9	20	20	20	20
sp|P0A7Q6|RL36_ECOLI;sp|C4ZUF4|RL36_ECOBW;sp|B1X6F1|RL361_ECODH	sp|P0A7Q6|RL36_ECOLI;sp|C4ZUF4|RL36_ECOBW;sp|B1X6F1|RL361_ECODH	rpmJ	0.019819		1	0.022287		1	0.012926		1	0.017391		1	0.024059		1	0.010814		1	0.877491	1.07951	0.836608	3	1	1	1	1	1	1	1	1	1	1	1	1	1	1	21.1	21.1	4.3643	38	0.00516	2.4607	21.1	21.1	21.1	21.1	21.1
sp|P0A7Z4|RPOA_ECOLI	sp|P0A7Z4|RPOA_ECOLI	rpoA	0.027366	148.89	14	0.715866	140.54	15	0.014444	143.4	7	0.022425	125.79	10	0.035194	110.6	13	0.013126	26.318	6	0.819447	0.0491628	0.908751	1	31	31	27	27	25	27	26	19	27	27	25	27	26	19	95.7	95.7	36.511	329	0	323.31	93.3	90.9	85.7	88.8	91.5
sp|P0A8V2|RPOB_ECOLI;sp|C5A0S7|RPOB_ECOBW;sp|B1XBY9|RPOB_ECODH	sp|P0A8V2|RPOB_ECOLI;sp|C5A0S7|RPOB_ECOBW;sp|B1XBY9|RPOB_ECODH	rpoB	0.11291	93.053	55	0.095323	116.59	32	0.057405	114.49	54	0.082222	96.246	42	0.089875	90.761	28	0.042559	116.41	35	0.728208	0.942847	0.741381	3	109	109	75	73	88	70	68	79	75	73	88	70	68	79	76.9	76.9	150.63	1342	0	323.31	66.2	67.2	63.8	60.5	66.4
sp|P0A8T7|RPOC_ECOLI;sp|B1XBZ0|RPOC_ECODH	sp|P0A8T7|RPOC_ECOLI;sp|B1XBZ0|RPOC_ECODH	rpoC	0.072381	96.082	49	0.068992	108.69	32	0.048337	119.31	44	0.05609	104.45	37	0.065245	98.889	30	0.027424	136.74	26	0.774927	0.945689	0.56735	2	108	108	95	81	90	84	75	86	95	81	90	84	75	86	78.9	78.9	155.16	1407	0	323.31	75.6	66.8	68.5	67.7	59.1
sp|P00579|RPOD_ECOLI	sp|P00579|RPOD_ECOLI	rpoD	0.06659	93.303	9	0.10663	43.854	3	0.060169	96.447	2	0.15759	85.641	12	0.23367	52.988	8	0.073875	66.791	10	2.36657	2.19141	1.22779	1	29	28	23	16	20	17	16	21	22	16	19	17	15	20	39.6	38	70.263	613	0	314.55	37	22.2	28.9	29.2	25.4
sp|P0AGB6|RPOE_ECOLI	sp|P0AGB6|RPOE_ECOLI	rpoE	Only L		0	Only L		0	Only L		0	Only L		0	Only L		0	Only L		0	NO H	NO H	NO H	1	9	9	8	1	2	6	3	1	8	1	2	6	3	1	53.9	53.9	21.695	191	0	119.98	50.3	6.3	16.8	40.3	23
sp|P24255|RP54_ECOLI	sp|P24255|RP54_ECOLI	rpoN	Only L		0	Only L		0	Only L		0	Only L		0	Only L		0	Only L		0	NO H	NO H	NO H	1	12	12	7	5	9	5	6	7	7	5	9	5	6	7	36.7	36.7	53.989	477	0	196.87	27.5	21	26.8	21	21.8
sp|P13445|RPOS_ECOLI	sp|P13445|RPOS_ECOLI	rpoS	0.060662	127.11	9	0.065377	134.39	4	0.042322	126.73	2	0.62787	107.66	2	Only L		0	0.65741		1	10.3503	H only in del maz	15.5335	1	23	23	17	12	20	3	1	4	17	12	20	3	1	4	76.7	73.6	37.971	330	0	323.31	68.2	49.1	66.1	8.8	7.3
sp|P0A800|RPOZ_ECOLI;sp|C4ZXP1|RPOZ_ECOBW;sp|B1X982|RPOZ_ECODH	sp|P0A800|RPOZ_ECOLI;sp|C4ZXP1|RPOZ_ECOBW;sp|B1X982|RPOZ_ECODH	rpoZ	0.013734	265.17	2	0.017613		1	0.0080661		1	0.054544	207.42	2	0.099437	507.23	2	Only L		0	3.97146	5.64566	H only in del maz	3	12	12	9	9	11	10	9	10	9	9	11	10	9	10	95.6	95.6	10.236	91	0	323.31	95.6	95.6	95.6	95.6	95.6
sp|P0A776|RPPH_ECOLI;sp|C4ZZY2|RPPH_ECOBW;sp|B1XDN6|RPPH_ECODH	sp|P0A776|RPPH_ECOLI;sp|C4ZZY2|RPPH_ECOBW;sp|B1XDN6|RPPH_ECODH	rppH	Only L		0	ND		0	ND		0	Only L		0	ND		0	Only L		0	NO H	NO H	NO H	3	3	3	2	0	0	1	0	1	2	0	0	1	0	1	10.8	10.8	20.795	176	0.0010753	3.6607	10.2	0	0	5.7	0
sp|P0AG67|RS1_ECOLI	sp|P0AG67|RS1_ECOLI	rpsA	0.012601	160.56	15	0.011799	184.03	8	0.0062471	172.57	8	0.016059	163.7	17	0.017109	152.66	16	0.0063481	165.79	10	1.27442	1.45004	1.01617	1	65	65	47	49	48	49	49	49	47	49	48	49	49	49	81.5	81.5	61.157	557	0	323.31	70.4	76.5	64.8	76.3	67.5
sp|P0A7V0|RS2_ECOLI;sp|C4ZRR1|RS2_ECOBW;sp|B1XD38|RS2_ECODH	sp|P0A7V0|RS2_ECOLI;sp|C4ZRR1|RS2_ECOBW;sp|B1XD38|RS2_ECODH	rpsB	0.0077924	130.64	7	0.0093105	102.84	8	0.0071931	137.82	11	0.0061165	138.25	8	0.007415	147.72	6	0.0034383		1	0.784931	0.796413	0.478	3	30	30	24	24	27	25	26	24	24	24	27	25	26	24	88.8	88.8	26.743	241	0	323.31	63.5	83.8	72.6	83.8	85.5
sp|P0A7V3|RS3_ECOLI;sp|C4ZUG9|RS3_ECOBW	sp|P0A7V3|RS3_ECOLI;sp|C4ZUG9|RS3_ECOBW	rpsC	0.011913	97.503	12	5.90852	125.83	12	0.011515	113.77	9	0.0083095	70.802	8	0.012004	70.648	14	0.0046764	113.8	8	0.697515	0.00203164	0.406114	2	28	28	23	23	23	24	24	24	23	23	23	24	24	24	85.4	85.4	25.983	233	0	323.31	81.1	78.1	76.8	79.8	80.3
sp|P0A7V8|RS4_ECOLI;sp|C4ZUF1|RS4_ECOBW;sp|B1X6E8|RS4_ECODH	sp|P0A7V8|RS4_ECOLI;sp|C4ZUF1|RS4_ECOBW;sp|B1X6E8|RS4_ECODH	rpsD	0.013172	109.05	14	0.014236	113.68	13	0.0061133	226.11	6	0.010782	145.48	14	0.015704	103.95	16	0.0054933	246.16	6	0.818555	1.10312	0.898582	3	20	20	17	19	16	18	19	17	17	19	16	18	19	17	68.9	68.9	23.469	206	0	323.31	68	68.9	65	65.5	65.5
sp|P0A7W1|RS5_ECOLI	sp|P0A7W1|RS5_ECOLI	rpsE	0.026245	60.556	12	0.028092	33.887	8	0.012726	61.31	6	0.021225	63.285	9	0.026869	79.298	6	0.0095624	43.279	5	0.808725	0.956464	0.751407	1	14	14	14	13	13	14	12	13	14	13	13	14	12	13	79.6	79.6	17.603	167	0	323.31	79.6	79.6	79.6	79.6	79.6
sp|C4ZR77|RS6_ECOBW;sp|B1XDV1|RS6_ECODH	sp|C4ZR77|RS6_ECOBW;sp|B1XDV1|RS6_ECODH	rpsF	0.011538	146.71	6	0.01423	132.85	7	0.0055929	38.366	4	0.0079513	163.77	6	0.012663	153.06	5	Only L		0	0.68914	0.889881	H only in del maz	2	15	3	14	14	13	13	11	10	3	3	2	2	2	1	89.3	16	15.187	131	0	323.31	84	84	89.3	89.3	82.4
sp|P02358|RS6_ECOLI	sp|P02358|RS6_ECOLI	rpsF	ND		0	ND		0	ND		0	ND		0	ND		0	ND		0	NO H	NO H	NO H	1	1	1	1	1	0	0	1	0	1	1	0	0	1	0	88.1	17	15.703	135	0	112.99	83	83	71.1	71.1	81.5
sp|P02359|RS7_ECOLI;sp|C4ZUJ6|RS7_ECOBW;sp|B1X6J1|RS7_ECODH	sp|P02359|RS7_ECOLI;sp|C4ZUJ6|RS7_ECOBW;sp|B1X6J1|RS7_ECODH	rpsG	0.017152	137.39	13	0.02111	162.5	15	0.0090764	184.39	11	0.015238	190.59	7	0.022158	185.29	15	0.0083762	163.52	10	0.88841	1.04964	0.922855	3	21	21	18	19	21	18	20	19	18	19	21	18	20	19	75.4	75.4	20.019	179	0	323.31	71.5	75.4	75.4	70.9	75.4
sp|P0A7W7|RS8_ECOLI;sp|C4ZUG1|RS8_ECOBW;sp|B1X6F8|RS8_ECODH	sp|P0A7W7|RS8_ECOLI;sp|C4ZUG1|RS8_ECOBW;sp|B1X6F8|RS8_ECODH	rpsH	0.015281	142.18	3	0.016217	209.97	3	0.018386	54.946	2	0.011786	277.08	2	0.014654	234.72	3	0.0052212	68.68	2	0.771285	0.90362	0.283977	3	12	12	11	7	11	9	6	10	11	7	11	9	6	10	80	80	14.126	130	0	101.47	78.5	60	74.6	66.2	46.9
sp|P0A7X3|RS9_ECOLI;sp|C4ZSW8|RS9_ECOBW;sp|B1XHK3|RS9_ECODH	sp|P0A7X3|RS9_ECOLI;sp|C4ZSW8|RS9_ECOBW;sp|B1XHK3|RS9_ECODH	rpsI	0.0089037	93.532	5	0.0088848	292.39	5	0.0032646	307.49	2	0.0075239	98.139	6	0.0080795	193.59	4	0.011713	127.85	2	0.845031	0.909362	3.58788	3	15	15	11	14	13	9	10	13	11	14	13	9	10	13	68.5	68.5	14.856	130	0	79.02	55.4	67.7	67.7	53.8	56.2
sp|P0A7R5|RS10_ECOLI;sp|C4ZUH6|RS10_ECOBW;sp|B1X6H2|RS10_ECODH	sp|P0A7R5|RS10_ECOLI;sp|C4ZUH6|RS10_ECOBW;sp|B1X6H2|RS10_ECODH	rpsJ	0.014358	74.187	8	0.011152	95.718	4	0.0057501	12.647	3	0.0097444	61.178	3	0.014639	45.362	6	0.0053209	2.2499	3	0.678674	1.31268	0.925358	3	13	13	10	10	12	10	11	11	10	10	12	10	11	11	81.6	81.6	11.735	103	0	154.36	61.2	55.3	68	62.1	75.7
sp|P0A7R9|RS11_ECOLI;sp|C4ZUF2|RS11_ECOBW;sp|B1X6E9|RS11_ECODH	sp|P0A7R9|RS11_ECOLI;sp|C4ZUF2|RS11_ECOBW;sp|B1X6E9|RS11_ECODH	rpsK	0.015339		1	0.017935		1	0.0062701	19.032	3	Only L		0	0.066397	148.85	2	0.0054394	152.26	2	H only in del maz	3.70209	0.867514	3	8	8	8	8	8	8	8	8	8	8	8	8	8	8	61.2	61.2	13.845	129	0	178.8	61.2	61.2	61.2	61.2	61.2
sp|C4ZUJ7|RS12_ECOBW;sp|P0A7S3|RS12_ECOLI	sp|C4ZUJ7|RS12_ECOBW;sp|P0A7S3|RS12_ECOLI	rpsL	0.028829	99.296	6	0.029677	152.65	7	0.013221	185.12	5	0.026928	159.32	7	0.033818	140.4	7	0.013553	134.66	5	0.934059	1.13954	1.02511	2	11	11	9	9	9	9	8	10	9	9	9	9	8	10	66.9	66.9	13.765	124	0	80.613	38.7	44.4	60.5	38.7	54
sp|P0A7S9|RS13_ECOLI	sp|P0A7S9|RS13_ECOLI	rpsM	0.013833	114.32	7	0.013991	106.98	8	0.0049957	15.477	3	0.010739	121.7	6	0.013225	91.388	9	0.0054451	173.4	5	0.776332	0.945251	1.08996	1	15	15	12	13	14	12	14	13	12	13	14	12	14	13	69.5	69.5	13.099	118	0	273.89	67.8	67.8	69.5	67.8	69.5
sp|P0AG59|RS14_ECOLI;sp|B1X6F9|RS14_ECODH	sp|P0AG59|RS14_ECOLI;sp|B1X6F9|RS14_ECODH	rpsN	0.019361	137.99	4	0.020286	93.447	6	0.0071282	179.37	4	0.013973	171.06	5	0.016839	114.24	4	0.016842	161.08	2	0.721709	0.83008	2.36273	2	13	13	9	11	9	10	9	10	9	11	9	10	9	10	56.4	56.4	11.58	101	0	124.28	54.5	51.5	48.5	54.5	49.5
sp|P0ADZ4|RS15_ECOLI;sp|C4ZSQ6|RS15_ECOBW;sp|B1XGX7|RS15_ECODH	sp|P0ADZ4|RS15_ECOLI;sp|C4ZSQ6|RS15_ECOBW;sp|B1XGX7|RS15_ECODH	rpsO	0.0050221		1	0.0050875	6.5122	2	0.002581		1	0.0044009		1	0.0031615		1	0.001377		1	0.876307	0.621425	0.533514	3	8	8	7	8	8	8	6	6	7	8	8	8	6	6	69.7	69.7	10.269	89	0	252.39	61.8	69.7	69.7	69.7	53.9
sp|P0A7T3|RS16_ECOLI;sp|C4ZYM7|RS16_ECOBW;sp|B1XBT1|RS16_ECODH	sp|P0A7T3|RS16_ECOLI;sp|C4ZYM7|RS16_ECOBW;sp|B1XBT1|RS16_ECODH	rpsP	0.049226	202.32	2	0.042444	256.5	2	0.016814	236.55	3	0.036527	193.48	4	0.039028	174.4	4	0.019837	307.46	4	0.742027	0.919517	1.17979	3	7	7	5	6	7	5	7	6	5	6	7	5	7	6	58.5	58.5	9.1904	82	0	125.51	58.5	58.5	58.5	58.5	58.5
sp|P0AG63|RS17_ECOLI;sp|C4ZUG6|RS17_ECOBW;sp|B1X6G3|RS17_ECODH	sp|P0AG63|RS17_ECOLI;sp|C4ZUG6|RS17_ECOBW;sp|B1X6G3|RS17_ECODH	rpsQ	0.017006	13.726	6	0.027501	116.96	5	0.01887	88.188	6	0.013997	7.3845	6	0.020093	77.965	4	0.0059133	125.75	2	0.823062	0.730628	0.31337	3	6	6	5	6	6	6	6	6	5	6	6	6	6	6	70.2	70.2	9.7043	84	0	111	61.9	70.2	70.2	70.2	70.2
sp|P0A7T7|RS18_ECOLI;sp|C4ZR79|RS18_ECOBW;sp|B1XDV2|RS18_ECODH	sp|P0A7T7|RS18_ECOLI;sp|C4ZR79|RS18_ECOBW;sp|B1XDV2|RS18_ECODH	rpsR	0.012983	51.639	4	0.017147	97.006	3	0.0058149	77.846	2	0.0084156	14.313	2	0.014412	60.338	3	0.0045533	73.894	2	0.648201	0.840497	0.78304	3	5	5	5	5	4	5	5	5	5	5	4	5	5	5	50.7	50.7	8.9863	75	0	176.08	50.7	50.7	40	50.7	50.7
sp|P0A7U3|RS19_ECOLI;sp|C4ZUH1|RS19_ECOBW;sp|B1X6G7|RS19_ECODH	sp|P0A7U3|RS19_ECOLI;sp|C4ZUH1|RS19_ECOBW;sp|B1X6G7|RS19_ECODH	rpsS	0.013592	119.1	5	0.013096	62.138	2	0.010557	172.18	5	0.0091487	41.619	3	0.010826	215.3	4	0.0037907	222.18	3	0.673094	0.826665	0.35907	3	10	10	7	7	9	7	7	7	7	7	9	7	7	7	80.4	80.4	10.43	92	0	85.483	50	50	79.3	60.9	50
sp|P0A7U7|RS20_ECOLI;sp|C4ZPU9|RS20_ECOBW;sp|B1XBE8|RS20_ECODH	sp|P0A7U7|RS20_ECOLI;sp|C4ZPU9|RS20_ECOBW;sp|B1XBE8|RS20_ECODH	rpsT	0.0088556	45.302	2	0.0083605		1	0.0028156	34.651	2	0.004706	31.966	2	0.0050577		1	0.0018554		1	0.531415	0.604952	0.658971	3	7	7	7	7	7	7	7	7	7	7	7	7	7	7	43.7	43.7	9.6843	87	0	103.77	43.7	43.7	43.7	43.7	43.7
sp|P68679|RS21_ECOLI;sp|C4ZQY2|RS21_ECOBW;sp|B1XG70|RS21_ECODH	sp|P68679|RS21_ECOLI;sp|C4ZQY2|RS21_ECOBW;sp|B1XG70|RS21_ECODH	rpsU	0.029999	152.68	3	0.035021	153.79	4	0.0080245	100.81	4	0.02318	235.42	3	0.03431	165.84	6	0.011024	97.115	3	0.772692	0.979698	1.37379	3	8	8	8	8	8	8	8	8	8	8	8	8	8	8	46.5	46.5	8.4999	71	0	64.849	46.5	46.5	46.5	46.5	46.5
sp|P0A8R0|RRAA_ECOLI;sp|C5A096|RRAA_ECOBW;sp|B1XB95|RRAA_ECODH	sp|P0A8R0|RRAA_ECOLI;sp|C5A096|RRAA_ECOBW;sp|B1XB95|RRAA_ECODH	rraA	0.074909	8.9389	3	0.070637		1	0.045214	29.186	2	0.085136	7.4345	2	0.071719		1	0.050474		1	1.13653	1.01532	1.11634	3	5	5	4	3	4	5	4	4	4	3	4	5	4	4	30.4	30.4	17.36	161	0	76.652	29.8	23	30.4	30.4	23.6
sp|P0AF90|RRAB_ECOLI	sp|P0AF90|RRAB_ECOLI	rraB	Only L		0	Only L		0	0.030817		1	0.080572		1	0.067571		1	0.05526		1	H only in wt	H only in wt	1.79317	1	3	3	3	2	2	2	3	2	3	2	2	2	3	2	39.1	39.1	15.603	138	0	80.693	39.1	34.1	15.2	15.2	39.1
sp|P0AFX4|RSD_ECOLI;sp|C5A0T6|RSD_ECOBW;sp|B1XBZ8|RSD_ECODH	sp|P0AFX4|RSD_ECOLI;sp|C5A0T6|RSD_ECOBW;sp|B1XBZ8|RSD_ECODH	rsd	Only L		0	ND		0	ND		0	Only L		0	ND		0	ND		0	NO H	NO H	NO H	3	2	2	1	0	0	2	0	0	1	0	0	2	0	0	20.9	20.9	18.243	158	0	8.7965	6.3	0	0	20.9	0
sp|P0AFX7|RSEA_ECOLI	sp|P0AFX7|RSEA_ECOLI	rseA	Only L		0	Only L		0	Only L		0	Only L		0	Only L		0	Only L		0	NO H	NO H	NO H	1	6	6	2	2	2	4	1	3	2	2	2	4	1	3	44.9	44.9	24.321	216	0	29.266	9.7	9.7	17.6	23.6	8.3
sp|P0AFX9|RSEB_ECOLI	sp|P0AFX9|RSEB_ECOLI	rseB	Only L		0	Only L		0	Only L		0	Only L		0	Only L		0	Only L		0	NO H	NO H	NO H	1	12	12	6	5	4	9	6	4	6	5	4	9	6	4	45	45	35.749	318	0	109.67	26.1	19.2	15.7	38.4	26.4
sp|P0AEH1|RSEP_ECOLI	sp|P0AEH1|RSEP_ECOLI	rseP	ND		0	ND		0	ND		0	ND		0	ND		0	Only L		0	NO H	NO H	NO H	1	3	3	0	0	1	0	0	3	0	0	1	0	0	3	6.7	6.7	49.071	450	0	4.2555	0	0	1.6	0	0
sp|P0AAT6|IOJAP_ECOLI	sp|P0AAT6|IOJAP_ECOLI	rsfS	0.076737		1	Only L		0	Only L		0	0.087545		1	Only L		0	Only L		0	1.14084	NO H	NO H	1	7	7	4	4	4	5	4	4	4	4	4	5	4	4	62.9	62.9	11.582	105	0	122.41	53.3	61.9	53.3	62.9	53.3
sp|P39286|RSGA_ECOLI;sp|C5A1F5|RSGA_ECOBW;sp|B1XDR5|RSGA_ECODH	sp|P39286|RSGA_ECOLI;sp|C5A1F5|RSGA_ECOBW;sp|B1XDR5|RSGA_ECODH	rsgA	0.040709		1	Only L		0	Only L		0	Only L		0	Only L		0	Only L		0	H only in del maz	NO H	NO H	3	15	15	11	8	10	13	9	9	11	8	10	13	9	9	54.3	54.3	39.193	350	0	111.19	46.3	32.9	34	43.4	36.3
sp|P06992|RSMA_ECOLI;sp|C4ZPX7|RSMA_ECOBW;sp|B1XC52|RSMA_ECODH	sp|P06992|RSMA_ECOLI;sp|C4ZPX7|RSMA_ECOBW;sp|B1XC52|RSMA_ECODH	rsmA	Only L		0	Only L		0	Only L		0	Only L		0	Only L		0	Only L		0	NO H	NO H	NO H	3	10	10	3	4	7	4	5	6	3	4	7	4	5	6	49.1	49.1	30.42	273	0	153.83	9.9	18.3	36.3	15.4	22.3
sp|P36929|RSMB_ECOLI;sp|C4ZUE3|RSMB_ECOBW;sp|B1X6E1|RSMB_ECODH	sp|P36929|RSMB_ECOLI;sp|C4ZUE3|RSMB_ECOBW;sp|B1X6E1|RSMB_ECODH	rsmB	Only L		0	Only L		0	Only L		0	Only L		0	Only L		0	Only L		0	NO H	NO H	NO H	3	12	12	5	4	7	4	2	8	5	4	7	4	2	8	42.9	42.9	48.347	429	0	97.777	20	17.2	21.9	11	5.4
sp|P39406|RSMC_ECOLI;sp|B1XFI0|RSMC_ECODH	sp|P39406|RSMC_ECOLI;sp|B1XFI0|RSMC_ECODH	rsmC	Only L		0	Only L		0	Only L		0	Only L		0	Only L		0	Only L		0	NO H	NO H	NO H	2	14	14	7	7	7	6	5	6	7	7	7	6	5	6	51	51	37.624	343	0	65.574	28	30.9	26.8	19.5	19.8
sp|P0ADX9|RSMD_ECOLI	sp|P0ADX9|RSMD_ECOLI	rsmD	ND		0	ND		0	Only L		0	Only L		0	Only L		0	Only L		0	NO H	NO H	NO H	1	3	3	0	0	1	1	1	1	0	0	1	1	1	1	17.7	17.7	21.677	198	0	5.1427	0	0	6.6	7.1	4
sp|P0AGL7|RSME_ECOLI	sp|P0AGL7|RSME_ECOLI	rsmE	Only L		0	Only L		0	Only L		0	Only L		0	Only L		0	Only L		0	NO H	NO H	NO H	1	12	12	5	3	7	5	4	6	5	3	7	5	4	6	68.7	68.7	26.978	243	0	109.48	27.2	18.5	43.6	26.7	24.3
sp|P76273|RSMF_ECOLI;sp|C4ZZJ2|RSMF_ECOBW;sp|B1XHA3|RSMF_ECODH	sp|P76273|RSMF_ECOLI;sp|C4ZZJ2|RSMF_ECOBW;sp|B1XHA3|RSMF_ECODH	rsmF	ND		0	ND		0	Only L		0	Only L		0	ND		0	Only L		0	NO H	NO H	NO H	3	3	3	0	0	1	1	1	2	0	0	1	1	1	2	7.9	7.9	53.227	479	0	10.493	0	0	3.1	3.1	3.1
sp|P0A6U5|RSMG_ECOLI;sp|C4ZZ18|RSMG_ECOBW;sp|B1X9W8|RSMG_ECODH	sp|P0A6U5|RSMG_ECOLI;sp|C4ZZ18|RSMG_ECOBW;sp|B1X9W8|RSMG_ECODH	rsmG	ND		0	Only L		0	Only L		0	Only L		0	Only L		0	Only L		0	NO H	NO H	NO H	3	4	4	0	2	1	2	1	1	0	2	1	2	1	1	28.5	28.5	23.431	207	0	11.128	0	15.5	7.7	13	7.7
sp|P60390|RSMH_ECOLI;sp|C4ZQ04|RSMH_ECOBW;sp|B1XC59|RSMH_ECODH	sp|P60390|RSMH_ECOLI;sp|C4ZQ04|RSMH_ECOBW;sp|B1XC59|RSMH_ECODH	rsmH	Only L		0	0.030773		1	Only L		0	Only L		0	Only L		0	Only L		0	NO H	H only in del maz	NO H	3	13	13	8	3	11	9	3	9	8	3	11	9	3	9	47	47	34.877	313	0	83.482	30	13.4	38.7	34.8	12.1
sp|P67087|RSMI_ECOLI	sp|P67087|RSMI_ECOLI	rsmI	Only L		0	Only L		0	Only L		0	Only L		0	Only L		0	Only L		0	NO H	NO H	NO H	1	14	14	9	4	7	7	7	6	9	4	7	7	7	6	69.9	69.9	31.348	286	0	155.12	51.7	26.9	36	42	40.6
sp|P68567|RSMJ_ECOLI;sp|C4ZW44|RSMJ_ECOBW;sp|B1X7V2|RSMJ_ECODH	sp|P68567|RSMJ_ECOLI;sp|C4ZW44|RSMJ_ECOBW;sp|B1X7V2|RSMJ_ECODH	rsmJ	Only L		0	ND		0	Only L		0	ND		0	ND		0	Only L		0	NO H	NO H	NO H	3	3	3	1	0	2	1	0	1	1	0	2	1	0	1	18	18	26.949	250	0	10.63	5.6	0	10	8	0
sp|P38104|RSPA_ECOLI	sp|P38104|RSPA_ECOLI	rspA	ND		0	ND		0	ND		0	ND		0	ND		0	Only L		0	NO H	NO H	NO H	1	2	2	0	0	0	0	0	2	0	0	0	0	0	2	8.2	8.2	45.968	404	0.0031136	2.6385	0	0	0	0	0
sp|P38105|RSPB_ECOLI	sp|P38105|RSPB_ECOLI	rspB	ND		0	ND		0	Only L		0	1.2174		1	ND		0	ND		0	H only in wt	NO H	NO H	1	2	2	0	0	1	1	0	0	0	0	1	1	0	0	8.8	8.8	36.564	339	0	4.8533	0	0	6.2	2.7	0
sp|P0ACM2|RSPR_ECOLI	sp|P0ACM2|RSPR_ECOLI	rspR	Only L		0	ND		0	Only L		0	Only L		0	Only L		0	Only L		0	NO H	NO H	NO H	1	7	7	3	0	3	4	2	4	3	0	3	4	2	4	43.9	43.9	26.565	228	0	65.139	20.2	0	18	28.5	17.1
sp|P0AFR0|RSSA_ECOLI	sp|P0AFR0|RSSA_ECOLI	rssA	Only L		0	ND		0	ND		0	Only L		0	ND		0	ND		0	NO H	NO H	NO H	1	2	2	1	0	0	1	0	0	1	0	0	1	0	0	10	10	33.067	301	0.005641	2.3837	7.3	0	0	2.7	0
sp|P0AEV1|RSSB_ECOLI	sp|P0AEV1|RSSB_ECOLI	rssB	ND		0	ND		0	ND		0	Only L		0	Only L		0	ND		0	NO H	NO H	NO H	1	2	2	0	0	0	2	1	0	0	0	0	2	1	0	8.6	8.6	37.302	337	0.00054259	3.9424	0	0	0	8.6	3.6
sp|P52108|RSTA_ECOLI	sp|P52108|RSTA_ECOLI	rstA	Only L		0	Only L		0	Only L		0	Only L		0	Only L		0	Only L		0	NO H	NO H	NO H	1	11	11	8	7	7	6	6	4	8	7	7	6	6	4	41.8	41.8	26.704	239	0	39.228	29.3	30.1	28.5	22.6	28
sp|P18392|RSTB_ECOLI	sp|P18392|RSTB_ECOLI	rstB	Only L		0	ND		0	ND		0	ND		0	ND		0	ND		0	NO H	NO H	NO H	1	1	1	1	0	0	0	0	0	1	0	0	0	0	0	3.9	3.9	49.282	433	0	10.184	3.9	0	0	0	0
sp|P0AA43|RSUA_ECOLI	sp|P0AA43|RSUA_ECOLI	rsuA	Only L		0	Only L		0	Only L		0	Only L		0	Only L		0	Only L		0	NO H	NO H	NO H	1	11	11	7	5	8	4	6	6	7	5	8	4	6	6	68	68	25.865	231	0	193.16	55.4	39.8	63.6	29	52.8
sp|P77611|RSXC_ECOLI;sp|C4ZY92|RSXC_ECOBW;sp|B1XFU1|RSXC_ECODH	sp|P77611|RSXC_ECOLI;sp|C4ZY92|RSXC_ECOBW;sp|B1XFU1|RSXC_ECODH	rsxC	Only L		0	0.026355		1	Only L		0	0.026192		1	0.034349		1	Only L		0	H only in wt	1.30332	NO H	3	14	14	3	7	7	3	5	5	3	7	7	3	5	5	28	28	80.171	740	0	44.116	11.2	18.5	18.8	7.7	12.4
sp|P77285|RSXG_ECOLI	sp|P77285|RSXG_ECOLI	rsxG	Only L		0	Only L		0	Only L		0	Only L		0	Only L		0	Only L		0	NO H	NO H	NO H	1	4	4	3	2	1	2	2	2	3	2	1	2	2	2	24.8	24.8	21.912	206	0	25.46	19.4	10.7	5.3	11.2	13.6
sp|P0ACU2|RUTR_ECOLI	sp|P0ACU2|RUTR_ECOLI	rutR	ND		0	ND		0	Only L		0	Only L		0	Only L		0	ND		0	NO H	NO H	NO H	1	2	2	0	1	1	1	1	0	0	1	1	1	1	0	8.5	8.5	23.687	212	0.0026001	2.7078	0	4.2	4.2	4.2	4.2
sp|P0A809|RUVA_ECOLI;sp|C4ZQE5|RUVA_ECOBW;sp|B1XHC9|RUVA_ECODH	sp|P0A809|RUVA_ECOLI;sp|C4ZQE5|RUVA_ECOBW;sp|B1XHC9|RUVA_ECODH	ruvA	ND		0	Only L		0	Only L		0	ND		0	Only L		0	ND		0	NO H	NO H	NO H	3	2	2	0	1	2	0	1	0	0	1	2	0	1	0	12.3	12.3	22.085	203	0	6.5792	0	6.4	12.3	0	6.4
sp|P0A812|RUVB_ECOLI;sp|C4ZQE4|RUVB_ECOBW;sp|B1XHC8|RUVB_ECODH	sp|P0A812|RUVB_ECOLI;sp|C4ZQE4|RUVB_ECOBW;sp|B1XHC8|RUVB_ECODH	ruvB	Only L		0	Only L		0	Only L		0	Only L		0	Only L		0	Only L		0	NO H	NO H	NO H	3	10	10	6	6	7	5	3	6	6	6	7	5	3	6	43.2	43.2	37.173	336	0	52.491	27.1	27.7	27.4	22.3	14.9
sp|P76149|SAD_ECOLI	sp|P76149|SAD_ECOLI	sad	Only L		0	Only L		0	Only L		0	Only L		0	Only L		0	Only L		0	NO H	NO H	NO H	1	6	6	4	3	4	4	3	4	4	3	4	4	3	4	16.5	16.5	49.717	462	0	23.136	9.5	9.3	11.9	10.6	8.4
sp|Q47622|SAPA_ECOLI	sp|Q47622|SAPA_ECOLI	sapA	ND		0	ND		0	ND		0	ND		0	ND		0	ND		0	NO H	NO H	NO H	1	1	1	0	0	1	0	0	0	0	0	1	0	0	0	2.6	2.6	61.564	547	0	4.8335	0	0	2.6	0	0
tr|Q2A0K9|Q2A0K9_ECOLI;tr|Q2A0L0|Q2A0L0_ECOLI;tr|A0A0G3HGF9|A0A0G3HGF9_ECOLI;sp|P04995|EX1_ECOLI;tr|C0Z3X9|C0Z3X9_ECOLI	tr|Q2A0K9|Q2A0K9_ECOLI;tr|Q2A0L0|Q2A0L0_ECOLI;tr|A0A0G3HGF9|A0A0G3HGF9_ECOLI;sp|P04995|EX1_ECOLI	sbcB	Only L		0	Only L		0	Only L		0	Only L		0	Only L		0	Only L		0	NO H	NO H	NO H	5	10	10	7	5	5	7	4	6	7	5	5	7	4	6	28.5	28.5	53.481	467	0	31.659	18.4	10.3	10.3	17.1	12.6
sp|P13458|SBCC_ECOLI	sp|P13458|SBCC_ECOLI	sbcC	ND		0	ND		0	Only L		0	Only L		0	ND		0	Only L		0	NO H	NO H	NO H	1	4	4	0	0	4	1	0	2	0	0	4	1	0	2	4.6	4.6	118.72	1048	0	14.795	0	0	4.6	1.3	0
sp|P33012|SBMC_ECOLI	sp|P33012|SBMC_ECOLI	sbmC	Only L		0	ND		0	Only L		0	Only L		0	ND		0	Only L		0	NO H	NO H	NO H	1	2	2	2	0	2	2	2	1	2	0	2	2	2	1	21	21	18.081	157	0	19.463	21	0	21	21	21
sp|P0AG78|SUBI_ECOLI	sp|P0AG78|SUBI_ECOLI	sbp	Only L		0	0.24326		1	Only L		0	Only L		0	Only L		0	Only L		0	NO H	H only in del maz	NO H	1	12	12	9	8	4	9	8	6	9	8	4	9	8	6	42.2	42.2	36.659	329	0	53.685	29.5	24	13.7	32.8	29.5
sp|P16095|SDHL_ECOLI	sp|P16095|SDHL_ECOLI	sdaA	ND		0	ND		0	ND		0	ND		0	ND		0	Only L		0	NO H	NO H	NO H	1	3	3	0	0	0	2	0	1	0	0	0	2	0	1	7.9	7.9	48.906	454	0	5.8598	0	0	0	6.2	0
sp|P0AAD6|SDAC_ECOLI	sp|P0AAD6|SDAC_ECOLI	sdaC	Only L		0	ND		0	Only L		0	Only L		0	Only L		0	Only L		0	NO H	NO H	NO H	1	1	1	1	0	1	1	1	1	1	0	1	1	1	1	2.8	2.8	46.906	429	0	17.938	2.8	0	2.8	2.8	2.8
sp|P0AC41|SDHA_ECOLI	sp|P0AC41|SDHA_ECOLI	sdhA	Only L		0	Only L		0	Only L		0	Only L		0	Only L		0	0.20305		1	NO H	NO H	H only in wt	1	28	28	19	19	19	17	17	17	19	19	19	17	17	17	63.8	63.8	64.421	588	0	323.31	46.3	44.4	47.3	44.7	41.7
sp|P07014|SDHB_ECOLI	sp|P07014|SDHB_ECOLI	sdhB	Only L		0	0.45075		1	Only L		0	Only L		0	0.44892		1	Only L		0	NO H	0.99594	NO H	1	10	10	9	6	4	6	9	6	9	6	4	6	9	6	42	42	26.77	238	0	103.11	35.7	31.1	21	24.4	41.2
sp|P0AC44|DHSD_ECOLI	sp|P0AC44|DHSD_ECOLI	sdhD	ND		0	ND		0	Only L		0	Only L		0	ND		0	ND		0	NO H	NO H	NO H	1	1	1	0	0	1	1	0	0	0	0	1	1	0	0	7.8	7.8	12.867	115	0.0015814	3.1103	0	0	7.8	7.8	0
sp|P10408|SECA_ECOLI;sp|C4ZRJ3|SECA_ECOBW;sp|B1XC75|SECA_ECODH	sp|P10408|SECA_ECOLI;sp|C4ZRJ3|SECA_ECOBW;sp|B1XC75|SECA_ECODH	secA	0.74941	146.6	3	1.1971		1	0.06069		1	1.0052		1	Only L		0	0.43097	166.32	2	1.34132	H only in del maz	7.10117	3	60	58	39	30	37	32	32	36	37	29	35	30	32	34	68.6	67.4	102.02	901	0	323.31	51.6	42.5	48.6	48.8	43.5
sp|P0AG86|SECB_ECOLI;sp|C4ZXK1|SECB_ECOBW;sp|B1X943|SECB_ECODH	sp|P0AG86|SECB_ECOLI;sp|C4ZXK1|SECB_ECOBW;sp|B1X943|SECB_ECODH	secB	Only L		0	0.0096764	0.6938	2	0.0044188		1	Only L		0	0.013837		1	Only L		0	NO H	1.42997	H only in del maz	3	7	7	6	6	4	5	7	4	6	6	4	5	7	4	64.5	64.5	17.277	155	0	241.22	41.9	41.9	37.4	41.9	64.5
sp|P0AG90|SECD_ECOLI	sp|P0AG90|SECD_ECOLI	secD	Only L		0	0.015624		1	Only L		0	Only L		0	0.012897		1	Only L		0	NO H	0.825461	NO H	1	24	24	12	7	9	9	5	17	12	7	9	9	5	17	41.5	41.5	66.631	615	0	140.87	22.6	12.8	16.7	16.9	8.8
sp|P0AG96|SECE_ECOLI	sp|P0AG96|SECE_ECOLI	secE	ND		0	ND		0	Only L		0	ND		0	ND		0	Only L		0	NO H	NO H	NO H	1	3	3	0	0	1	0	0	2	0	0	1	0	0	2	19.7	19.7	13.643	127	0.0010667	3.4645	0	0	5.5	0	0
sp|P0AG93|SECF_ECOLI	sp|P0AG93|SECF_ECOLI	secF	Only L		0	Only L		0	Only L		0	Only L		0	Only L		0	Only L		0	NO H	NO H	NO H	1	6	6	3	1	3	3	1	4	3	1	3	3	1	4	24.5	24.5	35.382	323	0	74.909	14.2	4	14.2	14.2	4
sp|P0AG99|SECG_ECOLI	sp|P0AG99|SECG_ECOLI	secG	Only L		0	Only L		0	Only L		0	Only L		0	Only L		0	Only L		0	NO H	NO H	NO H	1	3	3	1	2	3	1	1	2	1	2	3	1	1	2	30	30	11.365	110	0	48.414	16.4	27.3	30	16.4	16.4
sp|P0AGA2|SECY_ECOLI	sp|P0AGA2|SECY_ECOLI	secY	Only L		0	Only L		0	Only L		0	Only L		0	Only L		0	Only L		0	NO H	NO H	NO H	1	8	8	3	2	7	1	2	7	3	2	7	1	2	7	14.4	14.4	48.511	443	0	43.926	7.9	6.3	12.6	2.7	6.5
sp|C4ZXI2|SELA_ECOBW;sp|P0A821|SELA_ECOLI	sp|C4ZXI2|SELA_ECOBW;sp|P0A821|SELA_ECOLI	selA	Only L		0	Only L		0	Only L		0	Only L		0	Only L		0	Only L		0	NO H	NO H	NO H	2	14	14	5	2	9	6	3	8	5	2	9	6	3	8	36.3	36.3	50.667	463	0	54.159	13.8	3.5	23.5	17.3	10.6
sp|P14081|SELB_ECOLI	sp|P14081|SELB_ECOLI	selB	Only L		0	Only L		0	Only L		0	Only L		0	Only L		0	Only L		0	NO H	NO H	NO H	1	26	26	8	9	12	13	11	14	8	9	12	13	11	14	51.5	51.5	68.867	614	0	166.28	17.1	20.4	25.7	28.5	24.8
sp|P16456|SELD_ECOLI	sp|P16456|SELD_ECOLI	selD	Only L		0	Only L		0	Only L		0	0.018943		1	Only L		0	Only L		0	H only in wt	NO H	NO H	1	15	15	12	12	10	9	12	9	12	12	10	9	12	9	65.4	65.4	36.687	347	0	300.95	47.8	49.9	39.8	42.4	49.6
sp|P0AFY8|SEQA_ECOLI	sp|P0AFY8|SEQA_ECOLI	seqA	Only L		0	Only L		0	Only L		0	Only L		0	Only L		0	Only L		0	NO H	NO H	NO H	1	9	9	8	7	5	9	6	5	8	7	5	9	6	5	54.1	54.1	20.315	181	0	84.161	47.5	38.1	30.9	54.1	43.6
sp|P0A9T0|SERA_ECOLI	sp|P0A9T0|SERA_ECOLI	serA	Only L		0	2.3237		1	0.0021555		1	4.6803		1	3.0149		1	Only L		0	H only in wt	1.29746	H only in del maz	1	30	30	23	24	23	22	23	20	23	24	23	22	23	20	60.7	60.7	44.175	410	0	323.31	51.5	46.8	54.9	55.6	56.8
sp|P0AGB0|SERB_ECOLI	sp|P0AGB0|SERB_ECOLI	serB	Only L		0	Only L		0	Only L		0	Only L		0	ND		0	Only L		0	NO H	NO H	NO H	1	8	8	4	2	2	3	1	2	4	2	2	3	1	2	34.5	34.5	35.042	322	0	32.59	17.4	8.7	6.8	14.3	4.7
sp|P23721|SERC_ECOLI;sp|C4ZQ33|SERC_ECOBW;sp|B1X847|SERC_ECODH	sp|P23721|SERC_ECOLI;sp|C4ZQ33|SERC_ECOBW;sp|B1X847|SERC_ECODH	serC	0.0035883		1	0.0044842		1	Only L		0	0.0063042		1	0.30673		1	Only L		0	1.75688	68.4024	NO H	3	27	27	22	19	23	22	22	24	22	19	23	22	22	24	67.1	67.1	39.783	362	0	323.31	65.2	57.2	64.9	64.4	65.2
sp|P0A8L1|SYS_ECOLI;sp|C4ZQ19|SYS_ECOBW;sp|B1X833|SYS_ECODH	sp|P0A8L1|SYS_ECOLI;sp|C4ZQ19|SYS_ECOBW;sp|B1X833|SYS_ECODH	serS	0.036033		1	Only L		0	Only L		0	0.013425		1	Only L		0	Only L		0	0.372575	NO H	NO H	3	34	34	22	19	28	25	18	25	22	19	28	25	18	25	84.7	84.7	48.413	430	0	323.31	70.7	57.9	77.9	77	54
sp|P0A823|SFSA_ECOLI;sp|C4ZRN9|SFSA_ECOBW;sp|B1XCC1|SFSA_ECODH	sp|P0A823|SFSA_ECOLI;sp|C4ZRN9|SFSA_ECOBW;sp|B1XCC1|SFSA_ECODH	sfsA	Only L		0	Only L		0	Only L		0	Only L		0	Only L		0	ND		0	NO H	NO H	NO H	3	3	3	2	1	1	1	1	0	2	1	1	1	1	0	14.1	14.1	26.228	234	0	7.4336	9.4	4.7	4.7	4.7	4.7
sp|P39364|SGCQ_ECOLI	sp|P39364|SGCQ_ECOLI	sgcQ	0.0642568		0	ND		0	ND		0	ND		0	ND		0	ND		0	H only in del maz	NO H	NO H	1	1	1	1	0	0	0	0	0	1	0	0	0	0	0	4.5	4.5	29.354	268	1	-2	4.5	0	0	0	0
sp|P76350|SHIA_ECOLI	sp|P76350|SHIA_ECOLI	shiA	Only L		0	ND		0	Only L		0	ND		0	ND		0	Only L		0	NO H	NO H	NO H	1	3	3	1	0	1	0	0	2	1	0	1	0	0	2	10.5	10.5	47.817	438	0	7.3933	1.6	0	4.3	0	0
sp|P76502|SIXA_ECOLI	sp|P76502|SIXA_ECOLI	sixA	Only L		0	Only L		0	Only L		0	Only L		0	Only L		0	Only L		0	NO H	NO H	NO H	1	4	4	4	3	3	3	2	2	4	3	3	3	2	2	18.6	18.6	17.208	161	0	8.194	18.6	13.7	13.7	13.7	9.3
sp|P0AEU7|SKP_ECOLI	sp|P0AEU7|SKP_ECOLI	skp	0.018005	61.369	3	0.029226	59.525	4	0.017561	20.608	3	0.015705	29.375	4	0.027647	3.0488	3	0.012596	26.941	5	0.872258	0.945973	0.717271	1	10	10	9	7	8	9	10	10	9	7	8	9	10	10	55.9	55.9	17.688	161	0	323.31	55.9	47.2	54.7	54.7	55.9
sp|P0C093|SLMA_ECOLI;sp|C4ZXN3|SLMA_ECOBW;sp|B1X975|SLMA_ECODH	sp|P0C093|SLMA_ECOLI;sp|C4ZXN3|SLMA_ECOBW;sp|B1X975|SLMA_ECODH	slmA	Only L		0	Only L		0	Only L		0	Only L		0	ND		0	Only L		0	NO H	NO H	NO H	3	6	6	4	2	3	3	0	3	4	2	3	3	0	3	35.4	35.4	22.836	198	0	16.826	19.7	10.1	16.2	22.7	0
sp|P37194|SLP_ECOLI	sp|P37194|SLP_ECOLI	slp	0.078447		1	Only L		0	Only L		0	0.046829		1	Only L		0	Only L		0	0.596951	NO H	NO H	1	6	6	4	2	4	3	3	5	4	2	4	3	3	5	49.5	49.5	20.964	188	0	92.851	30.9	20.2	30.3	26.1	26.1
sp|P0AGC3|SLT_ECOLI	sp|P0AGC3|SLT_ECOLI	slt	Only L		0	Only L		0	0.35164		1	Only L		0	Only L		0	Only L		0	NO H	NO H	H only in del maz	1	20	20	6	3	7	15	6	11	6	3	7	15	6	11	38.8	38.8	73.352	645	0	120.73	10.4	6.8	10.7	30.4	12.9
sp|P0A8W2|SLYA_ECOLI;sp|C4ZYA5|SLYA_ECOBW;sp|B1XFV4|SLYA_ECODH	sp|P0A8W2|SLYA_ECOLI;sp|C4ZYA5|SLYA_ECOBW;sp|B1XFV4|SLYA_ECODH	slyA	Only L		0	Only L		0	Only L		0	Only L		0	Only L		0	Only L		0	NO H	NO H	NO H	3	7	7	3	3	5	3	5	5	3	3	5	3	5	5	53.5	53.5	16.353	144	0	42.24	25.7	22.9	38.2	18.1	40.3
sp|P0A905|SLYB_ECOLI	sp|P0A905|SLYB_ECOLI	slyB	0.057911	141.76	6	0.0630073		0	0.024562	13.883	3	0.064875	46.872	2	0.04788	8.1706	2	0.043342	58.531	4	1.12025	0.759912	1.7646	1	7	7	5	3	4	6	2	5	5	3	4	6	2	5	60.6	60.6	15.601	155	0	323.31	60.6	32.9	38.7	60.6	23.2
sp|P0A9K9|SLYD_ECOLI	sp|P0A9K9|SLYD_ECOLI	slyD	0.046508	5.1097	2	0.037918		1	0.014857		1	0.057197		1	0.052223	23.792	3	0.016282		1	1.22983	1.37726	1.09591	1	6	6	5	5	5	3	3	4	5	5	5	3	3	4	38.8	38.8	20.853	196	0	138.69	37.2	37.2	37.2	30.1	28.6
sp|P0A8R4|SLYX_ECOLI;sp|C4ZUK3|SLYX_ECOBW;sp|B1X6J7|SLYX_ECODH	sp|P0A8R4|SLYX_ECOLI;sp|C4ZUK3|SLYX_ECOBW;sp|B1X6J7|SLYX_ECODH	slyX	Only L		0	Only L		0	Only L		0	Only L		0	ND		0	Only L		0	NO H	NO H	NO H	3	3	3	2	3	2	3	0	2	2	3	2	3	0	2	41.7	41.7	8.2142	72	0	56.866	38.9	41.7	38.9	41.7	0
sp|P0A832|SSRP_ECOLI;sp|C4ZYN7|SSRP_ECOBW;sp|B1XBU0|SSRP_ECODH;tr|C3UPD1|C3UPD1_ECOLI	sp|P0A832|SSRP_ECOLI;sp|C4ZYN7|SSRP_ECOBW;sp|B1XBU0|SSRP_ECODH;tr|C3UPD1|C3UPD1_ECOLI	smpB	0.044144		1	Only L		0	0.040375		1	0.074531	37.056	3	Only L		0	0.034404	194.56	2	1.68836	NO H	0.852111	4	9	9	7	4	5	4	4	6	7	4	5	4	4	6	51.9	51.9	18.269	160	0	105.17	41.9	20	33.1	32.5	20
sp|P76053|SMRA_ECOLI	sp|P76053|SMRA_ECOLI	smrA	Only L		0	ND		0	Only L		0	0.37456		1	ND		0	ND		0	H only in wt	NO H	NO H	1	3	3	1	0	1	2	0	0	1	0	1	2	0	0	18.7	18.7	21.512	187	0	4.6094	5.3	0	5.3	13.4	0
sp|P00448|SODM_ECOLI	sp|P00448|SODM_ECOLI	sodA	0.050362	111.96	14	0.058544	129.19	10	0.038336	49.994	9	0.055957	117.98	14	0.058945	74.352	10	0.028595	60.199	10	1.1111	1.00685	0.745905	1	17	17	13	15	10	13	16	12	13	15	10	13	16	12	70.4	70.4	23.097	206	0	323.31	66.5	70.4	63.1	68.9	70.4
sp|P0AGD3|SODF_ECOLI	sp|P0AGD3|SODF_ECOLI	sodB	Only L		0	Only L		0	Only L		0	Only L		0	Only L		0	Only L		0	NO H	NO H	NO H	1	10	10	6	8	6	6	7	5	6	8	6	6	7	5	65.8	65.8	21.265	193	0	186.89	48.2	58.5	47.2	52.8	58.5
sp|P0AGD1|SODC_ECOLI	sp|P0AGD1|SODC_ECOLI	sodC	Only L		0	Only L		0	Only L		0	Only L		0	Only L		0	Only L		0	NO H	NO H	NO H	1	6	6	3	1	1	4	1	2	3	1	1	4	1	2	52.6	52.6	17.681	173	0	32.206	41.6	5.2	5.8	47.4	4.6
sp|P0AG14|SOHB_ECOLI	sp|P0AG14|SOHB_ECOLI	sohB	Only L		0	Only L		0	Only L		0	Only L		0	Only L		0	Only L		0	NO H	NO H	NO H	1	12	12	4	4	9	5	3	10	4	4	9	5	3	10	38.4	38.4	39.366	349	0	81.668	15.2	15.8	37.8	18.9	9.5
sp|P40874|MTOX_ECOLI;sp|C4ZRZ9|MTOX_ECOBW;sp|B1X9H2|MTOX_ECODH	sp|P40874|MTOX_ECOLI;sp|C4ZRZ9|MTOX_ECOBW;sp|B1X9H2|MTOX_ECODH	solA	Only L		0	Only L		0	Only L		0	Only L		0	Only L		0	Only L		0	NO H	NO H	NO H	3	20	20	15	9	14	13	12	13	15	9	14	13	12	13	64.5	64.5	40.902	372	0	266.82	53.8	36.3	43.3	48.1	38.4
sp|P21170|SPEA_ECOLI	sp|P21170|SPEA_ECOLI	speA	Only L		0	0.098523	50.334	2	Only L		0	0.067275	56.248	2	0.013514		1	Only L		0	H only in wt	0.137166	NO H	1	33	33	24	18	26	22	18	24	24	18	26	22	18	24	52.3	52.3	73.898	658	0	323.31	42.6	39.1	45.4	38.1	34.8
sp|P60651|SPEB_ECOLI;sp|C5A0K6|SPEB_ECOBW;sp|B1XF99|SPEB_ECODH	sp|P60651|SPEB_ECOLI;sp|C5A0K6|SPEB_ECOBW;sp|B1XF99|SPEB_ECODH	speB	0.069635	211.8	2	Only L		0	0		0	0.075544	80.026	2	0.031488		1	0.024941		1	1.08486	H only in wt	Only WT	3	10	10	8	7	9	10	7	9	8	7	9	10	7	9	43.1	43.1	33.557	306	0	128.88	34.3	32	37.6	43.1	33.7
sp|P21169|DCOR_ECOLI;sp|P24169|DCOS_ECOLI	sp|P21169|DCOR_ECOLI	speC	Only L		0	Only L		0	Only L		0	Only L		0	Only L		0	Only L		0	NO H	NO H	NO H	2	27	27	14	8	19	14	10	18	14	8	19	14	10	18	47.8	47.8	79.415	711	0	204.01	23.9	11.5	31.5	23.8	16.3
sp|P0A7F6|SPED_ECOLI;sp|C4ZRL3|SPED_ECOBW;sp|B1XC95|SPED_ECODH	sp|P0A7F6|SPED_ECOLI;sp|C4ZRL3|SPED_ECOBW;sp|B1XC95|SPED_ECODH	speD	Only L		0	Only L		0	Only L		0	Only L		0	Only L		0	Only L		0	NO H	NO H	NO H	3	17	17	10	13	10	11	12	9	10	13	10	11	12	9	81.1	81.1	30.384	264	0	323.31	56.8	65.5	52.7	57.6	65.9
sp|P09158|SPEE_ECOLI;sp|C4ZRL4|SPEE_ECOBW;sp|B1XC96|SPEE_ECODH	sp|P09158|SPEE_ECOLI;sp|C4ZRL4|SPEE_ECOBW;sp|B1XC96|SPEE_ECODH	speE	Only L		0	Only L		0	Only L		0	Only L		0	Only L		0	Only L		0	NO H	NO H	NO H	3	10	10	6	5	8	7	7	7	6	5	8	7	7	7	60.4	60.4	32.321	288	0	116.95	33.3	26.4	51	42.4	39.2
sp|P0A951|ATDA_ECOLI	sp|P0A951|ATDA_ECOLI	speG	Only L		0	Only L		0	Only L		0	Only L		0	Only L		0	Only L		0	NO H	NO H	NO H	1	8	8	3	2	7	3	3	4	3	2	7	3	3	4	46.8	46.8	21.887	186	0	43.158	18.8	14.5	39.8	20.4	19.9
sp|P0AG24|SPOT_ECOLI	sp|P0AG24|SPOT_ECOLI	spoT	Only L		0	Only L		0	Only L		0	Only L		0	ND		0	Only L		0	NO H	NO H	NO H	1	11	11	4	1	3	2	0	6	4	1	3	2	0	6	19.2	19.2	79.342	702	0	43.855	9.1	4.1	3.1	5.8	0
sp|P08395|SPPA_ECOLI	sp|P08395|SPPA_ECOLI	sppA	0		0	Only L		0	0		0	5.0144		1	1.6711		1	0.24721		1	H only in del maz	H only in wt	Only WT	1	11	11	2	2	7	4	3	10	2	2	7	4	3	10	29.4	29.4	67.219	618	0	66.148	2.9	3.6	14.2	11.2	10
sp|P77754|SPY_ECOLI	sp|P77754|SPY_ECOLI	spy	0.037099		1	Only L		0	Only L		0	0.046024		1	Only L		0	Only L		0	1.24057	NO H	NO H	1	16	16	7	2	8	9	1	9	7	2	8	9	1	9	55.9	55.9	18.199	161	0	46.065	37.9	14.3	43.5	37.9	6.2
sp|P68191|SRA_ECOLI	sp|P68191|SRA_ECOLI	sra	0.06885	108.06	6	0.066844	147.59	5	0.03715	158.43	7	0.10189	165.37	5	0.087537	153.57	5	0.069454	154.7	5	1.47988	1.30957	1.86956	1	5	5	4	4	5	4	4	5	4	4	5	4	4	5	57.8	57.8	5.0958	45	0	108.28	57.8	57.8	57.8	57.8	57.8
sp|P0C0K3|SRKA_ECOLI	sp|P0C0K3|SRKA_ECOLI	srkA	Only L		0	ND		0	0.52312		1	Only L		0	ND		0	Only L		0	NO H	NO H	H only in del maz	1	5	5	3	1	2	3	0	2	3	1	2	3	0	2	18.3	18.3	38.12	328	0	26.062	11.6	4.6	7	11.6	0
sp|P05706|PTHA_ECOLI	sp|P05706|PTHA_ECOLI	srlB	Only L		0	Only L		0	ND		0	ND		0	ND		0	ND		0	NO H	NO H	NO H	1	4	4	1	1	2	1	0	0	1	1	2	1	0	0	51.2	51.2	13.304	123	0	10.094	24.4	8.1	18.7	6.5	0
sp|P21507|SRMB_ECOLI	sp|P21507|SRMB_ECOLI	srmB	Only L		0	Only L		0	Only L		0	Only L		0	Only L		0	Only L		0	NO H	NO H	NO H	1	19	19	12	13	14	10	11	12	12	13	14	10	11	12	49.5	49.5	49.914	444	0	145.28	33.8	36.7	35.1	30	33.8
sp|P0AGE0|SSB_ECOLI	sp|P0AGE0|SSB_ECOLI	ssb	0.02616		1	0.030379		1	Only L		0	0.027723		1	0.030032		1	0.18156		1	1.05975	0.988578	H only in wt	1	10	9	7	5	9	6	7	6	7	5	8	6	7	6	34.3	34.3	18.975	178	0	59.05	33.7	33.7	34.3	32.6	34.3
sp|P31142|THTM_ECOLI	sp|P31142|THTM_ECOLI	sseA	Only L		0	Only L		0	Only L		0	Only L		0	Only L		0	Only L		0	NO H	NO H	NO H	1	14	14	7	8	10	9	6	10	7	8	10	9	6	10	48.4	48.4	30.811	281	0	151.18	29.9	31.7	40.9	33.1	27
sp|P0AFZ1|SSEB_ECOLI	sp|P0AFZ1|SSEB_ECOLI	sseB	Only L		0	Only L		0	Only L		0	Only L		0	Only L		0	Only L		0	NO H	NO H	NO H	1	4	4	3	2	4	2	2	2	3	2	4	2	2	2	19	19	28.642	258	0	45.125	16.3	11.2	19	10.1	11.2
sp|P0ACA3|SSPA_ECOLI	sp|P0ACA3|SSPA_ECOLI	sspA	0.069926	116.1	5	0.07077	76.691	3	0.028061	5.6013	2	0.057507	91.819	3	0.068005	90.312	3	Only L		0	0.822398	0.96093	H only in del maz	1	13	13	8	6	10	10	8	8	8	6	10	10	8	8	73.6	73.6	24.305	212	0	253.58	63.2	35.4	62.3	62.3	54.7
sp|P0AFZ3|SSPB_ECOLI	sp|P0AFZ3|SSPB_ECOLI	sspB	Only L		0	Only L		0	Only L		0	Only L		0	Only L		0	Only L		0	NO H	NO H	NO H	1	3	3	2	1	3	1	2	2	2	1	3	1	2	2	22.4	22.4	18.262	165	0	37.28	13.3	5.5	22.4	9.1	14.5
sp|P0AGE4|SSTT_ECOLI	sp|P0AGE4|SSTT_ECOLI	sstT	Only L		0	Only L		0	Only L		0	ND		0	Only L		0	Only L		0	NO H	NO H	NO H	1	3	3	2	2	3	0	2	3	2	2	3	0	2	3	8.9	8.9	43.477	414	0	14.486	6	5.3	8.9	0	6.5
sp|P27306|STHA_ECOLI;sp|C5A0R1|STHA_ECOBW;sp|B1XBX3|STHA_ECODH	sp|P27306|STHA_ECOLI;sp|C5A0R1|STHA_ECOBW;sp|B1XBX3|STHA_ECODH	sthA	Only L		0	Only L		0	Only L		0	Only L		0	0.10048		1	Only L		0	NO H	H only in wt	NO H	3	18	18	13	12	15	11	11	12	13	12	15	11	11	12	67.4	67.4	51.56	466	0	306.29	51.3	46.6	57.9	40.3	42.9
sp|P0ACG1|STPA_ECOLI	sp|P0ACG1|STPA_ECOLI	stpA	Only L		0	Only L		0	Only L		0	0.024826		1	Only L		0	Only L		0	H only in wt	NO H	NO H	1	11	11	8	7	7	8	6	9	8	7	7	8	6	9	75.4	70.1	15.347	134	0	140.27	59.7	61.9	52.2	68.7	59
sp|P0AFG3|ODO1_ECOLI	sp|P0AFG3|ODO1_ECOLI	sucA	0.012329	21.002	2	0.024731	35.794	2	0.019719	83.292	5	0.040101	113.15	4	0.026748	91.686	2	0.0058154		1	3.25258	1.08156	0.294914	1	54	54	42	38	42	35	35	35	42	38	42	35	35	35	64.5	64.5	105.06	933	0	323.31	54.8	46.9	53.3	44.8	43.7
sp|P0AFG6|ODO2_ECOLI	sp|P0AFG6|ODO2_ECOLI	sucB	0.010706	39.203	2	0.019793	127.85	8	0.017671	165.29	5	0.021711	283.31	2	0.0097006	141.18	3	Only L		0	2.02793	0.490103	H only in del maz	1	29	29	24	23	21	18	20	19	24	23	21	18	20	19	54.8	54.8	44.011	405	0	323.31	51.6	52.6	45.7	43.2	44.7
sp|P0A836|SUCC_ECOLI;sp|C4ZWK2|SUCC_ECOBW;sp|B1X6Q8|SUCC_ECODH	sp|P0A836|SUCC_ECOLI;sp|C4ZWK2|SUCC_ECOBW;sp|B1X6Q8|SUCC_ECODH	sucC	0.0054834		1	0.0364222	57.986	11	0.020403	53.965	11	Only L		0	0.014862	38.718	2	0.0047478		1	H only in del maz	0.408047	0.232701	3	31	31	24	24	25	22	23	25	24	24	25	22	23	25	81.7	81.7	41.392	388	0	323.31	66	74.7	69.8	63.7	65.5
sp|P0AGE9|SUCD_ECOLI	sp|P0AGE9|SUCD_ECOLI	sucD	0.0073484	71.173	3	0.028072	11.63	4	0.023033	61.435	8	0.011459	87.636	2	0.013395		1	Only L		0	1.55939	0.477166	H only in del maz	1	18	18	15	17	15	17	15	14	15	17	15	17	15	14	67.5	67.5	29.777	289	0	323.31	59.2	64.4	61.2	64.4	60.6
sp|P77667|SUFA_ECOLI	sp|P77667|SUFA_ECOLI	sufA	Only L		0	Only L		0	Only L		0	0.015994		1	Only L		0	0.013388		1	H only in wt	NO H	H only in wt	1	5	5	4	5	4	4	5	4	4	5	4	4	5	4	82	82	13.3	122	0	188.04	75.4	82	57.4	75.4	82
sp|P77522|SUFB_ECOLI	sp|P77522|SUFB_ECOLI	sufB	Only L		0	Only L		0	Only L		0	Only L		0	Only L		0	Only L		0	NO H	NO H	NO H	1	27	27	16	10	17	19	13	21	16	10	17	19	13	21	65.7	65.7	54.745	495	0	323.31	47.5	28.9	49.7	54.3	38.6
sp|P77499|SUFC_ECOLI	sp|P77499|SUFC_ECOLI	sufC	Only L		0	Only L		0	Only L		0	Only L		0	Only L		0	Only L		0	NO H	NO H	NO H	1	15	15	13	10	11	14	11	12	13	10	11	14	11	12	68.5	68.5	27.582	248	0	185.73	65.3	50	47.6	56.5	53.2
sp|P77689|SUFD_ECOLI	sp|P77689|SUFD_ECOLI	sufD	Only L		0	Only L		0	Only L		0	Only L		0	Only L		0	Only L		0	NO H	NO H	NO H	1	19	19	9	11	11	9	13	12	9	11	11	9	13	12	64.1	64.1	46.822	423	0	250.63	35.9	38.5	34.8	38.5	48.2
sp|P76194|SUFE_ECOLI;sp|C4ZYE1|SUFE_ECOBW;sp|B1XFY7|SUFE_ECODH	sp|P76194|SUFE_ECOLI;sp|C4ZYE1|SUFE_ECOBW;sp|B1XFY7|SUFE_ECODH	sufE	Only L		0	Only L		0	Only L		0	Only L		0	Only L		0	Only L		0	NO H	NO H	NO H	3	7	7	5	3	4	5	3	5	5	3	4	5	3	5	58.7	58.7	15.8	138	0	66.212	44.2	41.3	26.8	53.6	27.5
sp|P77444|SUFS_ECOLI;sp|C4ZYE2|SUFS_ECOBW;sp|B1XFY8|SUFS_ECODH	sp|P77444|SUFS_ECOLI;sp|C4ZYE2|SUFS_ECOBW;sp|B1XFY8|SUFS_ECODH	sufS	Only L		0	Only L		0	Only L		0	Only L		0	Only L		0	Only L		0	NO H	NO H	NO H	3	17	17	14	8	11	13	9	12	14	8	11	13	9	12	66.7	66.7	44.433	406	0	265.53	58.6	35.5	42.4	52.2	39.9
sp|P0ADG4|SUHB_ECOLI	sp|P0ADG4|SUHB_ECOLI	suhB	Only L		0	Only L		0	Only L		0	Only L		0	Only L		0	Only L		0	NO H	NO H	NO H	1	22	22	15	11	14	13	17	12	15	11	14	13	17	12	81.6	81.6	29.172	267	0	242.16	71.5	61.4	51.3	48.7	76.4
sp|P0ABZ6|SURA_ECOLI	sp|P0ABZ6|SURA_ECOLI	surA	0.0075822		1	0.0063043		1	Only L		0	0.010883		1	Only L		0	Only L		0	1.43534	H only in del maz	NO H	1	24	24	17	12	22	13	15	21	17	12	22	13	15	21	67.8	67.8	47.283	428	0	323.31	43.9	34.8	55.8	35	40
sp|P0A840|SURE_ECOLI;sp|C4ZZP8|SURE_ECOBW;sp|B1XCS0|SURE_ECODH	sp|P0A840|SURE_ECOLI;sp|C4ZZP8|SURE_ECOBW;sp|B1XCS0|SURE_ECODH	surE	Only L		0	Only L		0	Only L		0	Only L		0	Only L		0	1.8871		1	NO H	NO H	H only in wt	3	6	6	4	1	3	3	1	3	4	1	3	3	1	3	35.6	35.6	26.9	253	0	36.226	24.9	5.9	18.6	19.4	7.5
sp|P0A8U0|SYDP_ECOLI;sp|C4ZZU8|SYDP_ECOBW;sp|B1XDK2|SYDP_ECODH	sp|P0A8U0|SYDP_ECOLI;sp|C4ZZU8|SYDP_ECOBW;sp|B1XDK2|SYDP_ECODH	syd	ND		0	ND		0	Only L		0	ND		0	Only L		0	ND		0	NO H	NO H	NO H	3	2	2	0	0	1	1	1	0	0	0	1	1	1	0	14.9	14.9	20.708	181	0	10.603	0	0	7.7	7.7	7.7
sp|P0AF96|TABA_ECOLI	sp|P0AF96|TABA_ECOLI	tabA	0.022809		1	0.026898	0.042879	2	1.9314		1	0.028855		1	Only L		0	Only L		0	1.26507	H only in del maz	H only in del maz	1	7	7	6	4	5	4	2	4	6	4	5	4	2	4	82	82	16.865	150	0	130.4	77.3	52	48	52	44
sp|P05100|3MG1_ECOLI	sp|P05100|3MG1_ECOLI	tag	Only L		0	Only L		0	ND		0	Only L		0	Only L		0	Only L		0	NO H	NO H	NO H	1	4	4	3	1	1	2	1	1	3	1	1	2	1	1	20.9	20.9	21.1	187	0	8.4164	15.5	4.8	5.9	11.2	4.8
sp|P0A867|TALA_ECOLI	sp|P0A867|TALA_ECOLI	talA	Only L		0	Only L		0	Only L		0	0.051094	27.734	4	Only L		0	0.021704	1.7133	2	H only in wt	NO H	H only in wt	1	22	22	17	11	14	19	14	15	17	11	14	19	14	15	79.4	74.4	35.658	316	0	323.31	69	49.4	60.1	76.9	58.5
sp|P0A870|TALB_ECOLI	sp|P0A870|TALB_ECOLI	talB	0.028741	97.806	20	0.035434	114.26	19	0.017735	131.95	22	0.042023	112.73	22	0.041455	111.59	20	0.022546	87.112	18	1.46213	1.16992	1.27127	1	38	36	31	28	32	31	29	29	29	27	30	29	27	28	88	77.6	35.219	317	0	323.31	85.5	78.9	85.8	82.3	87.7
sp|P76145|TAM_ECOLI;sp|C4ZWT6|TAM_ECOBW;sp|B1XEA7|TAM_ECODH	sp|P76145|TAM_ECOLI;sp|C4ZWT6|TAM_ECOBW;sp|B1XEA7|TAM_ECODH	tam	Only L		0	ND		0	ND		0	ND		0	Only L		0	Only L		0	NO H	NO H	NO H	3	2	2	1	0	0	0	2	1	1	0	0	0	2	1	11.5	11.5	29.006	252	0	5.4403	6	0	0	0	11.5
sp|P0ADE4|TAMA_ECOLI	sp|P0ADE4|TAMA_ECOLI	tamA	ND		0	Only L		0	Only L		0	Only L		0	Only L		0	Only L		0	NO H	NO H	NO H	1	6	6	1	2	1	5	2	1	1	2	1	5	2	1	16.5	16.5	64.795	577	0	25.632	2.1	5.7	2.8	13.7	4.7
sp|P39321|TAMB_ECOLI	sp|P39321|TAMB_ECOLI	tamB	ND		0	0.0302704		0	Only L		0	Only L		0	ND		0	Only L		0	NO H	H only in del maz	NO H	1	8	8	1	2	3	1	0	4	1	2	3	1	0	4	5.7	5.7	136.78	1259	0	10.707	0.6	1.7	2.2	0.6	0
sp|P0A9T4|TAS_ECOLI	sp|P0A9T4|TAS_ECOLI	tas	0.018575		1	0.028849		1	0		0	0.026821		1	0.041816		1	0.039139		1	1.44393	1.44948	Only WT	1	14	14	11	11	7	8	12	7	11	11	7	8	12	7	48.6	48.6	38.499	346	0	187.96	37.3	43.9	22.3	26.3	46.2
sp|P69428|TATA_ECOLI	sp|P69428|TATA_ECOLI	tatA	Only L		0	Only L		0	Only L		0	Only L		0	Only L		0	Only L		0	NO H	NO H	NO H	1	10	10	8	4	10	6	3	7	8	4	10	6	3	7	48.3	48.3	9.6639	89	0	275.02	48.3	46.1	48.3	47.2	46.1
sp|P69425|TATB_ECOLI	sp|P69425|TATB_ECOLI	tatB	Only L		0	Only L		0	Only L		0	Only L		0	Only L		0	Only L		0	NO H	NO H	NO H	1	8	8	2	2	2	2	1	6	2	2	2	2	1	6	64.9	64.9	18.421	171	0	21.313	11.1	13.5	12.3	13.5	7
sp|P69423|TATC_ECOLI	sp|P69423|TATC_ECOLI	tatC	Only L		0	Only L		0	ND		0	Only L		0	Only L		0	Only L		0	NO H	NO H	NO H	1	1	1	1	1	0	1	1	1	1	1	0	1	1	1	6.6	6.6	28.876	258	0	13.878	6.6	6.6	0	6.6	6.6
sp|P27859|TATD_ECOLI	sp|P27859|TATD_ECOLI	tatD	ND		0	Only L		0	ND		0	Only L		0	ND		0	ND		0	NO H	NO H	NO H	1	3	3	0	1	0	2	0	1	0	1	0	2	0	1	10.4	10.4	28.974	260	0.005673	2.4482	0	2.7	0	7.7	0
sp|P0A843|TATE_ECOLI	sp|P0A843|TATE_ECOLI	tatE	Only L		0	ND		0	Only L		0	ND		0	Only L		0	Only L		0	NO H	NO H	NO H	1	3	3	1	0	2	1	2	2	1	0	2	1	2	2	31.3	31.3	7.0242	67	0	8.3912	14.9	0	31.3	16.4	16.4
sp|Q46927|TCDA_ECOLI	sp|Q46927|TCDA_ECOLI	tcdA	ND		0	ND		0	ND		0	Only L		0	Only L		0	Only L		0	NO H	NO H	NO H	1	4	4	0	0	0	2	2	3	0	0	0	2	2	3	19	19	28.562	268	0	28.38	0	0	0	12.7	13.1
sp|P0AGL2|TDCF_ECOLI	sp|P0AGL2|TDCF_ECOLI	tdcF	Only L		0	Only L		0	Only L		0	Only L		0	Only L		0	Only L		0	NO H	NO H	NO H	1	3	3	1	1	3	1	1	1	1	1	3	1	1	1	14.7	14.7	14.007	129	0	13.814	7	7	14.7	7	7
sp|P07913|TDH_ECOLI;sp|C4ZXK8|TDH_ECOBW;sp|B1X950|TDH_ECODH	sp|P07913|TDH_ECOLI;sp|C4ZXK8|TDH_ECOBW;sp|B1X950|TDH_ECODH	tdh	0.069609		1	0.095501	13.984	2	0.027621		1	Only L		0	0.1042	3.8263	2	0.038455		1	H only in del maz	1.09109	1.39224	3	11	11	6	6	8	6	4	8	6	6	8	6	4	8	47.2	47.2	37.239	341	0	98.591	30.5	28.7	37	26.1	17
sp|P23331|KITH_ECOLI	sp|P23331|KITH_ECOLI	tdk	0.24377		1	Only L		0	Only L		0	Only L		0	Only L		0	Only L		0	H only in del maz	NO H	NO H	1	8	8	5	5	5	5	5	5	5	5	5	5	5	5	56.6	56.6	23.456	205	0	72.762	42.4	42.4	29.3	42.4	42.9
sp|P25397|TEHB_ECOLI	sp|P25397|TEHB_ECOLI	tehB	0.035745		1	Only L		0	Only L		0	0.11949	29.786	2	0.11202		1	Only L		0	3.34285	H only in wt	NO H	1	12	12	9	6	8	9	5	7	9	6	8	9	5	7	54.8	54.8	22.53	197	0	58	43.1	33.5	42.1	38.6	24.9
sp|P0ADA1|TESA_ECOLI	sp|P0ADA1|TESA_ECOLI	tesA	Only L		0	Only L		0	Only L		0	Only L		0	Only L		0	Only L		0	NO H	NO H	NO H	1	8	8	4	4	7	3	4	5	4	4	7	3	4	5	51.9	51.9	23.622	208	0	110.61	26.4	25.5	46.2	20.7	25.5
sp|P0AGG2|TESB_ECOLI	sp|P0AGG2|TESB_ECOLI	tesB	0.02393		1	0.027209		1	Only L		0	0.02645		1	Only L		0	Only L		0	1.10531	H only in del maz	NO H	1	9	9	8	8	7	9	5	6	8	8	7	9	5	6	43.4	43.4	31.966	286	0	60.244	40.9	32.9	30.4	43.4	25.2
sp|P0A847|TGT_ECOLI;sp|C4ZTG3|TGT_ECOBW;sp|B1XEZ4|TGT_ECODH	sp|P0A847|TGT_ECOLI;sp|C4ZTG3|TGT_ECOBW;sp|B1XEZ4|TGT_ECODH	tgt	0.93953		1	3.9307		1	0.038706		1	0.31858	56.788	2	0.17864		1	Only L		0	0.339084	0.0454474	H only in del maz	3	28	28	15	16	17	14	15	15	15	16	17	14	15	15	64.8	64.8	42.593	375	0	228.46	48.3	53.6	44	46.1	46.4
sp|P31550|THIB_ECOLI	sp|P31550|THIB_ECOLI	thiB	ND		0	ND		0	ND		0	Only L		0	ND		0	Only L		0	NO H	NO H	NO H	1	2	2	0	1	0	1	0	1	0	1	0	1	0	1	9.8	9.8	36.163	327	0.00053996	3.7885	0	4	0	4	0
sp|P30137|THIE_ECOLI	sp|P30137|THIE_ECOLI	thiE	0.015046		1	Only L		0	ND		0	Only L		0	Only L		0	Only L		0	H only in del maz	NO H	NO H	1	1	1	1	1	1	1	1	1	1	1	1	1	1	1	3.3	3.3	23.015	211	0.0056555	2.4228	3.3	3.3	3.3	3.3	3.3
sp|P77718|THII_ECOLI;sp|C4ZTI0|THII_ECOBW;sp|B1XF11|THII_ECODH	sp|P77718|THII_ECOLI;sp|C4ZTI0|THII_ECOBW;sp|B1XF11|THII_ECODH	thiI	Only L		0	Only L		0	0.98808		1	Only L		0	Only L		0	Only L		0	NO H	NO H	H only in del maz	3	16	16	4	3	8	6	8	9	4	3	8	6	8	9	42.1	42.1	54.972	482	0	71.978	12.9	10.4	23	17.4	24.5
sp|P0AGG0|THIL_ECOLI	sp|P0AGG0|THIL_ECOLI	thiL	0.055798		1	Only L		0	Only L		0	Only L		0	Only L		0	Only L		0	H only in del maz	NO H	NO H	1	8	8	5	1	2	5	4	4	5	1	2	5	4	4	28.6	28.6	35.07	325	0	28.556	20.6	8.6	4.9	24	15.4
sp|P00561|AK1H_ECOLI	sp|P00561|AK1H_ECOLI	thrA	0.026279	102.37	2	1.509		1	Only L		0	0.11399		1	0.24851	88.303	2	Only L		0	4.33768	0.164685	NO H	1	43	43	34	25	32	29	26	33	34	25	32	29	26	33	64.1	64.1	89.119	820	0	323.31	53.3	39.8	48.2	42.2	42.8
sp|P00547|KHSE_ECOLI;sp|C4ZPT0|KHSE_ECOBW;sp|B1XBC8|KHSE_ECODH	sp|P00547|KHSE_ECOLI;sp|C4ZPT0|KHSE_ECOBW;sp|B1XBC8|KHSE_ECODH	thrB	Only L		0	Only L		0	Only L		0	Only L		0	Only L		0	Only L		0	NO H	NO H	NO H	3	16	16	10	7	13	9	9	9	10	7	13	9	9	9	56.8	56.8	33.623	310	0	165.48	45.2	29	52.3	42.9	34.2
sp|P00934|THRC_ECOLI	sp|P00934|THRC_ECOLI	thrC	0.28743		1	Only L		0	0.32802		1	Only L		0	0.074341	134.42	2	Only L		0	H only in del maz	H only in wt	H only in del maz	1	27	27	19	21	19	19	20	18	19	21	19	19	20	18	87.4	87.4	47.113	428	0	323.31	61	72.7	60.7	57.5	78
sp|P0A8M3|SYT_ECOLI;sp|C4ZYI1|SYT_ECOBW;sp|B1XGI1|SYT_ECODH	sp|P0A8M3|SYT_ECOLI;sp|C4ZYI1|SYT_ECOBW;sp|B1XGI1|SYT_ECODH	thrS	0.017932	204.88	2	0.027553		1	0.010136		1	0.11694	153.41	2	0.02572	29.467	3	0.050286	261.85	3	6.5213	0.933474	4.96113	3	46	46	34	28	34	34	28	33	34	28	34	34	28	33	68.7	68.7	74.013	642	0	323.31	53.7	49.8	53	55.9	48.1
sp|P0A884|TYSY_ECOLI;sp|C4ZZX9|TYSY_ECOBW	sp|P0A884|TYSY_ECOLI;sp|C4ZZX9|TYSY_ECOBW	thyA	Only L		0	Only L		0	Only L		0	Only L		0	Only L		0	Only L		0	NO H	NO H	NO H	2	12	12	6	6	9	9	6	6	6	6	9	9	6	6	45.1	45.1	30.479	264	0	60.165	29.5	27.3	36.7	39.4	25.4
sp|P0A850|TIG_ECOLI;sp|C4ZTJ3|TIG_ECOBW;sp|B1XFM4|TIG_ECODH	sp|P0A850|TIG_ECOLI;sp|C4ZTJ3|TIG_ECOBW;sp|B1XFM4|TIG_ECODH	tig	0.014426	108.01	12	0.016892	134.32	13	0.0061777	70.258	9	0.016115	113.33	16	0.020724	110.17	13	0.0065251	184.35	7	1.11708	1.22685	1.05623	3	54	54	41	46	43	38	42	38	41	46	43	38	42	38	78.7	78.7	48.192	432	0	323.31	75.2	77.1	78.2	75.5	75
sp|P52097|TILS_ECOLI	sp|P52097|TILS_ECOLI	tilS	Only L		0	ND		0	Only L		0	ND		0	Only L		0	ND		0	NO H	NO H	NO H	1	2	2	1	1	2	1	1	0	1	1	2	1	1	0	3.7	3.7	48.204	432	0.00053967	3.7534	1.9	1.9	3.7	1.9	1.9
sp|P27302|TKT1_ECOLI	sp|P27302|TKT1_ECOLI	tktA	0.0080618	61.455	3	0.45292		1	Only L		0	0.015931	129.79	5	0.019302	21.501	2	0.011532	128.48	3	1.97611	0.0426168	H only in wt	1	35	33	25	25	28	27	28	26	24	23	26	26	26	24	58.8	55.5	72.211	663	0	323.31	49.3	54.3	50.4	53.2	56.4
sp|P33570|TKT2_ECOLI	sp|P33570|TKT2_ECOLI	tktB	Only L		0	Only L		0	Only L		0	0.096031	91.563	2	Only L		0	Only L		0	H only in wt	NO H	NO H	1	23	23	13	4	13	17	8	19	13	4	13	17	8	19	46.5	43.2	73.042	667	0	134.36	27.6	9.6	31.5	33.6	21.7
sp|P0AGG8|TLDD_ECOLI	sp|P0AGG8|TLDD_ECOLI	tldD	Only L		0	Only L		0	Only L		0	Only L		0	Only L		0	Only L		0	NO H	NO H	NO H	1	8	8	5	6	4	5	5	7	5	6	4	5	5	7	22.5	22.5	51.363	481	0	130.89	13.9	17.7	10.2	13.9	16
sp|P0A720|KTHY_ECOLI;sp|C4ZS38|KTHY_ECOBW;sp|B1XA08|KTHY_ECODH	sp|P0A720|KTHY_ECOLI;sp|C4ZS38|KTHY_ECOBW;sp|B1XA08|KTHY_ECODH	tmk	Only L		0	Only L		0	Only L		0	Only L		0	Only L		0	Only L		0	NO H	NO H	NO H	3	9	9	5	5	2	7	5	4	5	5	2	7	5	4	47.4	47.4	23.783	213	0	68.62	27.2	30.5	8.5	42.3	24.4
sp|P0A853|TNAA_ECOLI;sp|C4ZYY6|TNAA_ECOBW;sp|B1X9T7|TNAA_ECODH	sp|P0A853|TNAA_ECOLI;sp|C4ZYY6|TNAA_ECOBW;sp|B1X9T7|TNAA_ECODH	tnaA	Only L		0	0.045293		1	Only L		0	0.45396		1	0.18844	161.34	2	Only L		0	H only in wt	4.16047	NO H	3	38	38	30	29	26	26	25	28	30	29	26	26	25	28	82.8	82.8	52.773	471	0	323.31	69.6	73.9	62.4	57.1	67.7
sp|P19934|TOLA_ECOLI	sp|P19934|TOLA_ECOLI	tolA	Only L		0	ND		0	Only L		0	Only L		0	Only L		0	Only L		0	NO H	NO H	NO H	1	7	7	1	0	4	2	2	3	1	0	4	2	2	3	19.7	19.7	43.156	421	0	12.824	3.3	0	10.5	5.9	7.1
sp|P0A855|TOLB_ECOLI;sp|C4ZWL5|TOLB_ECOBW;sp|B1X6S1|TOLB_ECODH	sp|P0A855|TOLB_ECOLI;sp|C4ZWL5|TOLB_ECOBW;sp|B1X6S1|TOLB_ECODH	tolB	Only L		0	Only L		0	0.0090896		1	Only L		0	0.33031		1	Only L		0	NO H	H only in wt	H only in del maz	3	21	21	14	15	17	15	15	17	14	15	17	15	15	17	60.5	60.5	45.955	430	0	323.31	50.5	45.1	51.6	47.4	45.8
sp|P02930|TOLC_ECOLI	sp|P02930|TOLC_ECOLI	tolC	Only L		0	Only L		0	0.11139	230.83	2	Only L		0	Only L		0	0.024129		1	NO H	NO H	0.216617	1	21	21	6	5	16	7	4	15	6	5	16	7	4	15	54.2	54.2	53.74	493	0	278.73	15.4	14	46	21.1	10.5
sp|P0ABU9|TOLQ_ECOLI	sp|P0ABU9|TOLQ_ECOLI	tolQ	Only L		0	Only L		0	Only L		0	Only L		0	Only L		0	Only L		0	NO H	NO H	NO H	1	7	7	3	1	5	1	2	4	3	1	5	1	2	4	32.2	32.2	25.597	230	0	74.068	17.8	6.5	24.8	6.5	13
sp|P0ABV6|TOLR_ECOLI	sp|P0ABV6|TOLR_ECOLI	tolR	Only L		0	ND		0	Only L		0	ND		0	ND		0	Only L		0	NO H	NO H	NO H	1	4	4	2	0	2	0	0	3	2	0	2	0	0	3	29.6	29.6	15.383	142	0	5.8074	14.1	0	16.9	0	0
sp|P02929|TONB_ECOLI	sp|P02929|TONB_ECOLI	tonB	Only L		0	Only L		0	Only L		0	Only L		0	Only L		0	Only L		0	NO H	NO H	NO H	1	11	11	5	4	10	5	3	9	5	4	10	5	3	9	43.1	43.1	26.094	239	0	56.29	25.1	18	40.2	25.1	20.9
sp|P06612|TOP1_ECOLI	sp|P06612|TOP1_ECOLI	topA	0.39572	42.197	2	Only L		0	0.46305		1	Only L		0	Only L		0	Only L		0	H only in del maz	NO H	H only in del maz	1	48	48	26	16	33	22	11	27	26	16	33	22	11	27	68.2	68.2	97.349	865	0	323.31	34.1	23.4	51.6	29.7	17.1
sp|P14294|TOP3_ECOLI	sp|P14294|TOP3_ECOLI	topB	Only L		0	Only L		0	Only L		0	ND		0	Only L		0	Only L		0	NO H	NO H	NO H	1	6	6	2	1	3	1	1	2	2	1	3	1	1	2	10	10	73.216	653	0	12.135	3.4	1.7	4.6	1.8	1.4
sp|P38684|TORR_ECOLI	sp|P38684|TORR_ECOLI	torR	Only L		0	ND		0	ND		0	Only L		0	ND		0	Only L		0	NO H	NO H	NO H	1	3	3	2	0	0	2	0	1	2	0	0	2	0	1	15.7	15.7	26.233	230	0	11.094	12.2	0	0	12.2	0
sp|P0A858|TPIS_ECOLI;sp|B1XB85|TPIS_ECODH	sp|P0A858|TPIS_ECOLI;sp|B1XB85|TPIS_ECODH	tpiA	0.023817	72.293	7	0.027375	101	7	0.015337	81.125	9	0.028407	133.16	13	0.028726	74.033	7	0.014477	89.321	6	1.19272	1.04935	0.943926	2	25	25	19	18	20	18	19	20	19	18	20	18	19	20	94.9	94.9	26.972	255	0	323.31	73.7	56.5	76.5	75.3	92.2
sp|P0A862|TPX_ECOLI	sp|P0A862|TPX_ECOLI	tpx	0.023506	98.646	7	0.030804	127.9	5	0.018697	90.415	6	0.022247	80.525	5	0.029536	61.567	7	0.015662	92.041	6	0.946439	0.958837	0.837674	1	11	11	11	9	7	11	11	8	11	9	7	11	11	8	78.6	78.6	17.835	168	0	323.31	78.6	62.5	58.9	78.6	78.6
sp|P13979|TRAT1_ECOLI	sp|P13979|TRAT1_ECOLI	traT	ND		0	Only L		0	0.16126		1	ND		0	ND		0	ND		0	NO H	NO H	H only in del maz	1	2	2	0	1	1	0	0	0	0	1	1	0	0	0	7	7	26.032	244	0.0036176	2.5095	0	4.1	2.9	0	0
sp|P13482|TREA_ECOLI;sp|C4ZTN8|TREA_ECOBW;sp|B1XAN8|TREA_ECODH	sp|P13482|TREA_ECOLI;sp|C4ZTN8|TREA_ECOBW;sp|B1XAN8|TREA_ECODH	treA	ND		0	ND		0	0.0982853		0	0.22461		1	Only L		0	Only L		0	H only in wt	NO H	H only in del maz	3	15	15	0	0	2	10	3	9	0	0	2	10	3	9	42.7	42.7	63.636	565	0	109.58	0	0	8.7	28.1	8.3
sp|P28904|TREC_ECOLI	sp|P28904|TREC_ECOLI	treC	ND		0	ND		0	ND		0	ND		0	ND		0	ND		0	NO H	NO H	NO H	1	1	1	0	0	0	1	0	0	0	0	0	1	0	0	2.5	2.5	63.837	551	0	4.34	0	0	0	2.5	0
sp|P36673|TRER_ECOLI	sp|P36673|TRER_ECOLI	treR	Only L		0	Only L		0	Only L		0	Only L		0	Only L		0	Only L		0	NO H	NO H	NO H	1	5	5	1	1	3	2	1	3	1	1	3	2	1	3	25.4	25.4	34.53	315	0	35.281	4.1	4.1	12.7	9.8	4.1
sp|P0AGI8|TRKA_ECOLI	sp|P0AGI8|TRKA_ECOLI	trkA	Only L		0	Only L		0	Only L		0	3.1716		1	Only L		0	Only L		0	H only in wt	NO H	NO H	1	14	14	6	1	5	7	3	5	6	1	5	7	3	5	38.9	38.9	50.367	458	0	44.868	18.3	3.7	13.8	19.2	10.3
sp|P23003|TRMA_ECOLI;sp|C5A0R4|TRMA_ECOBW;sp|B1XBX6|TRMA_ECODH	sp|P23003|TRMA_ECOLI;sp|C5A0R4|TRMA_ECOBW;sp|B1XBX6|TRMA_ECODH	trmA	Only L		0	0.16344		1	Only L		0	Only L		0	Only L		0	Only L		0	NO H	H only in del maz	NO H	3	11	11	5	3	5	5	5	8	5	3	5	5	5	8	38	38	41.966	366	0	54.565	19.9	10.1	17.8	16.9	16.9
sp|P0A8I5|TRMB_ECOLI	sp|P0A8I5|TRMB_ECOLI	trmB	Only L		0	Only L		0	Only L		0	Only L		0	Only L		0	Only L		0	NO H	NO H	NO H	1	8	8	3	5	6	5	5	7	3	5	6	5	5	7	41.8	41.8	27.307	239	0	38.447	13	22.6	36.8	23	27.6
sp|P0A873|TRMD_ECOLI;sp|C4ZYM5|TRMD_ECOBW;sp|B1XBS9|TRMD_ECODH	sp|P0A873|TRMD_ECOLI;sp|C4ZYM5|TRMD_ECOBW;sp|B1XBS9|TRMD_ECODH	trmD	Only L		0	0.090522		1	0.027086		1	0.081743		1	0.10271		1	0.83201		1	H only in wt	1.13464	30.7173	3	7	7	2	2	4	5	4	4	2	2	4	5	4	4	33.7	33.7	28.422	255	0	49.278	9.8	11.4	23.5	26.3	18
sp|P0AGJ2|TRMH_ECOLI	sp|P0AGJ2|TRMH_ECOLI	trmH	Only L		0	ND		0	Only L		0	Only L		0	ND		0	Only L		0	NO H	NO H	NO H	1	7	7	5	1	4	5	0	4	5	1	4	5	0	4	43.2	43.2	25.343	229	0	30.217	31	4.4	24.5	31.4	0
sp|P0AE01|TRMJ_ECOLI	sp|P0AE01|TRMJ_ECOLI	trmJ	0.10379	103.97	5	0.078701		1	0.060907	30.487	4	0.12092	98.332	4	0.0768244		0	0.042524		1	1.16504	0.976155	0.698179	1	9	9	9	7	8	7	6	7	9	7	8	7	6	7	42.3	42.3	27.048	246	0	107.14	42.3	35	41.5	35	33.3
sp|P0AGJ7|TRML_ECOLI	sp|P0AGJ7|TRML_ECOLI	trmL	Only L		0	ND		0	Only L		0	Only L		0	ND		0	ND		0	NO H	NO H	NO H	1	6	6	3	0	4	2	0	0	3	0	4	2	0	0	47.1	47.1	17.726	157	0	24.131	30.6	0	26.1	10.8	0
sp|P28634|TRMO_ECOLI	sp|P28634|TRMO_ECOLI	trmO	Only L		0	ND		0	Only L		0	ND		0	Only L		0	ND		0	NO H	NO H	NO H	1	2	2	2	0	1	0	1	0	2	0	1	0	1	0	11.1	11.1	26.362	235	0	4.6014	11.1	0	5.1	0	5.1
sp|P0A877|TRPA_ECOLI;sp|C4ZTV3|TRPA_ECOBW;sp|B1XBK9|TRPA_ECODH	sp|P0A877|TRPA_ECOLI;sp|C4ZTV3|TRPA_ECOBW;sp|B1XBK9|TRPA_ECODH	trpA	Only L		0	Only L		0	Only L		0	Only L		0	Only L		0	Only L		0	NO H	NO H	NO H	3	14	14	9	10	6	12	12	6	9	10	6	12	12	6	75.4	75.4	28.724	268	0	153.55	40.7	49.3	30.2	58.2	64.9
sp|P0A879|TRPB_ECOLI;sp|B1XBL0|TRPB_ECODH	sp|P0A879|TRPB_ECOLI;sp|B1XBL0|TRPB_ECODH	trpB	Only L		0	Only L		0	Only L		0	Only L		0	Only L		0	Only L		0	NO H	NO H	NO H	2	18	18	12	10	11	12	7	13	12	10	11	12	7	13	60.7	60.7	42.983	397	0	184.89	46.1	41.6	42.3	51.1	33.2
sp|P00909|TRPC_ECOLI	sp|P00909|TRPC_ECOLI	trpC	Only L		0	Only L		0	Only L		0	Only L		0	Only L		0	Only L		0	NO H	NO H	NO H	1	11	11	5	1	4	4	2	4	5	1	4	4	2	4	25.4	25.4	49.492	453	0	26.344	11	2.2	9.9	9.7	4.6
sp|P00895|TRPE_ECOLI	sp|P00895|TRPE_ECOLI	trpE	Only L		0	Only L		0	Only L		0	Only L		0	Only L		0	Only L		0	NO H	NO H	NO H	1	8	8	3	2	5	4	1	3	3	2	5	4	1	3	18.1	18.1	57.494	520	0	31.319	7.5	5.4	10	10.6	2.5
sp|P00904|TRPGD_ECOLI	sp|P00904|TRPGD_ECOLI	trpGD	Only L		0	1.14805		0	Only L		0	0.155899		0	Only L		0	Only L		0	H only in wt	H only in del maz	NO H	1	8	8	1	2	2	2	2	4	1	2	2	2	2	4	22.8	22.8	56.869	531	0	35.302	2.4	7.7	6.2	3.6	6.4
sp|P0A881|TRPR_ECOLI;sp|C4ZT75|TRPR_ECOBW;sp|B1XFK3|TRPR_ECODH	sp|P0A881|TRPR_ECOLI;sp|C4ZT75|TRPR_ECOBW;sp|B1XFK3|TRPR_ECODH	trpR	0.085525		1	ND		0	Only L		0	Only L		0	0.17169		1	Only L		0	H only in del maz	H only in wt	NO H	3	4	4	4	0	2	3	3	1	4	0	2	3	3	1	41.7	41.7	12.355	108	0	12.753	41.7	0	26.9	35.2	33.3
sp|P00954|SYW_ECOLI	sp|P00954|SYW_ECOLI	trpS	0.026222	72.415	5	Only L		0	0.013941		1	0.025523	29.81	5	0.031063		1	Only L		0	0.973343	H only in wt	H only in del maz	1	23	23	16	15	18	17	12	15	16	15	18	17	12	15	74	74	37.437	334	0	323.31	67.7	68.9	69.8	72.5	60.5
sp|P07649|TRUA_ECOLI;sp|C4ZVL1|TRUA_ECOBW;sp|B1X929|TRUA_ECODH	sp|P07649|TRUA_ECOLI;sp|C4ZVL1|TRUA_ECOBW;sp|B1X929|TRUA_ECODH	truA	Only L		0	Only L		0	Only L		0	Only L		0	Only L		0	Only L		0	NO H	NO H	NO H	3	7	7	4	2	2	1	4	2	4	2	2	1	4	2	29.6	29.6	30.399	270	0	36.081	17	8.1	11.9	6.3	18.9
sp|P60340|TRUB_ECOLI	sp|P60340|TRUB_ECOLI	truB	Only L		0	Only L		0	Only L		0	Only L		0	Only L		0	Only L		0	NO H	NO H	NO H	1	9	9	5	4	5	5	2	4	5	4	5	5	2	4	33.4	33.4	35.087	314	0	27.933	22	11.8	20.4	21	7
sp|P0AA41|TRUC_ECOLI	sp|P0AA41|TRUC_ECOLI	truC	Only L		0	ND		0	ND		0	Only L		0	ND		0	Only L		0	NO H	NO H	NO H	1	4	4	2	0	0	1	0	1	2	0	0	1	0	1	19.6	19.6	29.665	260	0.00053937	3.7261	11.9	0	0	2.7	0
sp|Q57261|TRUD_ECOLI;sp|C4ZZP9|TRUD_ECOBW;sp|B1XCS1|TRUD_ECODH	sp|Q57261|TRUD_ECOLI;sp|C4ZZP9|TRUD_ECOBW;sp|B1XCS1|TRUD_ECODH	truD	9.2683		1	9.4655		1	Only L		0	Only L		0	Only L		0	Only L		0	H only in del maz	H only in del maz	NO H	3	18	18	8	4	9	10	8	8	8	4	9	10	8	8	55.9	55.9	39.091	349	0	126.86	29.2	17.8	30.1	39	30.7
sp|P0AA25|THIO_ECOLI	sp|P0AA25|THIO_ECOLI	trxA	0.074959	136.95	10	0.097566	130.31	6	0.046044	81.614	5	0.073833	153.74	8	0.095974	108.66	7	0.046	96.57	6	0.984978	0.983683	0.999044	1	8	8	7	7	6	7	7	8	7	7	6	7	7	8	68.8	68.8	11.806	109	0	265.93	61.5	61.5	53.2	61.5	61.5
sp|P0A9P4|TRXB_ECOLI	sp|P0A9P4|TRXB_ECOLI	trxB	0.014831		1	Only L		0	Only L		0	Only L		0	Only L		0	Only L		0	H only in del maz	NO H	NO H	1	20	20	12	12	18	12	13	13	12	12	18	12	13	13	81.6	81.6	34.623	321	0	323.31	62	53.9	72.6	64.5	65.4
sp|P76256|TSAB_ECOLI	sp|P76256|TSAB_ECOLI	tsaB	Only L		0	Only L		0	Only L		0	Only L		0	Only L		0	Only L		0	NO H	NO H	NO H	1	5	5	3	2	2	2	3	3	3	2	2	2	3	3	26.4	26.4	25.181	231	0	16.713	12.1	8.7	9.1	6.5	10.4
sp|P45748|TSAC_ECOLI;sp|B1X6D5|TSAC_ECODH	sp|P45748|TSAC_ECOLI;sp|B1X6D5|TSAC_ECODH	tsaC	Only L		0	Only L		0	Only L		0	Only L		0	Only L		0	Only L		0	NO H	NO H	NO H	2	8	8	3	5	4	4	4	4	3	5	4	4	4	4	50	50	20.767	190	0	69.692	28.4	41.6	15.8	15.8	33.7
sp|P05852|TSAD_ECOLI;sp|C4ZQY1|TSAD_ECOBW;sp|B1XG69|TSAD_ECODH	sp|P05852|TSAD_ECOLI;sp|C4ZQY1|TSAD_ECOBW;sp|B1XG69|TSAD_ECODH	tsaD	Only L		0	Only L		0	Only L		0	Only L		0	Only L		0	Only L		0	NO H	NO H	NO H	3	12	12	6	3	5	7	4	7	6	3	5	7	4	7	40.7	40.7	36.008	337	0	37.711	22	9.5	16.9	23.7	12.8
sp|P0AF67|TSAE_ECOLI	sp|P0AF67|TSAE_ECOLI	tsaE	Only L		0	Only L		0	Only L		0	Only L		0	Only L		0	Only L		0	NO H	NO H	NO H	1	4	4	2	1	4	3	3	4	2	1	4	3	3	4	36.6	36.6	16.853	153	0	31.826	19.6	10.5	36.6	28.1	28.1
sp|P0A6P1|EFTS_ECOLI;sp|C4ZRR2|EFTS_ECOBW;sp|B1XD39|EFTS_ECODH	sp|P0A6P1|EFTS_ECOLI;sp|C4ZRR2|EFTS_ECOBW;sp|B1XD39|EFTS_ECODH	tsf	0.0076942	52.824	11	0.497196	113.85	13	0.0080881	49.205	9	0.007808	35.569	14	0.012766	111.26	11	0.0043263	70.129	8	1.01479	0.025676	0.534897	3	34	34	28	29	29	31	28	28	28	29	29	31	28	28	90.8	90.8	30.423	283	0	323.31	81.3	84.1	85.9	82	84.8
sp|P0A927|TSX_ECOLI	sp|P0A927|TSX_ECOLI	tsx	Only L		0	Only L		0	Only L		0	Only L		0	Only L		0	Only L		0	NO H	NO H	NO H	1	9	9	5	6	5	7	6	5	5	6	5	7	6	5	45.9	45.9	33.589	294	0	212.86	20.1	38.4	29.9	29.9	32
sp|P76055|TTCA_ECOLI;sp|C4ZV92|TTCA_ECOBW;sp|B1XCH3|TTCA_ECODH	sp|P76055|TTCA_ECOLI;sp|C4ZV92|TTCA_ECOBW;sp|B1XCH3|TTCA_ECODH	ttcA	0.85322		1	Only L		0	0.089411		1	0.14449		1	Only L		0	0.10912		1	0.169347	NO H	1.22043	3	16	16	8	6	8	8	7	7	8	6	8	8	7	7	48.2	48.2	35.561	311	0	74.481	27	21.5	26.4	28.6	28.9
tr|A0A0M3KKV1|A0A0M3KKV1_ECODH;sp|P0CE48|EFTU2_ECOLI;sp|P0CE47|EFTU1_ECOLI	tr|A0A0M3KKV1|A0A0M3KKV1_ECODH;sp|P0CE48|EFTU2_ECOLI;sp|P0CE47|EFTU1_ECOLI	tufA	0.019631	147.89	26	0.023297	105.86	32	0.012861	92.698	23	0.016773	118.1	28	0.022842	114.52	28	0.0096923	134.14	25	0.854414	0.98047	0.753619	3	39	39	33	37	35	38	37	33	33	37	35	38	37	33	95.2	95.2	43.283	394	0	323.31	90.9	95.2	90.9	95.2	95.2
sp|P16525|TUS_ECOLI;sp|C4ZY73|TUS_ECOBW;sp|B1XF75|TUS_ECODH	sp|P16525|TUS_ECOLI;sp|C4ZY73|TUS_ECOBW;sp|B1XF75|TUS_ECODH	tus	ND		0	Only L		0	Only L		0	Only L		0	ND		0	5.68018		0	NO H	NO H	H only in wt	3	8	8	1	1	4	2	1	2	1	1	4	2	1	2	30.1	30.1	35.783	309	0	14.719	2.6	4.2	14.6	8.7	4.2
sp|P0A890|TUSA_ECOLI;sp|C4ZW19|TUSA_ECOBW;sp|B1X7S8|TUSA_ECODH	sp|P0A890|TUSA_ECOLI;sp|C4ZW19|TUSA_ECOBW;sp|B1X7S8|TUSA_ECODH	tusA	Only L		0	ND		0	Only L		0	Only L		0	Only L		0	Only L		0	NO H	NO H	NO H	3	5	5	5	0	2	4	1	1	5	0	2	4	1	1	75.3	75.3	9.0945	81	0	38.32	75.3	0	40.7	74.1	9.9
sp|P45530|TUSB_ECOLI;sp|C4ZUJ8|TUSB_ECOBW;sp|B1X6J2|TUSB_ECODH	sp|P45530|TUSB_ECOLI;sp|C4ZUJ8|TUSB_ECOBW;sp|B1X6J2|TUSB_ECODH	tusB	Only L		0	ND		0	Only L		0	ND		0	ND		0	Only L		0	NO H	NO H	NO H	3	2	2	1	0	2	0	0	1	1	0	2	0	0	1	18.9	18.9	10.718	95	0	5.6124	7.4	0	18.9	0	0
sp|P45532|TUSD_ECOLI;sp|C4ZUK0|TUSD_ECOBW;sp|B1X6J4|TUSD_ECODH	sp|P45532|TUSD_ECOLI;sp|C4ZUK0|TUSD_ECOBW;sp|B1X6J4|TUSD_ECODH	tusD	ND		0	ND		0	ND		0	ND		0	ND		0	ND		0	NO H	NO H	NO H	3	2	2	0	1	0	1	0	0	0	1	0	1	0	0	8.6	8.6	13.641	128	0.0086646	2.2559	0	7.8	0	8.6	0
sp|P0AB18|TUSE_ECOLI	sp|P0AB18|TUSE_ECOLI	tusE	Only L		0	ND		0	Only L		0	Only L		0	Only L		0	Only L		0	NO H	NO H	NO H	1	3	3	2	0	2	2	1	1	2	0	2	2	1	1	24.8	24.8	12.41	109	0	5.7516	18.3	0	16.5	18.3	8.3
sp|P32132|TYPA_ECOLI	sp|P32132|TYPA_ECOLI	typA	0.023767	105.25	11	0.029465	60.961	9	0.015056	19.737	5	0.029176	136.57	9	0.035706	118.34	11	0.015067	29.188	3	1.22758	1.21181	1.00073	1	39	39	28	27	30	26	30	25	28	27	30	26	30	25	57.8	57.8	67.355	607	0	323.31	45.1	47.8	49.1	45.8	53.7
sp|P07023|TYRA_ECOLI	sp|P07023|TYRA_ECOLI	tyrA	Only L		0	Only L		0	Only L		0	Only L		0	Only L		0	Only L		0	NO H	NO H	NO H	1	29	29	16	13	21	15	17	17	16	13	21	15	17	17	76.7	76.7	42.042	373	0	323.31	50.7	44.8	65.1	48	54.2
sp|P04693|TYRB_ECOLI	sp|P04693|TYRB_ECOLI	tyrB	0.014807		1	Only L		0	0.010383		1	0.020869		1	0.027805		1	0.16542	199.79	2	1.4094	H only in wt	15.9318	1	19	19	17	14	19	16	14	17	17	14	19	16	14	17	62.7	62.7	43.537	397	0	323.31	60.5	48.9	62.7	57.4	49.4
sp|P0AAD4|TYRP_ECOLI	sp|P0AAD4|TYRP_ECOLI	tyrP	ND		0	ND		0	Only L		0	ND		0	ND		0	Only L		0	NO H	NO H	NO H	1	1	1	0	0	1	0	0	1	0	0	1	0	0	1	2.2	2.2	42.819	403	0	4.2746	0	0	2.2	0	0
sp|P07604|TYRR_ECOLI	sp|P07604|TYRR_ECOLI	tyrR	0.39223	92.544	2	1.2087		1	Only L		0	0.4278	8.5143	2	Only L		0	Only L		0	1.09069	H only in del maz	NO H	1	22	22	8	5	10	11	7	12	8	5	10	11	7	12	42.5	42.5	57.655	513	0	105.23	19.9	13.6	21.1	28.1	19.5
sp|P0AGJ9|SYY_ECOLI;sp|C4ZYA0|SYY_ECOBW;sp|B1XFU9|SYY_ECODH;tr|A0A0H2UKY9|A0A0H2UKY9_ECOLI;tr|A0A0H2UKZ0|A0A0H2UKZ0_ECOLI	sp|P0AGJ9|SYY_ECOLI;sp|C4ZYA0|SYY_ECOBW;sp|B1XFU9|SYY_ECODH;tr|A0A0H2UKY9|A0A0H2UKY9_ECOLI;tr|A0A0H2UKZ0|A0A0H2UKZ0_ECOLI	tyrS	Only L		0	0.011489	294.01	2	Only L		0	Only L		0	Only L		0	Only L		0	NO H	H only in del maz	NO H	5	29	29	22	21	20	22	21	19	22	21	20	22	21	19	67.7	67.7	47.526	424	0	323.31	58.5	61.1	55.2	57.8	63.7
sp|P0A6A0|UBIB_ECOLI;sp|C5A011|UBIB_ECOBW;sp|B1XAJ9|UBIB_ECODH	sp|P0A6A0|UBIB_ECOLI;sp|C5A011|UBIB_ECOBW;sp|B1XAJ9|UBIB_ECODH	ubiB	Only L		0	ND		0	Only L		0	Only L		0	ND		0	Only L		0	NO H	NO H	NO H	3	1	1	1	0	1	1	0	1	1	0	1	1	0	1	1.8	1.8	63.202	546	0	4.426	1.8	0	1.8	1.8	0
sp|P26602|UBIC_ECOLI;sp|C5A132|UBIC_ECOBW;sp|B1XC38|UBIC_ECODH	sp|P26602|UBIC_ECOLI;sp|C5A132|UBIC_ECOBW;sp|B1XC38|UBIC_ECODH	ubiC	Only L		0	Only L		0	Only L		0	Only L		0	ND		0	Only L		0	NO H	NO H	NO H	3	6	6	3	1	2	5	0	2	3	1	2	5	0	2	44.2	44.2	18.777	165	0	28.718	25.5	10.3	14.5	33.3	0
sp|P0AAB4|UBID_ECOLI	sp|P0AAB4|UBID_ECOLI	ubiD	Only L		0	Only L		0	Only L		0	Only L		0	Only L		0	Only L		0	NO H	NO H	NO H	1	10	10	5	3	3	3	5	4	5	3	3	3	5	4	27.2	27.2	55.603	497	0	32.094	12.7	7.4	8.7	8	14.3
sp|P0A887|UBIE_ECOLI;sp|C5A009|UBIE_ECOBW;sp|B1XAJ7|UBIE_ECODH	sp|P0A887|UBIE_ECOLI;sp|C5A009|UBIE_ECOBW;sp|B1XAJ7|UBIE_ECODH	ubiE	0.062419		1	Only L		0	Only L		0	Only L		0	Only L		0	0.025899		1	H only in del maz	NO H	H only in wt	3	14	14	6	6	9	12	9	9	6	6	9	12	9	9	65.3	65.3	28.073	251	0	78.668	30.7	35.1	42.2	62.5	47.8
sp|P75728|UBIF_ECOLI	sp|P75728|UBIF_ECOLI	ubiF	Only L		0	Only L		0	Only L		0	Only L		0	Only L		0	Only L		0	NO H	NO H	NO H	1	7	7	2	1	3	3	1	2	2	1	3	3	1	2	26.1	26.1	42.953	391	0	22.133	6.4	4.3	14.3	10.5	8.4
sp|P17993|UBIG_ECOLI;sp|C4ZU73|UBIG_ECOBW;sp|B1X8C6|UBIG_ECODH	sp|P17993|UBIG_ECOLI;sp|C4ZU73|UBIG_ECOBW;sp|B1X8C6|UBIG_ECODH	ubiG	0.18626	352.89	2	Only L		0	Only L		0	Only L		0	Only L		0	Only L		0	H only in del maz	NO H	NO H	3	17	17	11	8	11	10	9	8	11	8	11	10	9	8	88.8	88.8	26.555	240	0	254.88	60.8	53.8	67.5	60.4	52.9
sp|P25534|UBIH_ECOLI	sp|P25534|UBIH_ECOLI	ubiH	Only L		0	Only L		0	Only L		0	Only L		0	Only L		0	Only L		0	NO H	NO H	NO H	1	5	5	3	1	2	2	1	1	3	1	2	2	1	1	19.9	19.9	42.288	392	0	25.639	12.5	6.1	9.9	9.7	3.6
sp|P25535|UBII_ECOLI	sp|P25535|UBII_ECOLI	ubiI	Only L		0	Only L		0	ND		0	Only L		0	Only L		0	Only L		0	NO H	NO H	NO H	1	6	6	4	2	0	1	4	1	4	2	0	1	4	1	15.8	15.8	44.244	400	0	28.727	10.2	5	0	2.8	9.8
sp|P37440|UCPA_ECOLI	sp|P37440|UCPA_ECOLI	ucpA	Only L		0	Only L		0	Only L		0	Only L		0	Only L		0	Only L		0	NO H	NO H	NO H	1	7	7	4	6	4	2	4	2	4	6	4	2	4	2	32.3	32.3	27.85	263	0	30.69	21.7	28.5	20.9	11	21.7
sp|P0A8F4|URK_ECOLI	sp|P0A8F4|URK_ECOLI	udk	Only L		0	Only L		0	Only L		0	0.014608		1	Only L		0	Only L		0	H only in wt	NO H	NO H	1	13	13	8	7	5	8	6	6	8	7	5	8	6	6	77.5	77.5	24.353	213	0	83.327	45.1	42.3	27.7	54.9	44.1
sp|P12758|UDP_ECOLI	sp|P12758|UDP_ECOLI	udp	0.042402	62.212	4	Only L		0	0.017225		1	0.041688	61.667	5	0.04496	25.772	2	0.027673	73.885	5	0.983161	H only in wt	1.60656	1	15	15	13	12	12	13	12	13	13	12	12	13	12	13	78.3	78.3	27.159	253	0	323.31	62.1	63.2	62.8	75.1	63.2
sp|P76373|UDG_ECOLI	sp|P76373|UDG_ECOLI	ugd	ND		0	ND		0	ND		0	Only L		0	ND		0	Only L		0	NO H	NO H	NO H	1	4	4	0	0	0	3	0	1	0	0	0	3	0	1	13.1	13.1	43.656	388	0.0010724	3.6004	0	0	0	9.8	0
sp|P0AG80|UGPB_ECOLI	sp|P0AG80|UGPB_ECOLI	ugpB	Only L		0	ND		0	Only L		0	Only L		0	Only L		0	Only L		0	NO H	NO H	NO H	1	16	16	5	0	8	11	5	8	5	0	8	11	5	8	39.5	39.5	48.448	438	0	66.616	13	0	18.9	31.3	13.2
sp|P10907|UGPC_ECOLI	sp|P10907|UGPC_ECOLI	ugpC	Only L		0	Only L		0	ND		0	Only L		0	ND		0	ND		0	NO H	NO H	NO H	1	3	3	2	1	0	2	1	1	2	1	0	2	1	1	11.5	11.5	39.523	356	0	6.7347	8.1	5.9	0	8.1	2.2
sp|P10908|UGPQ_ECOLI	sp|P10908|UGPQ_ECOLI	ugpQ	Only L		0	ND		0	Only L		0	Only L		0	ND		0	Only L		0	NO H	NO H	NO H	1	6	6	2	1	3	1	1	2	2	1	3	1	1	2	27.5	27.5	27.409	247	0	14.529	7.7	4.9	13.8	4.9	4.9
sp|P0ACT6|UIDR_ECOLI	sp|P0ACT6|UIDR_ECOLI	uidR	ND		0	ND		0	Only L		0	ND		0	ND		0	ND		0	NO H	NO H	NO H	1	2	2	1	0	1	1	0	1	1	0	1	1	0	1	11.7	11.7	21.799	196	0	6.3766	7.1	0	4.6	7.1	0
sp|P0A9W0|ULAR_ECOLI;sp|C4ZR68|ULAR_ECOBW;sp|B1XDU2|ULAR_ECODH	sp|P0A9W0|ULAR_ECOLI;sp|C4ZR68|ULAR_ECOBW;sp|B1XDU2|ULAR_ECODH	ulaR	Only L		0	ND		0	Only L		0	Only L		0	ND		0	ND		0	NO H	NO H	NO H	3	4	4	2	0	1	3	0	0	2	0	1	3	0	0	10.8	10.8	27.602	251	0.00054526	4.0437	6.8	0	5.6	10.4	0
sp|P12295|UNG_ECOLI;sp|C4ZYK3|UNG_ECOBW;sp|B1XBQ7|UNG_ECODH	sp|P12295|UNG_ECOLI;sp|C4ZYK3|UNG_ECOBW;sp|B1XBQ7|UNG_ECODH	ung	Only L		0	Only L		0	Only L		0	0.4523		1	Only L		0	Only L		0	H only in wt	NO H	NO H	3	8	8	5	3	4	5	1	2	5	3	4	5	1	2	51.1	51.1	25.693	229	0	73.099	26.2	21	23.1	34.5	7
sp|P0A8F0|UPP_ECOLI;sp|C4ZX73|UPP_ECOBW;sp|B1XAX3|UPP_ECODH	sp|P0A8F0|UPP_ECOLI;sp|C4ZX73|UPP_ECOBW;sp|B1XAX3|UPP_ECODH	upp	Only L		0	Only L		0	0		0	0.030442	123.54	2	0.0075746	18.671	2	0.0056288		1	H only in wt	H only in wt	Only WT	3	15	15	12	11	12	11	13	11	12	11	12	11	13	11	80.8	80.8	22.533	208	0	285.3	75	76.9	68.3	71.2	75
sp|P08390|USG_ECOLI	sp|P08390|USG_ECOLI	usg	0.025848		1	0.035274		1	Only L		0	Only L		0	Only L		0	Only L		0	H only in del maz	H only in del maz	NO H	1	17	17	9	10	10	10	8	8	9	10	10	10	8	8	55.8	55.8	36.364	337	0	175.38	35.6	42.4	37.1	39.8	32.6
sp|P07024|USHA_ECOLI	sp|P07024|USHA_ECOLI	ushA	0.66974		1	Only L		0	Only L		0	0.0200758		0	Only L		0	0.10394		1	0.0299756	NO H	H only in wt	1	22	22	10	8	8	15	9	14	10	8	8	15	9	14	49.6	49.6	60.823	550	0	127.01	26	23.1	16.2	39.5	22.5
sp|P0AED0|USPA_ECOLI	sp|P0AED0|USPA_ECOLI	uspA	0.0084025		1	Only L		0	Only L		0	0.0092011		1	Only L		0	Only L		0	1.09504	NO H	NO H	1	9	9	9	8	9	8	8	7	9	8	9	8	8	7	70.8	70.8	16.066	144	0	323.31	70.8	70.8	70.8	70.8	70.8
sp|P0AAB8|USPD_ECOLI	sp|P0AAB8|USPD_ECOLI	uspD	Only L		0	Only L		0	Only L		0	Only L		0	Only L		0	Only L		0	NO H	NO H	NO H	1	4	4	3	1	3	3	1	4	3	1	3	3	1	4	43	43	16.293	142	0	33.618	30.3	12	33.8	30.3	12
sp|P0AAC0|USPE_ECOLI	sp|P0AAC0|USPE_ECOLI	uspE	0.078578		1	0.099699		1	0.55249	204.36	2	0.07348	108.86	5	0.060112		1	0.066366	159.74	2	0.935122	0.602935	0.120122	1	16	16	6	6	12	11	6	9	6	6	12	11	6	9	62.3	62.3	35.706	316	0	290.21	32.3	32.9	43	52.2	26.6
sp|P37903|USPF_ECOLI	sp|P37903|USPF_ECOLI	uspF	Only L		0	Only L		0	Only L		0	Only L		0	Only L		0	Only L		0	NO H	NO H	NO H	1	9	9	6	5	6	6	5	6	6	5	6	6	5	6	49.3	49.3	16.016	144	0	56.658	33.3	33.3	29.2	38.2	33.3
sp|P39177|USPG_ECOLI	sp|P39177|USPG_ECOLI	uspG	Only L		0	Only L		0	Only L		0	0.039248		1	Only L		0	Only L		0	H only in wt	NO H	NO H	1	7	7	6	5	6	6	5	5	6	5	6	6	5	5	76.1	76.1	15.935	142	0	92.061	58.5	56.3	58.5	58.5	56.3
sp|P43672|UUP_ECOLI	sp|P43672|UUP_ECOLI	uup	Only L		0	Only L		0	Only L		0	Only L		0	Only L		0	0.24879		1	NO H	NO H	H only in wt	1	13	13	4	6	8	3	5	3	4	6	8	3	5	3	22	22	72.066	635	0	49.971	7.9	12.6	13.4	5.2	10.4
sp|P0A698|UVRA_ECOLI	sp|P0A698|UVRA_ECOLI	uvrA	0.27566	30.457	7	0.34663	112.14	2	0.15769	42.806	2	0.13634	91.439	2	0.16494		1	Only L		0	0.494595	0.475839	H only in del maz	1	29	29	15	11	17	10	8	14	15	11	17	10	8	14	33	33	103.87	940	0	133.95	16.8	14	22.3	12.2	9.5
sp|P0A8F8|UVRB_ECOLI;sp|C4ZXV1|UVRB_ECOBW;sp|B1X7A9|UVRB_ECODH	sp|P0A8F8|UVRB_ECOLI;sp|C4ZXV1|UVRB_ECOBW;sp|B1X7A9|UVRB_ECODH	uvrB	0.11195		1	Only L		0	Only L		0	Only L		0	Only L		0	Only L		0	H only in del maz	NO H	NO H	3	20	20	6	3	10	3	5	10	6	3	10	3	5	10	41.8	41.8	76.225	673	0	58.463	12.2	4	21.1	5.5	12.5
sp|P0A8G0|UVRC_ECOLI;sp|C4ZQJ1|UVRC_ECOBW;sp|B1X671|UVRC_ECODH	sp|P0A8G0|UVRC_ECOLI;sp|C4ZQJ1|UVRC_ECOBW;sp|B1X671|UVRC_ECODH	uvrC	Only L		0	Only L		0	Only L		0	0.0088367		1	Only L		0	Only L		0	H only in wt	NO H	NO H	3	17	17	4	2	9	8	5	8	4	2	9	8	5	8	31.1	31.1	68.187	610	0	68.547	7.5	4.4	16.4	14.9	10.8
sp|P03018|UVRD_ECOLI	sp|P03018|UVRD_ECOLI	uvrD	0.0948924		0	Only L		0	0.297758		0	Only L		0	Only L		0	Only L		0	H only in del maz	NO H	H only in del maz	1	15	15	9	3	6	6	4	3	9	3	6	6	4	3	28.5	28.5	81.989	720	0	42.867	15.8	5.1	11.1	9.6	8.1
sp|P0AED5|UVRY_ECOLI	sp|P0AED5|UVRY_ECOLI	uvrY	Only L		0	0.056467		1	Only L		0	Only L		0	Only L		0	Only L		0	NO H	H only in del maz	NO H	1	8	8	5	4	6	6	6	6	5	4	6	6	6	6	54.1	54.1	23.892	218	0	96.014	36.7	23.9	44.5	43.6	41.7
sp|P0A6L7|UXAB_ECOLI;sp|C4ZWT8|UXAB_ECOBW	sp|P0A6L7|UXAB_ECOLI;sp|C4ZWT8|UXAB_ECOBW	uxaB	ND		0	ND		0	ND		0	ND		0	ND		0	ND		0	NO H	NO H	NO H	2	1	1	0	0	1	0	0	0	0	0	1	0	0	0	2.7	2.7	54.808	483	0.00053908	3.7218	0	0	2.7	0	0
sp|P0A8G3|UXAC_ECOLI;sp|C4ZR08|UXAC_ECOBW;sp|B1XG96|UXAC_ECODH	sp|P0A8G3|UXAC_ECOLI;sp|C4ZR08|UXAC_ECOBW;sp|B1XG96|UXAC_ECODH	uxaC	Only L		0	Only L		0	Only L		0	Only L		0	Only L		0	Only L		0	NO H	NO H	NO H	3	14	14	7	3	7	5	1	6	7	3	7	5	1	6	29.1	29.1	53.987	470	0	41.025	16.2	6.4	16.2	13	2.3
sp|P24215|UXUA_ECOLI;sp|C4ZT10|UXUA_ECOBW	sp|P24215|UXUA_ECOLI;sp|C4ZT10|UXUA_ECOBW	uxuA	Only L		0	Only L		0	Only L		0	Only L		0	Only L		0	Only L		0	NO H	NO H	NO H	2	14	14	8	6	10	4	6	8	8	6	10	4	6	8	47	47	44.838	394	0	77.351	24.6	20.8	32.7	14.2	19
sp|P39160|UXUB_ECOLI	sp|P39160|UXUB_ECOLI	uxuB	Only L		0	Only L		0	Only L		0	Only L		0	Only L		0	Only L		0	NO H	NO H	NO H	1	14	13	8	4	8	6	5	8	7	4	8	5	5	8	29	26.7	53.58	486	0	45.327	18.5	8.8	16.5	10.7	10.5
sp|P39161|UXUR_ECOLI	sp|P39161|UXUR_ECOLI	uxuR	Only L		0	Only L		0	Only L		0	Only L		0	ND		0	Only L		0	NO H	NO H	NO H	1	6	6	3	1	1	3	0	3	3	1	1	3	0	3	26.1	26.1	29.308	257	0	13.861	13.2	4.3	6.6	14	0
sp|P07118|SYV_ECOLI	sp|P07118|SYV_ECOLI	valS	Only L		0	Only L		0	1.2941		1	Only L		0	Only L		0	Only L		0	NO H	NO H	H only in del maz	1	59	59	41	31	40	37	22	47	41	31	40	37	22	47	63.4	63.4	108.19	951	0	323.31	53.2	43.4	49.9	46.8	32.3
sp|P0AC75|KDTA_ECOLI	sp|P0AC75|KDTA_ECOLI	waaA	0.0083609		1	ND		0	0.0037195		1	ND		0	0.0091245		1	Only L		0	H only in del maz	H only in wt	H only in del maz	1	6	6	2	0	5	1	2	1	2	0	5	1	2	1	16.2	16.2	47.29	425	0	7.823	4.7	0	12.2	2.8	4.7
sp|P27242|WAAU_ECOLI	sp|P27242|WAAU_ECOLI	waaU	ND		0	ND		0	Only L		0	ND		0	ND		0	Only L		0	NO H	NO H	NO H	1	3	3	0	0	1	0	0	2	0	0	1	0	0	2	10.6	10.6	41.729	357	0	5.1355	0	0	4.5	0	0
sp|P37749|WBBI_ECOLI	sp|P37749|WBBI_ECOLI	wbbI	0.034146		1	Only L		0	Only L		0	0.95492		1	Only L		0	Only L		0	27.9658	NO H	NO H	1	13	13	6	5	9	9	6	10	6	5	9	9	6	10	41.2	41.2	37.757	330	0	100.94	23.3	18.8	33.9	29.7	21.5
sp|P37750|WBBJ_ECOLI	sp|P37750|WBBJ_ECOLI	wbbJ	Only L		0	Only L		0	Only L		0	Only L		0	Only L		0	ND		0	NO H	NO H	NO H	1	4	4	2	3	1	3	2	1	2	3	1	3	2	1	27.6	27.6	21.675	196	0	18.497	13.8	18.4	7.7	18.4	16.8
sp|P37751|WBBK_ECOLI	sp|P37751|WBBK_ECOLI	wbbK	Only L		0	Only L		0	Only L		0	Only L		0	Only L		0	Only L		0	NO H	NO H	NO H	1	18	18	7	4	8	6	2	12	7	4	8	6	2	12	46.2	46.2	43.188	372	0	82.153	27.7	13.2	25.3	22.6	8.6
sp|P27828|WECB_ECOLI	sp|P27828|WECB_ECOLI	wecB	Only L		0	Only L		0	Only L		0	Only L		0	Only L		0	Only L		0	NO H	NO H	NO H	1	17	17	8	3	10	11	5	7	8	3	10	11	5	7	55.9	55.9	42.244	376	0	105.28	29	11.2	35.4	39.1	24.5
sp|P27829|WECC_ECOLI	sp|P27829|WECC_ECOLI	wecC	Only L		0	Only L		0	Only L		0	Only L		0	Only L		0	Only L		0	NO H	NO H	NO H	1	10	10	4	3	6	4	4	4	4	3	6	4	4	4	37.1	37.1	45.838	420	0	61.41	13.1	17.9	26.2	14	21.9
sp|P27833|WECE_ECOLI	sp|P27833|WECE_ECOLI	wecE	Only L		0	Only L		0	Only L		0	Only L		0	Only L		0	Only L		0	NO H	NO H	NO H	1	13	13	4	6	7	8	10	9	4	6	7	8	10	9	46.5	46.5	41.901	376	0	122.8	16.2	19.9	29	25.5	39.9
sp|P27836|WECG_ECOLI;sp|C4ZZ62|WECG_ECOBW;sp|B1XAG6|WECG_ECODH	sp|P27836|WECG_ECOLI;sp|C4ZZ62|WECG_ECOBW;sp|B1XAG6|WECG_ECODH	wecG	Only L		0	ND		0	Only L		0	Only L		0	Only L		0	Only L		0	NO H	NO H	NO H	3	7	7	4	0	3	3	4	1	4	0	3	3	4	1	36.6	36.6	27.928	246	0	21.95	20.3	0	15.4	15	21.1
sp|P0A8G6|NQOR_ECOLI;sp|C4ZQD2|NQOR_ECOBW;sp|B1X9C5|NQOR_ECODH;tr|K0JFS6|K0JFS6_ECOLI	sp|P0A8G6|NQOR_ECOLI;sp|C4ZQD2|NQOR_ECOBW;sp|B1X9C5|NQOR_ECODH;tr|K0JFS6|K0JFS6_ECOLI	wrbA	Only L		0	Only L		0	Only L		0	0.074007	36.2	2	Only L		0	Only L		0	H only in wt	NO H	NO H	4	10	10	6	7	9	10	9	9	6	7	9	10	9	9	61.6	61.6	20.845	198	0	222.15	33.8	50.5	55.6	61.6	55.1
sp|P76387|WZC_ECOLI	sp|P76387|WZC_ECOLI	wzc	ND		0	ND		0	Only L		0	ND		0	ND		0	Only L		0	NO H	NO H	NO H	1	2	2	0	0	1	0	0	2	0	0	1	0	0	2	2.8	2.8	79.342	720	0	6.3489	0	0	1.2	0	0
sp|P76372|WZZB_ECOLI	sp|P76372|WZZB_ECOLI	wzzB	0.020927		1	Only L		0	1.3088		1	0.047812		1	Only L		0	0.044625	157.15	3	2.2847	NO H	0.0340961	1	18	18	8	6	15	7	3	16	8	6	15	7	3	16	56.7	56.7	36.454	326	0	323.31	27	19.9	53.4	27.6	11.7
sp|P0AG00|WZZE_ECOLI	sp|P0AG00|WZZE_ECOLI	wzzE	0.0948924		0	Only L		0	0.061287		1	Only L		0	Only L		0	Only L		0	H only in del maz	NO H	H only in del maz	1	6	6	3	2	4	2	1	5	3	2	4	2	1	5	18.1	18.1	39.489	348	0	36.277	10.9	6	10.9	6.6	4
sp|P0AGM9|XANP_ECOLI	sp|P0AGM9|XANP_ECOLI	xanP	Only L		0	ND		0	Only L		0	Only L		0	ND		0	Only L		0	NO H	NO H	NO H	1	1	1	1	0	1	1	0	1	1	0	1	1	0	1	5.2	5.2	48.867	463	0	16.337	5.2	0	5.2	5.2	0
sp|P04994|EX7L_ECOLI;sp|C4ZX84|EX7L_ECOBW;sp|B1XAY4|EX7L_ECODH	sp|P04994|EX7L_ECOLI;sp|C4ZX84|EX7L_ECOBW;sp|B1XAY4|EX7L_ECODH	xseA	Only L		0	Only L		0	Only L		0	Only L		0	ND		0	Only L		0	NO H	NO H	NO H	3	14	14	6	3	7	1	3	8	6	3	7	1	3	8	37.5	37.5	51.832	456	0	46.243	17.5	8.6	21.1	2	5.7
sp|P0A8G9|EX7S_ECOLI;sp|C4ZTH9|EX7S_ECOBW;sp|B1XF10|EX7S_ECODH	sp|P0A8G9|EX7S_ECOLI;sp|C4ZTH9|EX7S_ECOBW;sp|B1XF10|EX7S_ECODH	xseB	Only L		0	Only L		0	Only L		0	Only L		0	Only L		0	Only L		0	NO H	NO H	NO H	3	4	4	2	4	4	4	4	3	2	4	4	4	4	3	50	50	8.9518	80	0	65.053	15	50	50	50	50
sp|P09030|EX3_ECOLI	sp|P09030|EX3_ECOLI	xthA	Only L		0	Only L		0	Only L		0	Only L		0	Only L		0	Only L		0	NO H	NO H	NO H	1	18	18	7	8	11	11	11	10	7	8	11	11	11	10	62.7	62.7	30.969	268	0	104.94	29.1	32.1	47.4	36.6	47
sp|P09099|XYLB_ECOLI	sp|P09099|XYLB_ECOLI	xylB	ND		0	ND		0	0.0087431		1	Only L		0	ND		0	0.38998		1	NO H	NO H	44.6043	1	3	3	0	0	2	1	0	2	0	0	2	1	0	2	6.8	6.8	52.618	484	0	6.0062	0	0	4.3	2.1	0
sp|P0A8I3|YAAA_ECOLI;sp|C4ZPT3|YAAA_ECOBW;sp|B1XBD1|YAAA_ECODH	sp|P0A8I3|YAAA_ECOLI;sp|C4ZPT3|YAAA_ECOBW;sp|B1XBD1|YAAA_ECODH	yaaA	Only L		0	Only L		0	Only L		0	Only L		0	Only L		0	Only L		0	NO H	NO H	NO H	3	14	14	9	8	9	10	6	8	9	8	9	10	6	8	72.9	72.9	29.585	258	0	105.37	55	34.1	36.8	56.6	31
sp|P0AA95|YACC_ECOLI	sp|P0AA95|YACC_ECOLI	yacC	Only L		0	ND		0	Only L		0	Only L		0	Only L		0	Only L		0	NO H	NO H	NO H	1	2	2	2	0	1	2	1	1	2	0	1	2	1	1	18.3	18.3	12.854	115	0	7.0307	18.3	0	9.6	18.3	9.6
sp|P0A8H8|YACG_ECOLI;sp|C4ZRJ5|YACG_ECOBW;sp|B1XC77|YACG_ECODH	sp|P0A8H8|YACG_ECOLI;sp|C4ZRJ5|YACG_ECOBW;sp|B1XC77|YACG_ECODH	yacG	Only L		0	Only L		0	Only L		0	Only L		0	Only L		0	Only L		0	NO H	NO H	NO H	3	4	4	4	4	4	3	4	2	4	4	4	3	4	2	96.9	96.9	7.3061	65	0	59.356	96.9	96.9	96.9	66.2	96.9
sp|P0A8E5|YACL_ECOLI;sp|C4ZRL2|YACL_ECOBW;sp|B1XC94|YACL_ECODH	sp|P0A8E5|YACL_ECOLI;sp|C4ZRL2|YACL_ECOBW;sp|B1XC94|YACL_ECODH	yacL	Only L		0	ND		0	ND		0	Only L		0	Only L		0	Only L		0	NO H	NO H	NO H	3	2	2	1	0	0	1	1	1	1	0	0	1	1	1	11.7	11.7	13.941	120	0.001065	3.4162	5.8	0	0	5.8	5.8
sp|P36879|YADG_ECOLI	sp|P36879|YADG_ECOLI	yadG	Only L		0	Only L		0	Only L		0	Only L		0	Only L		0	Only L		0	NO H	NO H	NO H	1	13	13	3	5	7	4	6	3	3	5	7	4	6	3	37	37	34.647	308	0	32.502	12.3	18.5	18.2	15.3	15.9
sp|P62768|YAEH_ECOLI;sp|C4ZRQ6|YAEH_ECOBW;sp|B1XD33|YAEH_ECODH	sp|P62768|YAEH_ECOLI;sp|C4ZRQ6|YAEH_ECOBW;sp|B1XD33|YAEH_ECODH	yaeH	0.064942	45.701	3	Only L		0	0.031247		1	0.068614	67.73	3	0.097117		1	0.047435	69.655	2	1.05654	H only in wt	1.51807	3	18	18	16	9	11	14	13	13	16	9	11	14	13	13	82	82	15.096	128	0	212.56	77.3	71.1	68	77.3	82
sp|P0A8K5|YAEP_ECOLI;sp|C4ZRT2|YAEP_ECOBW;sp|B1XD59|YAEP_ECODH	sp|P0A8K5|YAEP_ECOLI;sp|C4ZRT2|YAEP_ECOBW;sp|B1XD59|YAEP_ECODH	yaeP	Only L		0	Only L		0	Only L		0	Only L		0	Only L		0	Only L		0	NO H	NO H	NO H	3	3	3	3	1	2	3	1	2	3	1	2	3	1	2	59.1	59.1	7.2141	66	0	61.063	59.1	31.8	56.1	59.1	31.8
sp|P0AA97|YAEQ_ECOLI	sp|P0AA97|YAEQ_ECOLI	yaeQ	Only L		0	ND		0	ND		0	Only L		0	ND		0	Only L		0	NO H	NO H	NO H	1	4	4	2	0	2	2	0	1	2	0	2	2	0	1	22.1	22.1	20.876	181	0	15.154	11	0	13.8	11	0
sp|P52096|YAER_ECOLI	sp|P52096|YAER_ECOLI	yaeR	Only L		0	ND		0	Only L		0	Only L		0	ND		0	Only L		0	NO H	NO H	NO H	1	3	3	2	0	2	2	0	2	2	0	2	2	0	2	35.7	35.7	14.737	129	0	25.6	29.5	0	23.3	29.5	0
sp|P30864|YAFC_ECOLI	sp|P30864|YAFC_ECOLI	yafC	Only L		0	Only L		0	Only L		0	Only L		0	Only L		0	0.936233		0	NO H	NO H	H only in wt	1	7	7	3	2	3	3	2	6	3	2	3	3	2	6	27.3	27.3	33.775	304	0	31.125	11.5	8.2	9.2	10.2	8.2
sp|P0A8U2|YAFD_ECOLI;sp|C4ZRU6|YAFD_ECOBW;sp|B1XD73|YAFD_ECODH	sp|P0A8U2|YAFD_ECOLI;sp|C4ZRU6|YAFD_ECOBW;sp|B1XD73|YAFD_ECODH	yafD	ND		0	ND		0	Only L		0	Only L		0	ND		0	Only L		0	NO H	NO H	NO H	3	4	4	0	0	2	1	0	1	0	0	2	1	0	1	19.2	19.2	29.991	266	0	5.331	0	0	7.9	4.5	0
sp|Q47147|YAFJ_ECOLI	sp|Q47147|YAFJ_ECOLI	yafJ	Only L		0	Only L		0	Only L		0	Only L		0	Only L		0	Only L		0	NO H	NO H	NO H	1	4	4	2	1	3	3	2	2	2	1	3	3	2	2	15.7	15.7	28.635	255	0	14.719	5.9	3.1	12.9	12.9	9.4
sp|P0AA99|YAFK_ECOLI	sp|P0AA99|YAFK_ECOLI	yafK	ND		0	Only L		0	Only L		0	ND		0	Only L		0	ND		0	NO H	NO H	NO H	1	4	4	0	2	3	0	1	0	0	2	3	0	1	0	17.9	17.9	28.021	246	0	11.421	0	7.7	15	0	2.8
sp|Q47679|YAFV_ECOLI	sp|Q47679|YAFV_ECOLI	yafV	Only L		0	Only L		0	Only L		0	Only L		0	Only L		0	Only L		0	NO H	NO H	NO H	1	5	5	1	4	2	3	3	3	1	4	2	3	3	3	27	27	28.925	256	0	23.431	6.2	23	9	18	16.8
sp|P0AAN5|YAIA_ECOLI	sp|P0AAN5|YAIA_ECOLI	yaiA	Only L		0	ND		0	Only L		0	0.15271		1	Only L		0	Only L		0	H only in wt	NO H	NO H	1	4	4	1	0	2	3	1	3	1	0	2	3	1	3	84.1	84.1	7.2811	63	0	19.132	36.5	0	57.1	69.8	14.3
sp|P0C037|YAIE_ECOLI;sp|C4ZTF0|YAIE_ECOBW;sp|B1XEY0|YAIE_ECODH	sp|P0C037|YAIE_ECOLI;sp|C4ZTF0|YAIE_ECOBW;sp|B1XEY0|YAIE_ECODH	yaiE	0.03339		1	Only L		0	0.035433		1	0.055954		1	Only L		0	Only L		0	1.67577	NO H	H only in del maz	3	2	2	2	2	2	2	2	2	2	2	2	2	2	2	23.4	23.4	10.234	94	0	15.771	23.4	23.4	23.4	23.4	23.4
sp|P0A8D3|YAII_ECOLI;sp|C4ZTE6|YAII_ECOBW;sp|B1XEX6|YAII_ECODH	sp|P0A8D3|YAII_ECOLI;sp|C4ZTE6|YAII_ECOBW;sp|B1XEX6|YAII_ECODH	yaiI	Only L		0	Only L		0	Only L		0	Only L		0	Only L		0	0.37359		1	NO H	NO H	H only in wt	3	7	7	3	1	3	3	2	4	3	1	3	3	2	4	47.4	47.4	16.969	152	0	25.408	23.7	9.9	19.1	23.7	14.5
sp|P51024|YAIL_ECOLI	sp|P51024|YAIL_ECOLI	yaiL	0.5006		1	Only L		0	Only L		0	Only L		0	Only L		0	Only L		0	H only in del maz	NO H	NO H	1	7	7	2	2	4	3	2	4	2	2	4	3	2	4	43.6	43.6	19.923	179	0	77.664	22.9	17.9	27.4	22.9	17.9
sp|P0ADZ7|YAJC_ECOLI	sp|P0ADZ7|YAJC_ECOLI	yajC	Only L		0	Only L		0	0.0062408		1	ND		0	Only L		0	Only L		0	NO H	NO H	H only in del maz	1	5	5	1	1	2	0	2	3	1	1	2	0	2	3	46.4	46.4	11.887	110	0	51.682	7.3	18.2	26.4	0	26.4
sp|P0AAQ2|YAJD_ECOLI	sp|P0AAQ2|YAJD_ECOLI	yajD	ND		0	Only L		0	Only L		0	Only L		0	ND		0	ND		0	NO H	NO H	NO H	1	4	4	0	2	2	2	0	0	0	2	2	2	0	0	42.6	42.6	13.364	115	0	33.354	0	28.7	28.7	13.9	0
sp|P0ADA5|YAJG_ECOLI	sp|P0ADA5|YAJG_ECOLI	yajG	Only L		0	Only L		0	Only L		0	Only L		0	0.23706	444.15	2	3.6546		1	NO H	H only in wt	H only in wt	1	4	4	3	3	3	3	3	4	3	3	3	3	3	4	21.4	21.4	20.95	192	0	31.082	17.7	17.7	17.7	17.7	17.7
sp|Q46948|YAJL_ECOLI	sp|Q46948|YAJL_ECOLI	yajL	Only L		0	Only L		0	Only L		0	Only L		0	Only L		0	Only L		0	NO H	NO H	NO H	1	6	6	4	3	3	3	4	5	4	3	3	3	4	5	43.4	43.4	20.777	196	0	94.676	37.2	21.4	18.4	21.4	26.5
sp|P77735|YAJO_ECOLI	sp|P77735|YAJO_ECOLI	yajO	Only L		0	Only L		0	Only L		0	Only L		0	Only L		0	Only L		0	NO H	NO H	NO H	1	13	13	7	6	6	10	3	9	7	6	6	10	3	9	49.4	49.4	36.42	324	0	70.715	29.6	20.1	17	35.5	10.2
sp|P0A8E7|YAJQ_ECOLI;sp|C4ZTI3|YAJQ_ECOBW;sp|B1XFL4|YAJQ_ECODH	sp|P0A8E7|YAJQ_ECOLI;sp|C4ZTI3|YAJQ_ECOBW;sp|B1XFL4|YAJQ_ECODH	yajQ	0.0083246		1	Only L		0	Only L		0	Only L		0	0.012222		1	0.014226	129	2	H only in del maz	H only in wt	H only in wt	3	16	16	10	12	14	12	11	13	10	12	14	12	11	13	78.5	78.5	18.344	163	0	240.71	55.2	66.9	68.1	66.9	63.2
sp|P0A8B5|YBAB_ECOLI;sp|C4ZUS5|YBAB_ECOBW;sp|B1XFQ8|YBAB_ECODH	sp|P0A8B5|YBAB_ECOLI;sp|C4ZUS5|YBAB_ECOBW;sp|B1XFQ8|YBAB_ECODH	ybaB	0.0099444		1	Only L		0	0.0069495		1	0.008938		1	Only L		0	0.025864		1	0.898797	NO H	3.72171	3	8	8	7	4	6	7	3	7	7	4	6	7	3	7	90.8	90.8	12.015	109	0	147.02	64.2	62.4	55	64.2	35.8
sp|P0AAR3|YBAK_ECOLI	sp|P0AAR3|YBAK_ECOLI	ybaK	Only L		0	Only L		0	Only L		0	Only L		0	Only L		0	Only L		0	NO H	NO H	NO H	1	9	9	6	1	6	4	2	5	6	1	6	4	2	5	71.7	71.7	17.093	159	0	37.772	49.1	6.3	33.3	26.4	20.8
sp|P39830|YBAL_ECOLI	sp|P39830|YBAL_ECOLI	ybaL	Only L		0	ND		0	Only L		0	ND		0	ND		0	Only L		0	NO H	NO H	NO H	1	4	4	1	0	2	0	0	2	1	0	2	0	0	2	10.2	10.2	59.423	558	0	11.783	1.8	0	5.7	0	0
sp|P0A9T6|YBAQ_ECOLI	sp|P0A9T6|YBAQ_ECOLI	ybaQ	Only L		0	Only L		0	Only L		0	Only L		0	ND		0	ND		0	NO H	NO H	NO H	1	3	3	1	2	2	1	0	0	1	2	2	1	0	0	25.7	25.7	13.171	113	0	13.14	10.6	25.7	19.5	10.6	0
sp|P77717|YBAY_ECOLI	sp|P77717|YBAY_ECOLI	ybaY	Only L		0	Only L		0	Only L		0	Only L		0	Only L		0	Only L		0	NO H	NO H	NO H	1	3	3	3	2	3	2	3	3	3	2	3	2	3	3	45.8	45.8	19.431	190	0	73.855	45.8	22.1	45.8	22.1	45.8
sp|P0A9T8|YBBA_ECOLI	sp|P0A9T8|YBBA_ECOLI	ybbA	Only L		0	Only L		0	Only L		0	Only L		0	ND		0	Only L		0	NO H	NO H	NO H	1	3	3	1	3	1	1	0	1	1	3	1	1	0	1	11	11	24.533	228	0	6.9518	4.4	11	4.4	4.4	0
sp|P77395|YBBN_ECOLI	sp|P77395|YBBN_ECOLI	ybbN	0.016808		1	0.082826		1	Only L		0	0.039022	15.584	3	0.051826	67.265	3	0.025095		1	2.32163	0.625721	H only in wt	1	21	21	15	10	13	13	10	14	15	10	13	13	10	14	69.4	69.4	31.791	284	0	323.31	46.8	28.5	36.3	41.9	49.3
sp|P0AFP4|YBBO_ECOLI	sp|P0AFP4|YBBO_ECOLI	ybbO	Only L		0	Only L		0	Only L		0	Only L		0	Only L		0	Only L		0	NO H	NO H	NO H	1	6	6	3	1	4	2	1	3	3	1	4	2	1	3	24.2	24.2	29.41	269	0	43.927	16.7	8.2	19.3	11.9	8.2
sp|P37325|YBCH_ECOLI	sp|P37325|YBCH_ECOLI	ybcH	ND		0	ND		0	ND		0	Only L		0	ND		0	ND		0	NO H	NO H	NO H	1	2	2	0	0	0	2	0	0	0	0	0	2	0	0	14.5	14.5	33.056	296	0	4.3234	0	0	0	14.5	0
sp|P0AAS7|YBCJ_ECOLI	sp|P0AAS7|YBCJ_ECOLI	ybcJ	Only L		0	0.11813		1	Only L		0	Only L		0	0.11124		1	Only L		0	NO H	0.941674	NO H	1	8	8	7	6	8	6	6	7	7	6	8	6	6	7	94.3	94.3	7.3895	70	0	61.65	92.9	82.9	94.3	82.9	92.9
sp|P0AAT2|YBDF_ECOLI	sp|P0AAT2|YBDF_ECOLI	ybdF	Only L		0	ND		0	Only L		0	ND		0	Only L		0	Only L		0	NO H	NO H	NO H	1	2	2	1	0	1	0	2	1	1	0	1	0	2	1	20.5	20.5	14.05	122	0	6.4811	13.9	0	6.6	0	20.5
sp|P0AAT4|YBDG_ECOLI	sp|P0AAT4|YBDG_ECOLI	ybdG	ND		0	ND		0	0.0022318		1	ND		0	ND		0	ND		0	NO H	NO H	H only in del maz	1	3	3	1	0	2	0	0	1	1	0	2	0	0	1	7.5	7.5	46.602	415	0	8.0162	2.2	0	5.3	0	0
sp|P77213|GCS2_ECOLI;sp|C4ZV25|GCS2_ECOBW	sp|P77213|GCS2_ECOLI;sp|C4ZV25|GCS2_ECOBW	ybdK	ND		0	ND		0	ND		0	Only L		0	ND		0	Only L		0	NO H	NO H	NO H	2	3	3	0	0	0	3	0	1	0	0	0	3	0	1	11.8	11.8	41.688	372	0	5.3622	0	0	0	11.8	0
sp|P18393|YBDZ_ECOLI	sp|P18393|YBDZ_ECOLI	ybdZ	Only L		0	Only L		0	Only L		0	Only L		0	Only L		0	Only L		0	NO H	NO H	NO H	1	2	2	1	2	2	1	1	2	1	2	2	1	1	2	43.1	43.1	8.2711	72	0	102.58	23.6	43.1	43.1	23.6	23.6
sp|P0A8J4|YBED_ECOLI;sp|C4ZWB8|YBED_ECOBW	sp|P0A8J4|YBED_ECOLI;sp|C4ZWB8|YBED_ECOBW	ybeD	0.0101688		0	0.0438		1	Only L		0	0.054232	139.21	2	0.10296		1	0.0146322		0	5.33315	2.35068	H only in wt	2	6	6	5	4	4	3	4	5	5	4	4	3	4	5	94.3	94.3	9.8272	87	0	97.569	94.3	92	57.5	35.6	92
sp|P0AAT9|YBEL_ECOLI	sp|P0AAT9|YBEL_ECOLI	ybeL	Only L		0	Only L		0	Only L		0	Only L		0	Only L		0	Only L		0	NO H	NO H	NO H	1	8	8	3	5	4	3	3	3	3	5	4	3	3	3	58.8	58.8	18.797	160	0	72.309	27.5	31.9	36.2	16.9	16.9
sp|P0A898|YBEY_ECOLI;sp|C4ZWE6|YBEY_ECOBW;sp|B1X654|YBEY_ECODH	sp|P0A898|YBEY_ECOLI;sp|C4ZWE6|YBEY_ECOBW;sp|B1X654|YBEY_ECODH	ybeY	Only L		0	Only L		0	ND		0	Only L		0	Only L		0	Only L		0	NO H	NO H	NO H	3	1	1	1	1	0	1	1	1	1	1	0	1	1	1	9.7	9.7	17.525	155	0	56.14	9.7	9.7	0	9.7	9.7
sp|P0A9K3|PHOL_ECOLI	sp|P0A9K3|PHOL_ECOLI	ybeZ	0.034044		1	0.052213	2.1813	2	0		0	0.060388	111.06	4	0.11077	78.424	6	0.064781		1	1.77382	2.1215	Only WT	1	20	20	11	9	15	11	10	13	11	9	15	11	10	13	61.3	61.3	39.038	346	0	323.31	47.4	39	49.1	43.1	41.9
sp|P0AAU2|YBFA_ECOLI	sp|P0AAU2|YBFA_ECOLI	ybfA	ND		0	ND		0	4.3861		1	ND		0	ND		0	ND		0	NO H	NO H	H only in del maz	1	1	1	0	0	1	0	0	0	0	0	1	0	0	0	19.1	19.1	8.2745	68	0	9.5654	0	0	19.1	0	0
sp|P0AAU7|YBFE_ECOLI	sp|P0AAU7|YBFE_ECOLI	ybfE	Only L		0	Only L		0	Only L		0	Only L		0	Only L		0	Only L		0	NO H	NO H	NO H	1	2	2	1	2	2	1	1	1	1	2	2	1	1	1	26.8	26.8	11.28	97	0	17.015	16.5	26.8	26.8	10.3	10.3
sp|P75736|YBFF_ECOLI	sp|P75736|YBFF_ECOLI	ybfF	0.27745		1	Only L		0	Only L		0	Only L		0	Only L		0	Only L		0	H only in del maz	NO H	NO H	1	11	11	7	6	7	7	8	7	7	6	7	7	8	7	79.1	79.1	28.437	254	0	103.46	56.7	47.6	52.8	52	60.6
sp|P24252|YBGA_ECOLI	sp|P24252|YBGA_ECOLI	ybgA	Only L		0	ND		0	ND		0	Only L		0	ND		0	ND		0	NO H	NO H	NO H	1	2	2	1	0	0	1	0	0	1	0	0	1	0	0	20.1	20.1	20.211	169	0.0086735	2.2623	7.1	0	0	13	0
sp|P0A8Z3|YBGC_ECOLI	sp|P0A8Z3|YBGC_ECOLI	ybgC	Only L		0	ND		0	Only L		0	Only L		0	Only L		0	ND		0	NO H	NO H	NO H	1	4	4	1	0	1	3	1	0	1	0	1	3	1	0	41	41	15.562	134	0	91.817	9.7	0	8.2	32.8	17.2
sp|P0AFP6|GCH1L_ECOLI	sp|P0AFP6|GCH1L_ECOLI	ybgI	0.073117	172.25	2	Only L		0	Only L		0	0.018943		1	Only L		0	Only L		0	0.259078	NO H	NO H	1	10	10	9	6	9	7	7	9	9	6	9	7	7	9	56.3	56.3	26.892	247	0	322.4	56.3	42.1	53.4	48.2	48.2
sp|P0AAV4|YBGJ_ECOLI	sp|P0AAV4|YBGJ_ECOLI	ybgJ	Only L		0	Only L		0	Only L		0	Only L		0	0.61816		1	Only L		0	NO H	H only in wt	NO H	1	3	3	2	2	3	3	3	3	2	2	3	3	3	3	24.3	24.3	23.946	218	0	42.212	11.5	11.5	24.3	24.3	24.3
sp|P75745|YBGK_ECOLI	sp|P75745|YBGK_ECOLI	ybgK	Only L		0	Only L		0	Only L		0	Only L		0	Only L		0	Only L		0	NO H	NO H	NO H	1	9	9	2	2	4	6	5	3	2	2	4	6	5	3	28.4	28.4	34.386	310	0	21.042	6.8	6.5	12.6	19.7	17.7
sp|P75746|YBGL_ECOLI;sp|C4ZWI8|YBGL_ECOBW;sp|B1X6P4|YBGL_ECODH	sp|P75746|YBGL_ECOLI;sp|C4ZWI8|YBGL_ECOBW;sp|B1X6P4|YBGL_ECODH	ybgL	ND		0	ND		0	Only L		0	Only L		0	Only L		0	Only L		0	NO H	NO H	NO H	3	3	3	0	0	1	1	1	1	0	0	1	1	1	1	20.1	20.1	25.8	244	0	12.34	0	0	2.9	5.7	11.5
sp|P0AAV6|YBGS_ECOLI	sp|P0AAV6|YBGS_ECOLI	ybgS	Only L		0	Only L		0	Only L		0	0.047108		1	Only L		0	Only L		0	H only in wt	NO H	NO H	1	3	3	3	1	2	3	2	2	3	1	2	3	2	2	16.7	16.7	12.872	126	0	147.18	16.7	15.9	15.9	16.7	15.9
sp|P21829|YBHA_ECOLI	sp|P21829|YBHA_ECOLI	ybhA	Only L		0	Only L		0	Only L		0	Only L		0	Only L		0	Only L		0	NO H	NO H	NO H	1	6	6	1	3	4	2	5	3	1	3	4	2	5	3	35.7	35.7	30.201	272	0	67.569	4.8	10.7	15.1	17.3	31.2
sp|P12994|YBHB_ECOLI	sp|P12994|YBHB_ECOLI	ybhB	Only L		0	Only L		0	Only L		0	Only L		0	Only L		0	Only L		0	NO H	NO H	NO H	1	7	7	5	3	6	5	3	7	5	3	6	5	3	7	57	57	17.085	158	0	48.452	32.3	30.4	39.9	39.9	30.4
sp|P46130|YBHC_ECOLI	sp|P46130|YBHC_ECOLI	ybhC	Only L		0	Only L		0	Only L		0	6.098		1	Only L		0	Only L		0	H only in wt	NO H	NO H	1	12	12	7	5	8	8	5	9	7	5	8	8	5	9	44.7	44.7	46.082	427	0	246.74	34	26.5	36.3	35.4	21.1
sp|P75777|YBHG_ECOLI;sp|C4ZXW7|YBHG_ECOBW;sp|B1X7C5|YBHG_ECODH	sp|P75777|YBHG_ECOLI;sp|C4ZXW7|YBHG_ECOBW;sp|B1X7C5|YBHG_ECODH	ybhG	ND		0	ND		0	ND		0	ND		0	ND		0	Only L		0	NO H	NO H	NO H	3	5	5	1	0	1	2	0	4	1	0	1	2	0	4	16.6	16.6	36.415	332	0	13.699	3	0	3.9	6.6	0
sp|P75767|GNGF_ECOLI	sp|P75767|GNGF_ECOLI	ybhK	ND		0	ND		0	ND		0	ND		0	Only L		0	Only L		0	NO H	NO H	NO H	1	3	3	0	0	0	0	1	2	0	0	0	0	1	2	10.6	10.6	32.788	302	0.0010695	3.5174	0	0	0	0	4
sp|P0AAC4|YBHL_ECOLI	sp|P0AAC4|YBHL_ECOLI	ybhL	ND		0	ND		0	ND		0	ND		0	ND		0	ND		0	NO H	NO H	NO H	1	1	1	0	0	0	0	0	1	0	0	0	0	0	1	3.4	3.4	25.902	234	0.0025988	2.7	0	0	0	0	0
sp|P30177|YBIB_ECOLI	sp|P30177|YBIB_ECOLI	ybiB	Only L		0	Only L		0	Only L		0	Only L		0	Only L		0	Only L		0	NO H	NO H	NO H	1	15	15	8	6	9	8	5	10	8	6	9	8	5	10	65.3	65.3	35.048	320	0	122.06	32.5	25.6	44.4	39.7	22.5
sp|P30178|YBIC_ECOLI	sp|P30178|YBIC_ECOLI	ybiC	Only L		0	Only L		0	Only L		0	Only L		0	Only L		0	Only L		0	NO H	NO H	NO H	1	15	15	9	5	8	8	4	8	9	5	8	8	4	8	63.4	63.4	38.897	361	0	223.49	36.3	23.8	31	34.9	17.5
sp|P41039|YBII_ECOLI	sp|P41039|YBII_ECOLI	ybiI	Only L		0	ND		0	Only L		0	ND		0	ND		0	ND		0	NO H	NO H	NO H	1	2	2	1	0	1	0	0	1	1	0	1	0	0	1	18.2	18.2	9.7557	88	0.0010672	3.4722	8	0	10.2	0	0
sp|P0AAX3|YBIJ_ECOLI	sp|P0AAX3|YBIJ_ECOLI	ybiJ	Only H		0	ND		0	ND		0	Only H		0	ND		0	ND		0	Only H	NO H	NO H	1	1	1	1	0	0	1	0	0	1	0	0	1	0	0	20.9	20.9	8.5676	86	0	7.148	20.9	0	0	20.9	0
sp|P0AAX8|YBIS_ECOLI	sp|P0AAX8|YBIS_ECOLI	ybiS	0.024678		1	Only L		0	Only L		0	0.034065	48.986	4	Only L		0	Only L		0	1.38038	NO H	NO H	1	17	16	13	10	13	14	12	10	12	9	12	13	11	9	66	60.8	33.325	306	0	323.31	61.4	47.1	61.8	61.4	61.4
sp|P0A9U3|YBIT_ECOLI	sp|P0A9U3|YBIT_ECOLI	ybiT	0.027768		1	Only L		0	Only L		0	Only L		0	Only L		0	Only L		0	H only in del maz	NO H	NO H	1	22	22	15	12	16	14	10	15	15	12	16	14	10	15	51.7	51.7	59.857	530	0	181.99	34.3	26	39.6	30.9	23.2
sp|P75791|YBIU_ECOLI	sp|P75791|YBIU_ECOLI	ybiU	Only L		0	Only L		0	Only L		0	Only L		0	ND		0	Only L		0	NO H	NO H	NO H	1	7	7	2	1	2	4	0	4	2	1	2	4	0	4	19.7	19.7	47.329	421	0	30.563	5.7	2.6	4.8	12.1	0
sp|P75792|SUPH_ECOLI	sp|P75792|SUPH_ECOLI	ybiV	Only L		0	Only L		0	Only L		0	Only L		0	Only L		0	Only L		0	NO H	NO H	NO H	1	5	5	2	3	2	3	2	3	2	3	2	3	2	3	17.7	17.7	30.412	271	0	13.658	8.5	7	8.5	11.8	3.7
sp|P75779|YBIX_ECOLI;sp|C4ZXX6|YBIX_ECOBW;sp|B1X7D4|YBIX_ECODH	sp|P75779|YBIX_ECOLI;sp|C4ZXX6|YBIX_ECOBW;sp|B1X7D4|YBIX_ECODH	ybiX	Only L		0	Only L		0	Only L		0	Only L		0	Only L		0	Only L		0	NO H	NO H	NO H	3	16	16	12	11	10	8	12	10	12	11	10	8	12	10	90.7	90.7	25.528	225	0	323.31	73.3	80.4	55.1	47.6	80
sp|P75828|YBJD_ECOLI	sp|P75828|YBJD_ECOLI	ybjD	ND		0	ND		0	Only L		0	ND		0	ND		0	Only L		0	NO H	NO H	NO H	1	1	1	0	0	1	0	0	1	0	0	1	0	0	1	2.7	2.7	63.588	552	0.0081716	2.3069	0	0	2.7	0	0
sp|P75809|YBJI_ECOLI	sp|P75809|YBJI_ECOLI	ybjI	0.109296		0	Only L		0	Only L		0	Only L		0	Only L		0	Only L		0	H only in del maz	NO H	NO H	1	6	6	1	1	2	3	3	3	1	1	2	3	3	3	21.8	21.8	30.196	271	0	20.891	3.3	5.5	8.1	10	12.5
sp|P60869|YBJL_ECOLI;sp|C4ZY19|YBJL_ECOBW;sp|B1X7Y8|YBJL_ECODH	sp|P60869|YBJL_ECOLI;sp|C4ZY19|YBJL_ECOBW;sp|B1X7Y8|YBJL_ECODH	ybjL	ND		0	ND		0	ND		0	ND		0	ND		0	Only L		0	NO H	NO H	NO H	3	2	2	0	0	0	0	0	2	0	0	0	0	0	2	3.9	3.9	60.35	561	0.00054377	3.9742	0	0	0	0	0
sp|P0AAY6|YBJN_ECOLI	sp|P0AAY6|YBJN_ECOLI	ybjN	ND		0	ND		0	Only L		0	Only L		0	ND		0	Only L		0	NO H	NO H	NO H	1	2	2	1	0	2	2	0	1	1	0	2	2	0	1	15.2	15.2	17.666	158	0	7.4577	7.6	0	15.2	15.2	0
sp|P75818|YBJP_ECOLI	sp|P75818|YBJP_ECOLI	ybjP	Only L		0	Only L		0	Only L		0	Only L		0	Only L		0	Only L		0	NO H	NO H	NO H	1	7	7	5	3	4	4	3	6	5	3	4	4	3	6	56.1	56.1	18.991	171	0	134.93	41.5	27.5	31.6	36.3	27.5
[truncated: 349 more rows]
[truncated: 20 more columns]

## Sheet: Differential
Protein IDs	Majority protein IDs	Gene Name	Ratio H/L MC4100relA_del mazEF_Nal exp1	Ratio H/L variability [%] MC4100relA_del mazEF_Nal exp1	Ratio H/L count MC4100relA_del mazEF_Nal exp1	Ratio H/L MC4100relA_del mazEF_Nal exp2	Ratio H/L variability [%] MC4100relA_del mazEF_Nal exp2	Ratio H/L count MC4100relA_del mazEF_Nal exp2	Ratio H/L MC4100relA_del mazEF_Nal exp3	Ratio H/L variability [%] MC4100relA_del mazEF_Nal exp3	Ratio H/L count MC4100relA_del mazEF_Nal exp3	Ratio H/L MC4100relA_Nal exp1	Ratio H/L variability [%] MC4100relA_Nal exp1	Ratio H/L count MC4100relA_Nal exp1	Ratio H/L MC4100relA_Nal exp2	Ratio H/L variability [%] MC4100relA_Nal exp2	Ratio H/L count MC4100relA_Nal exp2	Ratio H/L MC4100relA_Nal exp3	Ratio H/L variability [%] MC4100relA_Nal exp3	Ratio H/L count MC4100relA_Nal exp3	Ratio H/L MC4100relA_Nal exp1/Ratio H/L MC4100relA_del mazEF_Nal exp1	Ratio H/L MC4100relA_Nal exp2/Ratio H/L MC4100relA_del mazEF_Nal exp2	Ratio H/L MC4100relA_Nal exp3/Ratio H/L MC4100relA_del mazEF_Nal exp3	Average	Intensity MC4100relA_del mazEF_Nal exp1	Intensity L MC4100relA_del mazEF_Nal exp1	Intensity H MC4100relA_del mazEF_Nal exp1	Intensity MC4100relA_del mazEF_Nal exp2	Intensity L MC4100relA_del mazEF_Nal exp2	Intensity H MC4100relA_del mazEF_Nal exp2	Intensity MC4100relA_del mazEF_Nal exp3	Intensity L MC4100relA_del mazEF_Nal exp3	Intensity H MC4100relA_del mazEF_Nal exp3	Intensity MC4100relA_Nal exp1	Intensity L MC4100relA_Nal exp1	Intensity H MC4100relA_Nal exp1	Intensity MC4100relA_Nal exp2	Intensity L MC4100relA_Nal exp2	Intensity H MC4100relA_Nal exp2	Intensity MC4100relA_Nal exp3	Intensity L MC4100relA_Nal exp3	Intensity H MC4100relA_Nal exp3
[truncated: 42 more rows]

[truncated: 2 more sheets: Sheet3, Sheet4]
