# Supplementary material for: Stress-Induced MazF-Mediated Proteins in Escherichia coli
Source: mBio. 2019 Mar 26;10(2):e00340-19. doi: 10.1128/mBio.00340-19 (PMC6437054; doi:10.1128/mBio.00340-19)
Supplement: TABLE S2 [file mBio.00340-19-st002.xlsx]

## Sheet: modificationSpecificPeptides
Sequence	Modifications	Mass	Mass Fractional Part	Protein Groups	Proteins	Unique (Groups)	Unique (Proteins)	Acetyl (Protein N-term)	Oxidation (M)	Missed cleavages	Charges	PEP	Score	Delta score	Ratio H/L MC4100relA_del mazEF_Nal exp1	Ratio H/L normalized MC4100relA_del mazEF_Nal exp1	Ratio H/L variability [%] MC4100relA_del mazEF_Nal exp1	Ratio H/L count MC4100relA_del mazEF_Nal exp1	Ratio H/L MC4100relA_del mazEF_Nal exp2	Ratio H/L normalized MC4100relA_del mazEF_Nal exp2	Ratio H/L variability [%] MC4100relA_del mazEF_Nal exp2	Ratio H/L count MC4100relA_del mazEF_Nal exp2	Ratio H/L MC4100relA_del mazEF_Nal exp3	Ratio H/L normalized MC4100relA_del mazEF_Nal exp3	Ratio H/L variability [%] MC4100relA_del mazEF_Nal exp3	Ratio H/L count MC4100relA_del mazEF_Nal exp3	Ratio H/L MC4100relA_Nal exp1	Ratio H/L normalized MC4100relA_Nal exp1	Ratio H/L variability [%] MC4100relA_Nal exp1	Ratio H/L count MC4100relA_Nal exp1	Ratio H/L MC4100relA_Nal exp2	Ratio H/L normalized MC4100relA_Nal exp2	Ratio H/L variability [%] MC4100relA_Nal exp2	Ratio H/L count MC4100relA_Nal exp2	Ratio H/L MC4100relA_Nal exp3	Ratio H/L normalized MC4100relA_Nal exp3	Ratio H/L variability [%] MC4100relA_Nal exp3	Ratio H/L count MC4100relA_Nal exp3	Intensity	Intensity L	Intensity H	Intensity MC4100relA_del mazEF_Nal exp1	Intensity L MC4100relA_del mazEF_Nal exp1	Intensity H MC4100relA_del mazEF_Nal exp1	Intensity MC4100relA_del mazEF_Nal exp2	Intensity L MC4100relA_del mazEF_Nal exp2	Intensity H MC4100relA_del mazEF_Nal exp2	Intensity MC4100relA_del mazEF_Nal exp3	Intensity L MC4100relA_del mazEF_Nal exp3
AAAAEIAVK	Unmodified	842.486	0.486168	803	sp|P0A8D6|YMDB_ECOLI	yes	yes	0	0	0	2	0.0023837	62.463	39.144				0				0				0				0				0				0	96421000	96421000	0	0	0	0	0	0	0	96421000	96421000
AAAAPVTGPLADDPIQETITFDDFAK	Unmodified	2673.32	0.317378	134	sp|P00959|SYM_ECOLI;sp|C4ZSJ8|SYM_ECOBW;sp|B1X7K4|SYM_ECODH	yes	no	0	0	0	2;3	8.3394e-89	290.39	289.21				0				0				0				0				0				0	519080000	519080000	0	173160000	173160000	0	73097000	73097000	0	64117000	64117000
AAADEWDER	Unmodified	1061.44	0.441402	1476	sp|P25738|MSYB_ECOLI	yes	yes	0	0	0	2	1.1169e-06	134.25	131.57				0				0				0				0				0				0	1342900000	1342900000	0	0	0	0	60222000	60222000	0	197290000	197290000
AAADLISR	Unmodified	815.45	0.450116	638	sp|P00452|RIR1_ECOLI	yes	yes	0	0	0	2	0.011231	57.59	25.119				0				0				0				0				0				0	233730000	233730000	0	0	0	0	0	0	0	0	0
AAADRLNTSNNTK	Unmodified	1374.69	0.685155	1336	sp|P10100|RLPA_ECOLI	yes	yes	0	0	1	2;3	0.00062227	67.846	54.257				0				0				0				0				0				0	103210000	103210000	0	27431000	27431000	0	0	0	0	50200000	50200000
AAADVQLR	Unmodified	842.461	0.461016	1172	sp|P0AEG4|DSBA_ECOLI	yes	yes	0	0	0	2	0.00011082	132.57	79.013				0				0				0				0	0.010594	0.28405		1				0	8512300000	8489900000	22435000	1155700000	1155700000	0	1817300000	1817300000	0	2085000000	2085000000
AAAEADDIFGELSSGK	Unmodified	1579.74	0.736581	1401	sp|P19934|TOLA_ECOLI	yes	yes	0	0	0	2	0.00067394	64.275	63.28				0				0				0				0				0				0	33281000	33281000	0	0	0	0	0	0	0	0	0
AAAEGEMK	Unmodified	805.364	0.364004	842	sp|P0A9B2|G3P1_ECOLI	yes	yes	0	0	0	2	0.00050798	91.318	71.879				0				0	0.014022	0.62018		1	0.031566	0.88295		1	0.031243	0.25643		1	0.017547	0.62928		1	8852800000	8695600000	157240000	618230000	618230000	0	345420000	345420000	0	4380400000	4317300000
AAAEGEMK	Oxidation (M)	821.359	0.358918	842	sp|P0A9B2|G3P1_ECOLI	yes	yes	0	1	0	2	0.0016097	77.732	69.392				0				0				0				0				0				0	58145000	58145000	0	0	0	0	2552900	2552900	0	37049000	37049000
AAAEGEMKGVLGYTEDDVVSTDFNGEVCTSVFDAK	Unmodified	3710.66	0.660388	842	sp|P0A9B2|G3P1_ECOLI	yes	yes	0	0	1	3	6.1539e-07	70.473	70.427				0				0				0				0				0				0	13494000	13494000	0	7082000	7082000	0	0	0	0	0	0
AAAEQSWSLSALTLPHPLVR	Unmodified	2146.15	0.153488	51	sp|P0A8I8|RLMH_ECOLI;sp|C4ZWC3|RLMH_ECOBW;sp|B1X631|RLMH_ECODH	yes	no	0	0	0	3	3.2809e-05	68.639	67.076				0				0				0				0				0				0	22326000	22326000	0	0	0	0	0	0	0	0	0
AAAESSIQVK	Unmodified	1002.53	0.534574	356	sp|P0A8T7|RPOC_ECOLI;sp|B1XBZ0|RPOC_ECODH	yes	no	0	0	0	2	1.4686e-08	125.97	118.08	0.074631	2.6975		1	0.056972	1.122		1	0.04941	1.4071		1	0.062592	1.5939		1	0.051753	0.60751		1				0	5398600000	5076700000	321840000	1388400000	1270100000	118290000	750720000	706480000	44249000	1083100000	1013300000
AAAEVGAPFIEIHTGCYADAK	Unmodified	2190.04	0.0415538	789	sp|P0A794|PDXJ_ECOLI	yes	yes	0	0	0	3	3.5772e-08	97.69	94.969				0				0				0				0				0				0	175850000	175850000	0	54323000	54323000	0	0	0	0	0	0
AAAFEGELIPASQIDR	Unmodified	1686.86	0.857699	353	sp|P0A7J3|RL10_ECOLI;sp|C5A0S5|RL10_ECOBW;sp|B1XBY7|RL10_ECODH	yes	no	0	0	0	2;3	8.8051e-19	142.91	142.91	0.025703	0.53312		1	0.041779	1.1997	4.155	2	0.25068	9.5828	148.59	2	0.022614	0.83607		1	0.026921	0.82524	62.79	2	0.14509	6.334	135.91	2	43282000000	40050000000	3231700000	3106000000	3029600000	76359000	8958900000	8657800000	301070000	11049000000	9122600000
AAAGISETLLR	Unmodified	1100.62	0.618973	658	sp|P00935|METB_ECOLI	yes	yes	0	0	0	2	0.00042897	75.566	60.422				0				0				0				0				0				0	136310000	136310000	0	0	0	0	0	0	0	136310000	136310000
AAAHYEQHADLQR	Unmodified	1508.71	0.712038	1354	sp|P12999|BIOC_ECOLI	yes	yes	0	0	0	3	0.0032641	55.98	52.13				0				0				0				0				0				0	55633000	55633000	0	18259000	18259000	0	0	0	0	0	0
AAAIAYAR	Unmodified	805.445	0.444637	1291	sp|P0AG84|YGHA_ECOLI	yes	yes	0	0	0	2	0.046071	37.558	21.414				0				0				0				0				0	0.071385	4.9035		1	5219100000	4858700000	360400000	0	0	0	0	0	0	0	0
AAAICAER	Unmodified	860.417	0.417436	870	sp|P0A9M8|PTA_ECOLI	yes	yes	0	0	0	2	0.00053064	101.54	67.804				0				0				0				0				0				0	2247700000	2247700000	0	0	0	0	0	0	0	509880000	509880000
AAALAAADAR	Unmodified	899.482	0.482479	876	sp|P0A9Q7|ADHE_ECOLI	yes	yes	0	0	0	1;2	1.4146e-05	113.15	72.424				0	0.044647	1.6575		1				0				0	0.045517	1.477		1				0	12938000000	12120000000	817700000	335000000	85241000	249760000	4050200000	3883200000	167040000	3209400000	3209400000
AAALAAEIHGVK	Unmodified	1149.65	0.650607	1808	sp|P67087|RSMI_ECOLI	yes	yes	0	0	0	3	0.0047431	53.6	37.223				0				0				0				0				0				0	35448000	35448000	0	0	0	0	0	0	0	0	0
AAALAAEIHGVKK	Unmodified	1277.75	0.74557	1808	sp|P67087|RSMI_ECOLI	yes	yes	0	0	1	3;4	2.129e-05	86.288	81.885				0				0				0				0				0				0	125690000	125690000	0	26506000	26506000	0	0	0	0	66510000	66510000
AAALTATPQVDK	Unmodified	1184.64	0.640102	1177	sp|P0AEJ2|ENTC_ECOLI	yes	yes	0	0	0	2	2.3511e-09	140.24	132.56				0				0				0				0				0				0	5404400000	5404400000	0	0	0	0	0	0	0	1850000000	1850000000
AAALTATPQVDKVVLSR	Unmodified	1738.99	0.994133	1177	sp|P0AEJ2|ENTC_ECOLI	yes	yes	0	0	1	2	2.7795e-07	107.69	105.96				0				0				0				0				0				0	46265000	46265000	0	0	0	0	46265000	46265000	0	0	0
AAAMNPTLEDTGYQVEV	Unmodified	1807.83	0.82983	429	sp|P0A7Y4|RNH_ECOLI;sp|C4ZRV1|RNH_ECOBW;sp|B1XD78|RNH_ECODH	yes	no	0	0	0	2	3.7818e-11	133.23	130.47				0				0				0				0				0				0	0	0	0	0	0	0	0	0	0	0	0
AAAPAFSEESIRDAAAMINAAK	Unmodified	2204.09	0.0895666	734	sp|P08142|ILVB_ECOLI	yes	yes	0	0	1	3	2.3263e-05	66.76	60.771				0				0				0				0				0				0	207620000	207620000	0	17693000	17693000	0	99525000	99525000	0	0	0
AAASHLVR	Unmodified	823.466	0.466435	1198	sp|P0AET8|HDHA_ECOLI	yes	yes	0	0	0	2	0.018808	52.482	44.141				0				0				0				0				0				0	103500000	103500000	0	103500000	103500000	0	0	0	0	0	0
AAASLAHHYPGGYK	Unmodified	1441.71	0.710247	1243	sp|P0AFI5|PBP7_ECOLI	yes	yes	0	0	0	2;3;4	4.2709e-10	145.06	137.02				0				0				0				0				0				0	366090000	366090000	0	89996000	89996000	0	0	0	0	13441000	13441000
AAATGEALSLVCVDEHK	Unmodified	1769.86	0.861799	1480	sp|P25888|RHLE_ECOLI	yes	yes	0	0	0	3	4.7876e-06	75.548	70.493				0				0				0				0				0				0	0	0	0	0	0	0	0	0	0	0	0
AAATQEMTLVDTPNAK	Unmodified	1659.81	0.813786	426	sp|P16659|SYP_ECOLI;sp|C4ZRT7|SYP_ECOBW;sp|B1XD64|SYP_ECODH	yes	no	0	0	0	2	4.9494e-76	281.99	279.33				0				0				0				0				0				0	1801800000	1801800000	0	449020000	449020000	0	478390000	478390000	0	0	0
AAATQEMTLVDTPNAK	Oxidation (M)	1675.81	0.8087	426	sp|P16659|SYP_ECOLI;sp|C4ZRT7|SYP_ECOBW;sp|B1XD64|SYP_ECODH	yes	no	0	1	0	2	1.8927e-50	251.07	213.45				0				0				0				0				0				0	110200000	110200000	0	0	0	0	0	0	0	50018000	50018000
AAATQHNLEVLASR	Unmodified	1479.78	0.77939	991	sp|P0ABQ0|COABC_ECOLI	yes	yes	0	0	0	2;3	5.3692e-18	138.91	129.77				0				0				0				0				0				0	331190000	331190000	0	20516000	20516000	0	0	0	0	191050000	191050000
AAATQPAEALRYE	Unmodified	1389.69	0.688843	1101	sp|P0ADC3|LOLC_ECOLI	yes	yes	0	0	1	2	0.00053078	70.438	51.161				0				0				0				0				0				0	16407000	16407000	0	16407000	16407000	0	0	0	0	0	0
AAAVANQGK	Unmodified	828.445	0.445365	121	sp|P62707|GPMA_ECOLI;sp|C4ZXS6|GPMA_ECOBW;sp|B1X786|GPMA_ECODH	yes	no	0	0	0	2	4.0477e-08	130.22	121.63				0				0				0				0				0	0.031365	0.3497		1	230700000	226990000	3710000	0	0	0	7134800	7134800	0	109530000	109530000
AAAVEQLQVWGQR	Unmodified	1454.76	0.763011	1337	sp|P10121|FTSY_ECOLI	yes	yes	0	0	0	2	1.0862e-13	156	147.95				0				0				0				0				0				0	577620000	577620000	0	65288000	65288000	0	115830000	115830000	0	151720000	151720000
AAAYWHAK	Unmodified	916.456	0.455536	1986	sp|Q46871|YQJH_ECOLI	yes	yes	0	0	0	2;3	0.002213	67.032	60.53				0				0				0				0				0				0	631200000	631200000	0	75921000	75921000	0	0	0	0	370290000	370290000
AACNAFTDAVLEIAR	Unmodified	1620.79	0.792991	1919	sp|P76541|EUTL_ECOLI	yes	yes	0	0	0	2;3	1.2695e-14	160.65	143.1				0				0				0				0	0.22569	0.23155		1				0	130260000	126560000	3699100	13702000	13702000	0	49040000	49040000	0	19065000	19065000
AADAAEEGGDEFHWHR	Unmodified	1796.75	0.750274	165	sp|P60293|MUKF_ECOLI;sp|C4ZQ48|MUKF_ECOBW;sp|B1X8M6|MUKF_ECODH	yes	no	0	0	0	4	0.00034375	64.52	64.52				0				0				0				0				0				0	23296000	23296000	0	0	0	0	0	0	0	0	0
AADAAFAEWGQTTPK	Unmodified	1562.74	0.736522	432	sp|P77674|ABDH_ECOLI;sp|C4ZVI3|ABDH_ECOBW;sp|B1XDF5|ABDH_ECODH	yes	no	0	0	0	2	1.8857e-07	122.12	112.47				0				0				0				0				0				0	120900000	120900000	0	0	0	0	0	0	0	33698000	33698000
AADAHGIPFTLSTVSVCPIEEVAPAIK	Unmodified	2792.44	0.441867	162	sp|P33232|LLDD_ECOLI;sp|C4ZXJ7|LLDD_ECOBW;sp|B1X8M0|LLDD_ECODH	yes	no	0	0	0	3	1.46e-19	132.84	131.17				0				0				0				0				0				0	243170000	243170000	0	0	0	0	72698000	72698000	0	101490000	101490000
AADALRLPDWDAK	Unmodified	1440.74	0.736128	891	sp|P0A9W3|ETTA_ECOLI	yes	yes	0	0	1	2;3	2.2376e-14	169.3	153.36				0				0				0				0				0				0	1878600000	1878600000	0	168560000	168560000	0	388090000	388090000	0	413640000	413640000
AADAMFK	Unmodified	752.353	0.352711	1728	sp|P45955|CPOB_ECOLI	yes	yes	0	0	0	2	0.005968	72.138	66.378				0				0				0				0				0				0	853150000	853150000	0	0	0	0	236960000	236960000	0	0	0
AADAPKPTAEK	Unmodified	1097.57	0.571688	1522	sp|P29131|FTSN_ECOLI	yes	yes	0	0	1	2	0.00012463	87.641	79.177				0				0				0				0				0				0	14593000	14593000	0	0	0	0	0	0	0	0	0
AADEGLEVK	Unmodified	930.466	0.465826	361	sp|P15639|PUR9_ECOLI;sp|C5A0U7|PUR9_ECOBW;sp|B1XC09|PUR9_ECODH	yes	no	0	0	0	2	1.0669e-05	123.86	77.844				0				0				0				0				0				0	3614600000	3614600000	0	876210000	876210000	0	0	0	0	972360000	972360000
AADGIMNWLEV	Unmodified	1217.58	0.575059	767	sp|P09832|GLTD_ECOLI	yes	yes	0	0	0	2	8.303e-05	89.679	82.416				0				0				0				0				0				0	0	0	0	0	0	0	0	0	0	0	0
AADGLWEEHRVEDVATPEGFDRDPELVQAFYNAR	Unmodified	3901.83	0.829594	1866	sp|P75960|NPD_ECOLI	yes	yes	0	0	2	4;5	3.8722e-16	116.49	116.27				0				0				0				0				0				0	328000000	328000000	0	32785000	32785000	0	160360000	160360000	0	50627000	50627000
AADGQMVPFSAFSSSR	Unmodified	1656.76	0.756605	1549	sp|P31224|ACRB_ECOLI	yes	yes	0	0	0	2	3.6194e-07	109.1	107.69				0				0				0				0				0				0	128530000	128530000	0	11927000	11927000	0	0	0	0	61445000	61445000
AADGQMVPFSAFSSSR	Oxidation (M)	1672.75	0.75152	1549	sp|P31224|ACRB_ECOLI	yes	yes	0	1	0	2	0.00057841	61.867	60.444				0				0				0				0				0				0	31407000	31407000	0	0	0	0	0	0	0	0	0
AADGSTVAQTALSYDDYR	Unmodified	1902.86	0.85955	812	sp|P0A8Y5|YIDA_ECOLI	yes	yes	0	0	0	2;3	8.4321e-53	237.86	237.26	0.48187	1.1138		1				0				0	0.56337	1.7733		1				0				0	933020000	896310000	36711000	132010000	114080000	17925000	156030000	156030000	0	310720000	310720000
AADIRSDEEQTSTTTDTPATPAR	Unmodified	2433.13	0.125554	615	sp|P0ADC1|LPTE_ECOLI;sp|C4ZWC8|LPTE_ECOBW	yes	no	0	0	1	3	3.4333e-20	156.36	155.95				0				0				0				0				0				0	211870000	211870000	0	40174000	40174000	0	0	0	0	45409000	45409000
AADIVADAGMVIVSVPIHVTEQVIGK	Unmodified	2631.43	0.430574	721	sp|P07023|TYRA_ECOLI	yes	yes	0	0	0	3	1.5119e-30	179.64	174.3				0				0				0				0				0				0	1371900000	1371900000	0	629450000	629450000	0	0	0	0	742480000	742480000
AADIVLQAAIAAGAPK	Unmodified	1478.85	0.845678	876	sp|P0A9Q7|ADHE_ECOLI	yes	yes	0	0	0	2;3	1.2416e-25	156.17	152.23	0.081735	0.31396	36.188	3	0.031825	0.24215		1	0.038943	0.92414		1				0	0.034576	0.20229	91.148	2	0.029004	0.55287	58.211	2	3296500000	3167200000	129280000	261290000	235570000	25721000	458780000	448920000	9864500	1046200000	1006600000
AADMTGADIEAMTR	Unmodified	1451.64	0.638464	351	sp|P0A7J7|RL11_ECOLI;sp|C5A0S3|RL11_ECOBW;sp|B1XBY5|RL11_ECODH	yes	no	0	0	0	2;3	2.8069e-33	199.31	193.04	0.016131	0.34697		1	0.014842	0.4692		1				0	0.011799	0.44577		1				0	0.0069382	0.34548		1	21530000000	21351000000	179110000	4701300000	4623800000	77557000	1894200000	1868000000	26201000	5526300000	5526300000
AADMTGADIEAMTR	2 Oxidation (M)	1483.63	0.628293	351	sp|P0A7J7|RL11_ECOLI;sp|C5A0S3|RL11_ECOBW;sp|B1XBY5|RL11_ECODH	yes	no	0	2	0	2	1.8319e-14	163.99	142.22				0				0				0				0				0				0	228100000	228100000	0	0	0	0	0	0	0	97436000	97436000
AADMTGADIEAMTR	Oxidation (M)	1467.63	0.633379	351	sp|P0A7J7|RL11_ECOLI;sp|C5A0S3|RL11_ECOBW;sp|B1XBY5|RL11_ECODH	yes	no	0	1	0	2	3.2155e-22	193.51	177.48				0				0				0				0				0				0	5045800000	5045800000	0	362410000	362410000	0	247290000	247290000	0	2615800000	2615800000
AADNKKPVNSWTCEDFLAVDESFQPTAVGFAEALNNK	Unmodified	4082.93	0.93201	1196	sp|P0AES9|HDEA_ECOLI	yes	yes	0	0	2	3;4	1.3366e-222	419.45	417.38				0				0				0	0.061296	0.049396		1				0				0	9489100000	9396700000	92445000	1304800000	1304800000	0	1508200000	1508200000	0	3205300000	3205300000
AADREAVESVLAQHGLADCVHYVGQAVSGDR	Unmodified	3279.57	0.569086	1373	sp|P15254|PUR4_ECOLI	yes	yes	0	0	1	4;5	5.5442e-45	196	189.25				0				0				0				0				0				0	3138600000	3138600000	0	750280000	750280000	0	156980000	156980000	0	1093500000	1093500000
AADSCHVSQPTLSGQIR	Unmodified	1825.87	0.874095	1058	sp|P0ACQ4|OXYR_ECOLI	yes	yes	0	0	0	2;3	2.6738e-23	192.72	178.13	0.093406	0.93451		1				0				0				0				0				0	873460000	825530000	47933000	314640000	266710000	47933000	21858000	21858000	0	311330000	311330000
AADSGDADACALLAQIK	Unmodified	1688.8	0.803949	1222	sp|P0AF56|YJCO_ECOLI	yes	yes	0	0	0	2	3.1462e-16	162.81	160.05				0				0				0				0				0				0	35458000	35458000	0	0	0	0	0	0	0	35458000	35458000
AADVHLCVK	Unmodified	1011.52	0.51715	1716	tr|D0VEY0|D0VEY0_ECOLI;sp|P45395|KDSD_ECOLI	yes	no	0	0	0	3	0.031402	36.424	28.206				0				0				0				0				0				0	179540000	179540000	0	0	0	0	62855000	62855000	0	116680000	116680000
AAEALKER	Unmodified	886.487	0.48723	785	sp|P0A717|KPRS_ECOLI	yes	yes	0	0	1	2	0.00086048	97.431	83.273				0				0				0				0				0				0	1951600000	1951600000	0	363330000	363330000	0	0	0	0	861920000	861920000
AAEAVIIDTIR	Unmodified	1170.66	0.660838	1107	sp|P0ADG4|SUHB_ECOLI	yes	yes	0	0	0	2	8.9181e-05	88.338	81.639				0				0				0				0				0				0	825540000	825540000	0	81189000	81189000	0	137770000	137770000	0	226590000	226590000
AAEAVIIDTIRK	Unmodified	1298.76	0.755801	1107	sp|P0ADG4|SUHB_ECOLI	yes	yes	0	0	1	2;3	1.2801e-05	97.463	92.169				0				0				0				0				0				0	1723700000	1723700000	0	45999000	45999000	0	621180000	621180000	0	422510000	422510000
AAEEAFR	Unmodified	792.377	0.376617	273	sp|P21165|PEPQ_ECOLI;sp|C5A021|PEPQ_ECOBW;sp|B1XAK9|PEPQ_ECODH	yes	no	0	0	0	2	0.0014429	105.39	96.568				0				0				0				0				0				0	778430000	778430000	0	0	0	0	0	0	0	272470000	272470000
AAEELEKEGINCNLTLLFSFAQAR	Unmodified	2723.36	0.358865	799	sp|P0A867|TALA_ECOLI	yes	yes	0	0	1	3	1.0174e-12	110.83	107.55				0				0				0				0				0				0	715350000	715350000	0	135690000	135690000	0	202440000	202440000	0	61911000	61911000
AAEELNKR	Unmodified	929.493	0.493044	1601	sp|P35340|AHPF_ECOLI	yes	yes	0	0	1	2;3	0.0002989	110.12	21.297				0				0				0				0				0				0	1445100000	1445100000	0	155590000	155590000	0	151710000	151710000	0	669620000	669620000
AAEGIAPKPLDANQMAALVELLK	Unmodified	2362.29	0.293017	1607	sp|P36683|ACNB_ECOLI	yes	yes	0	0	1	2;3	1.8813e-27	187.79	173.94				0				0				0				0				0				0	3029000000	3029000000	0	376660000	376660000	0	279710000	279710000	0	1419700000	1419700000
AAEGIAPKPLDANQMAALVELLK	Oxidation (M)	2378.29	0.287932	1607	sp|P36683|ACNB_ECOLI	yes	yes	0	1	1	3	6.9793e-15	129.43	122.78				0				0				0				0				0				0	75249000	75249000	0	0	0	0	0	0	0	35090000	35090000
AAEGWAR	Unmodified	759.366	0.366387	160	sp|P00961|SYGB_ECOLI;sp|C4ZXE9|SYGB_ECOBW;sp|B1X8H5|SYGB_ECODH	yes	no	0	0	0	2	0.0018443	94.407	94.407				0				0				0				0				0				0	779870000	779870000	0	216870000	216870000	0	202180000	202180000	0	360830000	360830000
AAEIDATAFALFTK	Unmodified	1467.76	0.760946	152	sp|P0A6C1|END4_ECOLI;sp|C4ZU09|END4_ECOBW;sp|B1X857|END4_ECODH	yes	no	0	0	0	2	9.7036e-08	125.97	120.76				0				0				0	0.25332	0.54108		1				0				0	77760000	76473000	1286600	0	0	0	0	0	0	37025000	37025000
AAEIIHIGQAIMEQK	Unmodified	1650.88	0.876326	347	sp|P27306|STHA_ECOLI;sp|C5A0R1|STHA_ECOBW;sp|B1XBX3|STHA_ECODH	yes	no	0	0	0	3	2.4267e-07	114.63	111.25				0				0				0				0				0				0	73933000	73933000	0	0	0	0	73933000	73933000	0	0	0
AAELAGNDTIPVEITR	Unmodified	1668.87	0.868264	1034	sp|P0ACB7|HEMY_ECOLI	yes	yes	0	0	0	2	0.00031048	76.145	61.354				0				0				0				0				0				0	23416000	23416000	0	0	0	0	0	0	0	0	0
AAENFDNVTR	Unmodified	1135.53	0.525801	1508	sp|P28249|ASMA_ECOLI	yes	yes	0	0	0	2	0.0010409	68.132	64.459				0				0				0				0				0				0	19559000	19559000	0	0	0	0	0	0	0	0	0
AAENNPELAAFIDECR	Unmodified	1818.82	0.820662	616	sp|P07813|SYL_ECOLI;sp|C4ZWC9|SYL_ECOBW	yes	no	0	0	0	2;3	5.9989e-16	164.01	163.1				0				0				0				0				0				0	1653200000	1653200000	0	176420000	176420000	0	263910000	263910000	0	575170000	575170000
AAEQLEK	Unmodified	787.408	0.407583	800	sp|P0A870|TALB_ECOLI	yes	yes	0	0	0	2	0.0012491	95.531	52.616				0				0	0.025927	0.82615		1				0				0				0	2126600000	2092700000	33809000	0	0	0	212350000	212350000	0	1310500000	1276700000
AAEQLGQANSAVSR	Unmodified	1400.7	0.700805	1538	sp|P30864|YAFC_ECOLI	yes	yes	0	0	0	2	6.6415e-14	153.14	141.08				0				0				0				0				0				0	60486000	60486000	0	28232000	28232000	0	0	0	0	0	0
AAEQLIR	Unmodified	799.455	0.455202	615	sp|P0ADC1|LPTE_ECOLI;sp|C4ZWC8|LPTE_ECOBW	yes	no	0	0	0	2	0.00053338	108.24	63.627				0				0				0				0				0				0	0	0	0	0	0	0	0	0	0	0	0
AAESGVSRPVPQLK	Unmodified	1437.79	0.793977	995	sp|P0ABS5|DNAG_ECOLI	yes	yes	0	0	1	3	0.0072279	47.774	39.799				0				0				0				0				0				0	78694000	78694000	0	21550000	21550000	0	0	0	0	39478000	39478000
AAESRPAPFLIHQESNVIVR	Unmodified	2233.2	0.196749	1417	sp|P21513|RNE_ECOLI	yes	yes	0	0	1	3;4	4.8467e-07	96.633	92.218				0				0				0				0				0				0	1604500000	1604500000	0	274310000	274310000	0	506830000	506830000	0	424060000	424060000
AAETLNLSQPALSK	Unmodified	1441.78	0.777658	1932	sp|P77171|YDCI_ECOLI	yes	yes	0	0	0	2	2.638e-10	146.84	140.16				0				0				0				0				0				0	102690000	102690000	0	0	0	0	0	0	0	71870000	71870000
AAEVEKELQR	Unmodified	1171.62	0.619701	597	sp|P09151|LEU1_ECOLI;sp|C4ZPZ7|LEU1_ECOBW	yes	no	0	0	1	2;3	1.8263e-09	162.36	147.21				0				0				0				0				0				0	1207900000	1207900000	0	206870000	206870000	0	511530000	511530000	0	0	0
AAEVLVVDTR	Unmodified	1071.59	0.592424	1885	sp|P76116|YNCE_ECOLI	yes	yes	0	0	0	2	4.2899e-06	99.283	73.237				0				0	0.012518	0.61194		1				0	0.029381	0.95007		1				0	24627000000	24463000000	163430000	3648600000	3648600000	0	3707800000	3707800000	0	6547500000	6466600000
AAFAFPAPVANVESDVGCLELFHGPTLAFK	Unmodified	3174.58	0.584842	657	sp|P00934|THRC_ECOLI	yes	yes	0	0	0	3	3.9829e-15	119.8	112.44				0				0				0				0				0				0	2741600000	2741600000	0	0	0	0	1056400000	1056400000	0	0	0
AAFAGLR	Unmodified	704.397	0.396959	1454	sp|P24203|YJIA_ECOLI	yes	yes	0	0	0	2	0.098808	35.105	17.544				0				0				0				0				0				0	12967000	12967000	0	0	0	0	0	0	0	12967000	12967000
AAFDDAIAAR	Unmodified	1019.5	0.503609	975	sp|P0ABC7|HFLK_ECOLI	yes	yes	0	0	0	2	0.00020561	83.862	72.268				0				0				0				0				0				0	525390000	525390000	0	163750000	163750000	0	134640000	134640000	0	0	0
AAFDDWFAR	Unmodified	1097.49	0.493044	538	sp|P77649|YDIU_ECOLI;sp|C4ZYG8|YDIU_ECOBW;sp|B1XG13|YDIU_ECODH	yes	no	0	0	0	2	0.0011246	76.17	70.067				0				0				0				0				0				0	61103000	61103000	0	0	0	0	13354000	13354000	0	34170000	34170000
AAFDFAVEHQSVER	Unmodified	1604.76	0.75832	229	sp|P0ABA4|ATPD_ECOLI;sp|C4ZZ13|ATPD_ECOBW;sp|B1X9W3|ATPD_ECODH	yes	no	0	0	0	2;3;4	1.791e-37	223.7	217.98				0				0				0				0				0				0	9274600000	9274600000	0	991220000	991220000	0	697860000	697860000	0	3505200000	3505200000
AAFDITQLD	Unmodified	992.481	0.481476	1792	sp|P64588|YQJI_ECOLI	yes	yes	0	0	0	2	0.067926	35.152	32.88				0				0				0				0				0				0	0	0	0	0	0	0	0	0	0	0	0
AAFDQWVAK	Unmodified	1034.52	0.51853	985	sp|P0ABJ1|CYOA_ECOLI	yes	yes	0	0	0	2	0.00028712	91.867	48.682				0				0				0				0				0				0	1912100000	1912100000	0	0	0	0	225940000	225940000	0	805920000	805920000
AAFKNDDQK	Unmodified	1035.5	0.498523	1720	sp|P45523|FKBA_ECOLI	yes	yes	0	0	1	2;3	9.5052e-12	183.72	159.95				0				0				0				0				0				0	140980000	140980000	0	0	0	0	0	0	0	0	0
AAFLAVDNHK	Unmodified	1084.57	0.566543	1540	sp|P30958|MFD_ECOLI	yes	yes	0	0	0	2	0.010307	53.597	25.388				0				0				0				0				0				0	0	0	0	0	0	0	0	0	0	0	0
AAFNQMVQGHK	Unmodified	1229.6	0.597526	1088	sp|P0AD59|IVY_ECOLI	yes	yes	0	0	0	2;3	6.1863e-12	157.75	152.84	0.051161	1.2639		1				0	0.045408	0.86093		1	0.049605	1.1976		1				0				0	2707900000	2587600000	120290000	596000000	558060000	37937000	371960000	371960000	0	690460000	651910000
AAFPLSLQQEAQIADSR	Unmodified	1843.94	0.942826	651	sp|P00888|AROF_ECOLI	yes	yes	0	0	0	2;3	2.5768e-63	265.27	252.1				0				0				0				0				0				0	1750200000	1750200000	0	161080000	161080000	0	440190000	440190000	0	303870000	303870000
AAFPLSLQQEAQIADSRK	Unmodified	1972.04	0.0377891	651	sp|P00888|AROF_ECOLI	yes	yes	0	0	1	2;3	2.8696e-12	144.72	135.03				0				0				0				0				0				0	2876000000	2876000000	0	338230000	338230000	0	32060000	32060000	0	667370000	667370000
AAFQPVFLEVVDESYR	Unmodified	1868.93	0.930864	978	sp|P0ABE2|BOLA_ECOLI	yes	yes	0	0	0	2;3	3.4365e-07	110.04	98.669				0				0				0				0				0				0	303440000	303440000	0	0	0	0	0	0	0	266580000	266580000
AAFQPVFLEVVDESYRHNVPAGSESHFK	Unmodified	3159.54	0.541398	978	sp|P0ABE2|BOLA_ECOLI	yes	yes	0	0	1	5	0.065063	29.1	28.107				0				0				0				0				0				0	49483000	49483000	0	0	0	0	25341000	25341000	0	0	0
AAFSDFSK	Unmodified	871.408	0.407583	1007	sp|P0AC02|BAMD_ECOLI	yes	yes	0	0	0	2	0.0038413	67.897	64.89				0				0				0				0				0				0	345530000	345530000	0	0	0	0	0	0	0	0	0
AAFSNDMVYMEK	Unmodified	1404.61	0.605373	1452	tr|D0VEZ1|D0VEZ1_ECOLI;sp|P24182|ACCC_ECOLI	yes	no	0	0	0	2	7.0555e-14	165.58	162.81				0				0				0				0				0				0	1410800000	1410800000	0	230230000	230230000	0	0	0	0	601540000	601540000
AAFSNDMVYMEK	Oxidation (M)	1420.6	0.600287	1452	tr|D0VEZ1|D0VEZ1_ECOLI;sp|P24182|ACCC_ECOLI	yes	no	0	1	0	2	3.3654e-05	89.189	85.611				0				0				0				0				0				0	132890000	132890000	0	20265000	20265000	0	0	0	0	0	0
AAGAELVGMEDLADQIK	Oxidation (M)	1745.85	0.850565	352	sp|P0A7L0|RL1_ECOLI;sp|C5A0S4|RL1_ECOBW;sp|B1XBY6|RL1_ECODH	yes	no	0	1	0	2;3	2.8704e-39	217.32	213.95				0				0				0				0				0				0	2379100000	2379100000	0	191190000	191190000	0	0	0	0	865250000	865250000
AAGAELVGMEDLADQIK	Unmodified	1729.86	0.855651	352	sp|P0A7L0|RL1_ECOLI;sp|C5A0S4|RL1_ECOBW;sp|B1XBY6|RL1_ECODH	yes	no	0	0	0	2;3	9.2658e-45	207.85	207.15	0.014897	0.43057		1	0.041971	0.55504		1	0.0094032	0.43617		1				0	0.020986	0.46012	43.169	2	0.0080976	0.33676		1	19840000000	19582000000	258180000	713170000	700320000	12850000	3725500000	3610200000	115320000	5300600000	5258300000
AAGAELVGMEDLADQIKK	Unmodified	1857.95	0.950614	352	sp|P0A7L0|RL1_ECOLI;sp|C5A0S4|RL1_ECOBW;sp|B1XBY6|RL1_ECODH	yes	no	0	0	1	2;3	1.3654e-42	234.36	226.28				0				0				0				0				0				0	3930100000	3930100000	0	74257000	74257000	0	726110000	726110000	0	1499500000	1499500000
AAGAELVGMEDLADQIKK	Oxidation (M)	1873.95	0.945528	352	sp|P0A7L0|RL1_ECOLI;sp|C5A0S4|RL1_ECOBW;sp|B1XBY6|RL1_ECODH	yes	no	0	1	1	3	4.0524e-06	92.474	87.948				0				0				0				0				0				0	82491000	82491000	0	0	0	0	0	0	0	0	0
AAGANKVAVIK	Unmodified	1040.63	0.634229	354	sp|P0A7K2|RL7_ECOLI;sp|C5A0S6|RL7_ECOBW;sp|B1XBY8|RL7_ECODH	yes	no	0	0	1	2	4.2709e-05	100.88	84.74				0				0				0				0				0				0	223710000	223710000	0	0	0	0	128440000	128440000	0	0	0
AAGASVFALSNR	Unmodified	1162.61	0.609471	1602	sp|P36548|AMIA_ECOLI	yes	yes	0	0	0	2	0.0081628	54.023	47.729				0				0				0				0				0				0	44635000	44635000	0	44635000	44635000	0	0	0	0	0	0
AAGATTANITQAIEQMR	Unmodified	1745.87	0.873032	1765	sp|P63284|CLPB_ECOLI	yes	yes	0	0	0	2;3	5.5388e-84	268.12	266.07				0				0				0	0.15132	0.84143		1	0.23759	0.78031		1				0	589860000	526560000	63298000	124770000	124770000	0	112990000	112990000	0	0	0
AAGDAPLSGTETTLPAPPR	Unmodified	1820.93	0.926842	1551	sp|P31455|YIDR_ECOLI	yes	yes	0	0	0	2	2.5735e-08	113.86	103.32				0				0				0				0				0				0	42796000	42796000	0	0	0	0	0	0	0	0	0
AAGDAQWVLVHDAARPCLHQDDLAR	Unmodified	2784.35	0.351429	403	sp|Q46893|ISPD_ECOLI;sp|C4ZZQ1|ISPD_ECOBW;sp|B1XCS3|ISPD_ECODH	yes	no	0	0	1	4;5	4.0584e-06	76.21	68.636				0				0				0				0				0				0	368930000	368930000	0	0	0	0	120900000	120900000	0	114470000	114470000
AAGDEPLFGPVLNIK	Unmodified	1539.83	0.829694	1346	sp|P11454|ENTF_ECOLI	yes	yes	0	0	0	2	2.39e-14	150.9	148.79				0				0				0				0				0				0	1680600000	1680600000	0	234530000	234530000	0	292440000	292440000	0	485040000	485040000
AAGDNAMANQYETLANAR	Unmodified	1879.85	0.848274	276	sp|P13482|TREA_ECOLI;sp|C4ZTN8|TREA_ECOBW;sp|B1XAN8|TREA_ECODH	yes	no	0	0	0	2	1.0964e-41	216.29	206.38				0				0				0				0				0				0	21412000	21412000	0	0	0	0	0	0	0	0	0
AAGEAPAAPQVTAEDASASLAELLNAGLGGSDNE	Unmodified	3166.49	0.49021	356	sp|P0A8T7|RPOC_ECOLI;sp|B1XBZ0|RPOC_ECODH	yes	no	0	0	0	3	7.2191e-52	214.46	211.89				0				0				0				0				0				0	0	0	0	0	0	0	0	0	0	0	0
AAGEKPENGVFWESAGEGEYTVADITK	Unmodified	2854.33	0.329733	784	sp|P0A6Z3|HTPG_ECOLI	yes	yes	0	0	1	3	3.0795e-06	65.193	63.426				0				0				0				0				0				0	97731000	97731000	0	0	0	0	0	0	0	54290000	54290000
AAGEKPENGVFWESAGEGEYTVADITKEDR	Unmodified	3254.5	0.50038	784	sp|P0A6Z3|HTPG_ECOLI	yes	yes	0	0	2	4	2.0826e-10	97.352	96.171				0				0				0				0				0				0	183740000	183740000	0	0	0	0	0	0	0	93958000	93958000
AAGEPLPAVVPAGPDNPMGLYALYIGR	Oxidation (M)	2724.39	0.394522	945	sp|P0AAX8|YBIS_ECOLI	yes	yes	0	1	0	2;3	4.3582e-14	114.15	112.49				0				0				0				0				0				0	87252000	87252000	0	8784900	8784900	0	0	0	0	13778000	13778000
AAGEPLPAVVPAGPDNPMGLYALYIGR	Unmodified	2708.4	0.399608	945	sp|P0AAX8|YBIS_ECOLI	yes	yes	0	0	0	2;3	1.4185e-39	194.21	182.2				0				0				0				0				0				0	1088000000	1088000000	0	0	0	0	0	0	0	684620000	684620000
AAGGLWFGWSGETGNEDQPLKK	Unmodified	2347.12	0.12331	54	sp|P31677|OTSA_ECOLI;sp|B1X658|OTSA_ECODH	yes	no	0	0	1	3	1.5808e-11	123.19	118.06				0				0				0				0				0				0	93681000	93681000	0	21079000	21079000	0	50342000	50342000	0	0	0
AAGGQLSEKK	Unmodified	987.535	0.534909	464	sp|P26616|MAO1_ECOLI;sp|C4ZWP8|MAO1_ECOBW;sp|B1XE70|MAO1_ECODH	yes	no	0	0	1	2	0.0036082	58.743	26.423				0				0				0				0				0				0	6907500	6907500	0	0	0	0	0	0	0	6907500	6907500
AAGLGIAYHAK	Unmodified	1070.59	0.587279	1297	sp|P0AGB0|SERB_ECOLI	yes	yes	0	0	0	2	0.020319	41.824	9.4092				0				0				0				0				0				0	39679000	39679000	0	0	0	0	0	0	0	39679000	39679000
AAGLGIAYHAKPK	Unmodified	1295.73	0.735006	1297	sp|P0AGB0|SERB_ECOLI	yes	yes	0	0	1	3;4	0.0098588	43.501	37.999				0				0				0				0				0				0	119750000	119750000	0	32730000	32730000	0	87020000	87020000	0	0	0
AAGLHLQESIAEQGALR	Unmodified	1762.93	0.932596	1014	sp|P0AC41|SDHA_ECOLI	yes	yes	0	0	0	2;3	1.4861e-06	88.565	77.45				0				0				0				0				0				0	172950000	172950000	0	0	0	0	0	0	0	95396000	95396000
AAGLSQYEHLIDDAIAWGK	Unmodified	2057.02	0.0218047	799	sp|P0A867|TALA_ECOLI	yes	yes	0	0	0	2;3	4.417e-80	284.65	273.7				0				0				0				0				0				0	1546900000	1546900000	0	641500000	641500000	0	0	0	0	0	0
AAGLSQYEHLIDDAIAWGKK	Unmodified	2185.12	0.116768	799	sp|P0A867|TALA_ECOLI	yes	yes	0	0	1	3;4	4.0083e-18	160.27	157.85				0				0				0				0				0				0	184330000	184330000	0	31841000	31841000	0	17930000	17930000	0	50908000	50908000
AAGNVDDQINR	Unmodified	1171.56	0.558163	1082	sp|P0AD27|YEJM_ECOLI	yes	yes	0	0	0	2	2.5978e-06	121.61	115.88				0				0				0				0				0				0	23853000	23853000	0	23853000	23853000	0	0	0	0	0	0
AAGPALLDACLK	Unmodified	1198.64	0.637994	803	sp|P0A8D6|YMDB_ECOLI	yes	yes	0	0	0	2	0.0069847	55.261	50.163				0				0				0				0				0				0	67262000	67262000	0	0	0	0	0	0	0	0	0
AAGSLVK	Unmodified	644.386	0.385725	264	sp|P0A7D7|PUR7_ECOLI;sp|C4ZX51|PUR7_ECOBW;sp|B1XAE8|PUR7_ECODH	yes	no	0	0	0	2	0.0020775	88.029	36.456				0				0				0				0				0				0	1478600000	1478600000	0	0	0	0	0	0	0	988420000	988420000
AAGSVLISAPR	Unmodified	1040.6	0.597843	381	sp|P36680|ZAPD_ECOLI;sp|C4ZRJ6|ZAPD_ECOBW;sp|B1XC78|ZAPD_ECODH	yes	no	0	0	0	2	5.6431e-05	95.477	73.149				0				0				0				0				0				0	161990000	161990000	0	22571000	22571000	0	0	0	0	74579000	74579000
AAGVETEVFFEVEADPTLSIVR	Unmodified	2378.2	0.200557	876	sp|P0A9Q7|ADHE_ECOLI	yes	yes	0	0	0	2;3	1.1321e-10	109.85	105.65				0				0				0				0				0				0	47223000	47223000	0	0	0	0	27993000	27993000	0	0	0
AAGWHFGDFFLR	Unmodified	1422.68	0.683304	253	sp|P0AFA7|NHAB_ECOLI;sp|C4ZTM7|NHAB_ECOBW;sp|B1XA73|NHAB_ECODH	yes	no	0	0	0	3	4.3092e-07	122.33	117.78				0				0				0				0				0				0	65829000	65829000	0	0	0	0	0	0	0	34431000	34431000
AAGYDKPFK	Unmodified	995.508	0.507631	191	sp|P67910|HLDD_ECOLI;sp|C4ZXL1|HLDD_ECOBW;sp|B1X953|HLDD_ECODH	yes	no	0	0	1	2;3	0.00045066	89.08	74.215	0.052342	0.60931		1				0	0.029452	0.31915		1	0.068474	1.0499		1				0	0.036745	0.31718		1	4660900000	4518600000	142290000	1031500000	998470000	33043000	508030000	508030000	0	1656700000	1619700000
AAGYELGK	Unmodified	807.413	0.412668	434	sp|P0A6P9|ENO_ECOLI;sp|C4ZZT2|ENO_ECOBW;sp|B1XDI9|ENO_ECODH	yes	no	0	0	0	1;2	0.0012358	82.452	51.223				0				0				0	0.034747	0.98022		1				0				0	9810700000	9750400000	60249000	1392200000	1392200000	0	1245400000	1245400000	0	3008700000	3008700000
AAGYELGKDITLAMDCAASEFYK	Unmodified	2523.17	0.166162	434	sp|P0A6P9|ENO_ECOLI;sp|C4ZZT2|ENO_ECOBW;sp|B1XDI9|ENO_ECODH	yes	no	0	0	1	2;3;4	3.861e-71	277.2	274.71				0				0	0.033825	0.77714		1	0.048912	1.3438		1				0	0.062634	0.70102		1	17242000000	16824000000	418300000	2238100000	2238100000	0	1559600000	1559600000	0	8522400000	8277100000
AAGYELGKDITLAMDCAASEFYK	Oxidation (M)	2539.16	0.161077	434	sp|P0A6P9|ENO_ECOLI;sp|C4ZZT2|ENO_ECOBW;sp|B1XDI9|ENO_ECODH	yes	no	0	1	1	3	1.5831e-11	116.74	115.6				0				0				0				0				0				0	266280000	266280000	0	0	0	0	0	0	0	160690000	160690000
AAGYELGKDITLAMDCAASEFYKDGK	Unmodified	2823.31	0.309532	434	sp|P0A6P9|ENO_ECOLI;sp|C4ZZT2|ENO_ECOBW;sp|B1XDI9|ENO_ECODH	yes	no	0	0	2	3;4	2.5519e-74	261.5	260.98	0.036551	0.038714	9.5866	2	0.027538	0.026717		1	0.019474	0.016257		1	0.039018	0.031442		1	0.026852	0.030859		1	0.022751	0.019642		1	32956000000	32284000000	672830000	4608700000	4457900000	150810000	5781200000	5625600000	155590000	6689900000	6576100000
AAGYELGKDITLAMDCAASEFYKDGK	Oxidation (M)	2839.3	0.304446	434	sp|P0A6P9|ENO_ECOLI;sp|C4ZZT2|ENO_ECOBW;sp|B1XDI9|ENO_ECODH	yes	no	0	1	2	3;4	6.5115e-24	164.35	162.15				0				0				0				0				0				0	446740000	446740000	0	34456000	34456000	0	97578000	97578000	0	71277000	71277000
AAGYTNIEFHK	Unmodified	1249.61	0.609136	884	sp|P0A9T0|SERA_ECOLI	yes	yes	0	0	0	2;3	1.5729e-16	191.53	185.83				0				0	0.0021555	0.10326		1				0				0				0	19555000000	19530000000	24569000	484540000	484540000	0	3132000000	3132000000	0	7642800000	7618200000
AAGYTNIEFHKGALDDEQLKESIR	Unmodified	2704.35	0.345658	884	sp|P0A9T0|SERA_ECOLI	yes	yes	0	0	2	3;4;5	4.7796e-13	118.9	115.78				0				0				0				0				0				0	886890000	886890000	0	311020000	311020000	0	361670000	361670000	0	0	0
AAHAPFISHPAEFCHLLVALK	Unmodified	2328.22	0.220127	114	sp|P13001|BIOH_ECOLI;sp|C4ZUR7|BIOH_ECOBW;sp|B1X758|BIOH_ECODH	yes	no	0	0	0	4	1.1988e-06	83.065	81.598				0				0				0				0				0				0	33160000	33160000	0	0	0	0	0	0	0	33160000	33160000
AAHQDEPQFGAQSTPLDER	Unmodified	2095.96	0.95591	1585	sp|P33218|YEBE_ECOLI	yes	yes	0	0	0	3	1.4301e-17	159.01	158.52				0				0				0				0				0				0	262750000	262750000	0	37830000	37830000	0	0	0	0	66313000	66313000
AAHSFNLLDAR	Unmodified	1213.62	0.62037	618	sp|C4ZXF0|SYGA_ECOBW;sp|P00960|SYGA_ECOLI	yes	no	0	0	0	2;3	1.9829e-09	119.53	108.21	0.02605	0.42722		1	0.029556	0.48768		1				0	0.024408	0.45903		1	0.023741	0.43148		1	0.018261	0.4114		1	4705800000	4610800000	94954000	488140000	473060000	15083000	681510000	657320000	24189000	1427800000	1427800000
AAIAAAQANPNAK	Unmodified	1209.65	0.646584	634	sp|P00363|FRDA_ECOLI	yes	yes	0	0	0	2	8.1389e-14	159.94	143.56				0				0				0				0				0				0	177070000	177070000	0	0	0	0	0	0	0	0	0
AAIADGAKPSDLNRPGHVFPLR	Unmodified	2301.23	0.234197	543	sp|P0A7J0|RIBB_ECOLI;sp|C4ZQV9|RIBB_ECOBW;sp|B1XG46|RIBB_ECODH	yes	no	0	0	2	3;4;5	5.0845e-06	79.467	75.71				0				0				0				0				0				0	633120000	633120000	0	88039000	88039000	0	124850000	124850000	0	176750000	176750000
AAIADYK	Unmodified	750.391	0.391205	1035	sp|P0ACD4|ISCU_ECOLI	yes	yes	0	0	0	1;2	0.0046888	76.134	51.503				0				0				0				0				0				0	1846600000	1846600000	0	0	0	0	510800000	510800000	0	954610000	954610000
AAIAEENWLLDDR	Unmodified	1514.74	0.736522	1685	sp|P39298|YJFP_ECOLI	yes	yes	0	0	0	2	0.032284	44.968	33.709				0				0				0				0				0				0	0	0	0	0	0	0	0	0	0	0	0
AAIASHPFR	Unmodified	968.519	0.519199	1503	sp|P27837|YIFK_ECOLI	yes	yes	0	0	0	3	0.0073662	53.756	35.937				0				0				0				0				0				0	0	0	0	0	0	0	0	0	0	0	0
AAIAYGADEVDVVFPYR	Unmodified	1854.92	0.915214	511	sp|P0A6L0|DEOC_ECOLI;sp|C4ZT63|DEOC_ECOBW;sp|B1XFJ1|DEOC_ECODH	yes	no	0	0	0	2	2.445e-19	147.7	146.44				0				0				0	0.21013	0.84762		1				0				0	110530000	91204000	19329000	0	0	0	0	0	0	0	0
AAIDQQLR	Unmodified	913.498	0.498129	1585	sp|P33218|YEBE_ECOLI	yes	yes	0	0	0	2	0.0043159	65.246	46.574				0				0				0				0				0				0	132040000	132040000	0	62451000	62451000	0	0	0	0	69586000	69586000
AAIDSGLVDMIDLELFTGDDQVKETVAYAHAHDVK	Unmodified	3785.85	0.845821	536	sp|P05194|AROD_ECOLI;sp|C4ZYF5|AROD_ECOBW;sp|B1XG01|AROD_ECODH	yes	no	0	0	1	5	1.0572e-31	165	164.58				0				0				0				0				0				0	350660000	350660000	0	350660000	350660000	0	0	0	0	0	0
AAIEAAGGK	Unmodified	786.424	0.423567	70	sp|P02413|RL15_ECOLI;sp|C4ZUF6|RL15_ECOBW;sp|B1X6F3|RL15_ECODH	yes	no	0	0	0	2	0.0015535	62.463	23.165				0				0				0				0				0				0	1092400000	1092400000	0	0	0	0	0	0	0	795560000	795560000
AAIEAAGGKIEE	Unmodified	1157.59	0.592818	70	sp|P02413|RL15_ECOLI;sp|C4ZUF6|RL15_ECOBW;sp|B1X6F3|RL15_ECODH	yes	no	0	0	1	2	4.4171e-11	131.06	131.06	0.022744	1.1341		1	0.024297	0.95819		1	0.013659	0.60136		1	0.016859	0.55591		1	0.02405	0.94661		1	0.0086333	0.38392		1	27788000000	27254000000	533590000	4511400000	4413500000	97962000	5717600000	5577200000	140410000	4392500000	4320600000
AAIELAQR	Unmodified	870.492	0.492316	480	sp|P0A8X0|YJGA_ECOLI;sp|C4ZRA8|YJGA_ECOBW;sp|B1XEL6|YJGA_ECODH	yes	no	0	0	0	2	0.00028109	116.73	84.405				0				0				0				0				0				0	1021000000	1021000000	0	166420000	166420000	0	0	0	0	419120000	419120000
AAIELFR	Unmodified	818.465	0.465038	1540	sp|P30958|MFD_ECOLI	yes	yes	0	0	0	2	0.0076771	66.799	43.78				0				0				0				0				0				0	23646000	23646000	0	0	0	0	23646000	23646000	0	0	0
AAIERDFGSVDNFK	Unmodified	1567.76	0.763071	637	sp|P00448|SODM_ECOLI	yes	yes	0	0	1	3	0.008939	44.252	40.479				0				0				0				0				0				0	71461000	71461000	0	0	0	0	42068000	42068000	0	0	0
AAIERDFGSVDNFKAEFEK	Unmodified	2172.05	0.0487477	637	sp|P00448|SODM_ECOLI	yes	yes	0	0	2	3;4	2.5298e-17	152.13	143.84				0				0				0				0				0				0	412770000	412770000	0	0	0	0	176640000	176640000	0	0	0
AAIEYAIANDR	Unmodified	1205.6	0.604051	737	sp|P08200|IDH_ECOLI;tr|Q1PI72|Q1PI72_ECOLI	yes	no	0	0	0	2;3	6.0786e-06	113.22	103.22				0				0				0				0				0				0	769840000	769840000	0	0	0	0	0	0	0	769840000	769840000
AAIEYAIANDRDSVTLVHK	Unmodified	2085.09	0.0854675	737	sp|P08200|IDH_ECOLI;tr|Q1PI72|Q1PI72_ECOLI	yes	no	0	0	1	2;3;4;5	4.9393e-66	270.55	257.4	0.015667	0.16774	8.1289	2				0	0.023773	0.13504		1	0.015767	0.17986		1				0	0.013798	0.082137		1	51415000000	50907000000	507370000	5399400000	5314300000	85126000	6662300000	6662300000	0	18928000000	18665000000
AAIINALHLTEDDILPGLPIQVATTGHSK	Unmodified	3007.63	0.634235	1657	sp|P37757|YDDE_ECOLI	yes	yes	0	0	0	3	0.0017345	50.534	50.063				0				0				0				0				0				0	17488000	17488000	0	0	0	0	0	0	0	17488000	17488000
AAILGAESFGFGTGPMVALGCK	Unmodified	2153.06	0.0649318	766	sp|P09831|GLTB_ECOLI	yes	yes	0	0	0	2;3	2.6204e-11	123.61	118.73				0				0				0				0				0				0	110830000	110830000	0	7266400	7266400	0	21423000	21423000	0	0	0
AAILNTAR	Unmodified	828.482	0.481751	639	sp|P00490|PHSM_ECOLI	yes	yes	0	0	0	2	0.010281	58.23	21.47				0				0				0				0				0				0	236240000	236240000	0	0	0	0	0	0	0	108690000	108690000
AAILPAAISFEQAAASFLK	Unmodified	1918.06	0.0563993	1509	sp|P28304|QOR1_ECOLI	yes	yes	0	0	0	2;3	3.2114e-17	155.92	150.45				0				0				0				0				0				0	551710000	551710000	0	23682000	23682000	0	0	0	0	110190000	110190000
AAILSNEK	Unmodified	844.465	0.465432	837	sp|P0A988|DPO3B_ECOLI	yes	yes	0	0	0	2	0.056515	35.152	23.988				0	0.030282	1.2934		1				0				0	0.02832	1.246		1				0	15612000000	15143000000	468780000	0	0	0	8356100000	8103500000	252630000	0	0
AAINAPMQGTAADIIK	Unmodified	1583.83	0.834127	645	sp|P00582|DPO1_ECOLI	yes	yes	0	0	0	2	0.00036305	74.428	67.675				0				0				0				0				0				0	18143000	18143000	0	18143000	18143000	0	0	0	0	0	0
AAINAPMQGTAADIIKR	Unmodified	1739.94	0.935238	645	sp|P00582|DPO1_ECOLI	yes	yes	0	0	1	3	0.00012011	73.168	66.963				0				0				0				0				0				0	241070000	241070000	0	104880000	104880000	0	136190000	136190000	0	0	0
AAINAPMQGTAADIIKR	Oxidation (M)	1755.93	0.930153	645	sp|P00582|DPO1_ECOLI	yes	yes	0	1	1	3	7.3799e-05	79.326	73.121				0				0				0				0				0				0	29336000	29336000	0	0	0	0	0	0	0	0	0
AAIRANYSNPPAHGASVVATILSNDALRAIWEQELTDMR	Unmodified	4221.14	0.138923	640	sp|P00509|AAT_ECOLI	yes	yes	0	0	2	5	0.12868	0.010769	0.010769				0				0				0				0	6.4447	5.9107		1				0	131700000	23508000	108190000	0	0	0	0	0	0	0	0
AAISNSFCEVSLQPYGVFTHR	Unmodified	2382.14	0.142665	1345	sp|P11446|ARGC_ECOLI	yes	yes	0	0	0	2;3	8.1983e-45	215.65	213.49				0				0				0				0				0				0	1471400000	1471400000	0	138750000	138750000	0	0	0	0	579220000	579220000
AAISQASDVAALDNVR	Unmodified	1599.82	0.821648	540	sp|P08312|SYFA_ECOLI;sp|C4ZYH6|SYFA_ECOBW;sp|B1XG21|SYFA_ECODH	yes	no	0	0	0	2;3	4.4648e-50	244.05	227.79				0				0				0				0				0				0	2392000000	2392000000	0	272560000	272560000	0	331990000	331990000	0	607390000	607390000
AAISQASDVAALDNVRVEYLGK	Unmodified	2289.2	0.196475	540	sp|P08312|SYFA_ECOLI;sp|C4ZYH6|SYFA_ECOBW;sp|B1XG21|SYFA_ECODH	yes	no	0	0	1	3	9.8541e-27	183.09	180.21				0				0				0				0				0				0	1196400000	1196400000	0	123490000	123490000	0	253270000	253270000	0	234650000	234650000
AAISQASDVAALDNVRVEYLGKK	Unmodified	2417.29	0.291438	540	sp|P08312|SYFA_ECOLI;sp|C4ZYH6|SYFA_ECOBW;sp|B1XG21|SYFA_ECODH	yes	no	0	0	2	4	1.7958e-05	65.207	60.507				0				0				0				0				0				0	66065000	66065000	0	16593000	16593000	0	0	0	0	0	0
AAISSCELLLSETSGTLR	Unmodified	1906.97	0.966992	165	sp|P60293|MUKF_ECOLI;sp|C4ZQ48|MUKF_ECOBW;sp|B1X8M6|MUKF_ECODH	yes	no	0	0	0	2	3.8048e-22	141.6	129.08				0				0				0				0				0				0	0	0	0	0	0	0	0	0	0	0	0
AAITAAYR	Unmodified	835.455	0.455202	763	sp|P09546|PUTA_ECOLI	yes	yes	0	0	0	2	0.00010738	133.12	106.32				0				0				0				0				0				0	740690000	740690000	0	0	0	0	0	0	0	363780000	363780000
AAITAELR	Unmodified	843.481	0.481417	1868	sp|P75981|JAYE_ECOLI	yes	yes	0	0	0	2	5.5561e-05	141.39	62.273				0				0				0	0.0091169	0.262		1				0				0	5517000000	5501900000	15058000	926680000	926680000	0	0	0	0	1840200000	1840200000
AALAAER	Unmodified	700.387	0.386788	862	sp|P0A9K3|PHOL_ECOLI	yes	yes	0	0	0	2	0.015951	58.782	15.658				0				0				0				0				0				0	225700000	225700000	0	0	0	0	0	0	0	156990000	156990000
AALAAGGEAAK	Unmodified	928.498	0.497795	1890	sp|P76177|YDGH_ECOLI	yes	yes	0	0	0	2	0.0006079	70.942	20.901				0				0				0				0				0				0	5770600000	5770600000	0	1031900000	1031900000	0	1044000000	1044000000	0	1109600000	1109600000
AALAAGGEAAKK	Unmodified	1056.59	0.592758	1890	sp|P76177|YDGH_ECOLI	yes	yes	0	0	1	2	0.0060995	54.772	46.547				0				0				0				0				0				0	19947000	19947000	0	0	0	0	0	0	0	0	0
AALADFIVDNR	Unmodified	1203.62	0.624786	1654	sp|P37749|WBBI_ECOLI	yes	yes	0	0	0	2;3	6.9351e-07	126.19	120.41				0				0				0				0				0				0	1286100000	1286100000	0	113080000	113080000	0	298580000	298580000	0	219300000	219300000
AALAGAVNTLMR	Unmodified	1186.65	0.649227	60	sp|P15770|AROE_ECOLI;sp|C4ZUD6|AROE_ECOBW;sp|B1X6D4|AROE_ECODH	yes	no	0	0	0	2	0.012141	49.842	40.018				0				0				0				0				0				0	149320000	149320000	0	0	0	0	0	0	0	149320000	149320000
AALANLFSELPSK	Unmodified	1359.74	0.739816	470	sp|P0ADE8|YGFZ_ECOLI;sp|C5A0H0|YGFZ_ECOBW;sp|B1XEI5|YGFZ_ECODH	yes	no	0	0	0	2	1.6091e-19	177.42	145.71				0				0				0				0				0				0	1028000000	1028000000	0	117570000	117570000	0	85535000	85535000	0	395760000	395760000
AALANLFSELPSKEK	Unmodified	1616.88	0.877372	470	sp|P0ADE8|YGFZ_ECOLI;sp|C5A0H0|YGFZ_ECOBW;sp|B1XEI5|YGFZ_ECODH	yes	no	0	0	1	2;3	4.4011e-12	118.21	110.12				0				0				0				0	0.025836	0.12406		1				0	1827300000	1811200000	16134000	125800000	125800000	0	420730000	420730000	0	388850000	388850000
AALANMVQAAQNLR	Unmodified	1469.78	0.777281	269	sp|P25665|METE_ECOLI;sp|B1XAJ3|METE_ECODH	yes	no	0	0	0	2;3	2.8187e-37	215.72	198.51				0				0				0				0	0.011604	0.29594		1				0	7978300000	7965800000	12514000	696740000	696740000	0	1040100000	1040100000	0	1988800000	1988800000
AALANMVQAAQNLR	Oxidation (M)	1485.77	0.772196	269	sp|P25665|METE_ECOLI;sp|B1XAJ3|METE_ECODH	yes	no	0	1	0	2	2.0561e-47	253.76	233.18				0				0				0				0				0				0	118070000	118070000	0	0	0	0	0	0	0	48943000	48943000
AALASALGEYFER	Unmodified	1396.7	0.69868	1856	sp|P75838|YCAO_ECOLI	yes	yes	0	0	0	2	7.8327e-14	160.38	148.8				0				0				0				0				0				0	572490000	572490000	0	50997000	50997000	0	128730000	128730000	0	173470000	173470000
AALEALPGVGR	Unmodified	1052.6	0.597843	969	sp|P0AB83|END3_ECOLI	yes	yes	0	0	0	2	0.0014401	61.344	50.586				0				0				0				0				0				0	38512000	38512000	0	9580500	9580500	0	0	0	0	0	0
AALEGADMVFIAAGMGGGTGTGAAPVVAEVAK	Unmodified	2888.44	0.441215	840	sp|P0A9A6|FTSZ_ECOLI	yes	yes	0	0	0	3	2.1671e-31	168.59	167.01				0				0				0				0				0				0	125730000	125730000	0	49053000	49053000	0	0	0	0	0	0
AALEGADMVFIAAGMGGGTGTGAAPVVAEVAK	Oxidation (M)	2904.44	0.436129	840	sp|P0A9A6|FTSZ_ECOLI	yes	yes	0	1	0	3	3.7581e-23	144.4	141.5				0				0				0				0				0				0	67471000	67471000	0	0	0	0	0	0	0	40685000	40685000
AALELAEQR	Unmodified	999.535	0.534909	67	sp|P0A7V8|RS4_ECOLI;sp|C4ZUF1|RS4_ECOBW;sp|B1X6E8|RS4_ECODH	yes	no	0	0	0	1;2;3	1.3382e-07	121.73	35.597	0.012775	0.27956		1	0.013671	0.54537		1	0.0062903	0.37092		1	0.010933	0.50433		1	0.014108	0.59959		1	0.0058058	0.47036		1	42073000000	41600000000	473120000	5412900000	5341100000	71725000	5927400000	5827000000	100370000	8837800000	8775500000
AALEQLK	Unmodified	771.449	0.449054	682	sp|P04825|AMPN_ECOLI	yes	yes	0	0	0	2	0.019233	57.281	7.9225				0				0				0				0				0				0	414500000	414500000	0	186900000	186900000	0	0	0	0	0	0
AALEQLKGLENLSGDLYEK	Unmodified	2090.09	0.0895499	682	sp|P04825|AMPN_ECOLI	yes	yes	0	0	1	3	1.4083e-08	114.55	106.69				0				0				0				0				0				0	268290000	268290000	0	60323000	60323000	0	0	0	0	0	0
AALESAHR	Unmodified	853.441	0.440614	1465	sp|P25437|FRMA_ECOLI	yes	yes	0	0	0	2	0.0027388	82.452	50.387				0				0				0				0				0				0	0	0	0	0	0	0	0	0	0	0	0
AALESTLAAITESLK	Unmodified	1516.83	0.834839	1038	sp|P0ACF0|DBHA_ECOLI	yes	yes	0	0	0	2;3	6.9541e-42	200.19	200.19	0.036011	1.7734		1				0	0.02897	1.2683	27.527	2	0.025193	0.79079		1				0	0.017682	0.65929	47.966	2	25370000000	24914000000	455620000	4310400000	4169200000	141140000	2237100000	2237100000	0	9500700000	9309700000
AALESTLAAITESLKEGDAVQLVGFGTFK	Unmodified	2965.56	0.564818	1038	sp|P0ACF0|DBHA_ECOLI	yes	yes	0	0	1	2;3;4	1.5222e-199	394.14	393.88				0	0.017015	0.099196		1				0				0				0				0	44264000000	44095000000	169390000	12436000000	12309000000	126910000	4784800000	4742300000	42480000	4871700000	4871700000
AALGSVSYIIHGLMR	Unmodified	1586.86	0.860282	132	sp|P76407|YEGS_ECOLI;sp|C4ZSH2|YEGS_ECOBW;sp|B1X7I0|YEGS_ECODH	yes	no	0	0	0	3	0.11137	13.418	6.5856				0				0				0	0.12315	0.26203		1				0				0	13645000	12390000	1254500	0	0	0	0	0	0	0	0
AALGVLR	Unmodified	698.444	0.443909	160	sp|P00961|SYGB_ECOLI;sp|C4ZXE9|SYGB_ECOBW;sp|B1X8H5|SYGB_ECODH	yes	no	0	0	0	2	0.001531	102.98	75.859				0				0				0				0				0				0	1927800000	1927800000	0	262140000	262140000	0	403520000	403520000	0	538010000	538010000
AALIAYCR	Unmodified	936.485	0.485122	1988	sp|Q46927|TCDA_ECOLI	yes	yes	0	0	0	2	0.00078176	91.906	84.686				0				0				0				0				0				0	113090000	113090000	0	0	0	0	0	0	0	0	0
AALIDCLAPDR	Unmodified	1213.61	0.612507	821	sp|P0A910|OMPA_ECOLI	yes	yes	0	0	0	2;3	2.6299e-09	120.77	119.33				0				0	0.0089902	0.7182		1				0	0.033846	1.4642		1	0.026534	2.8377		1	48360000000	47841000000	519140000	5079600000	5079600000	0	7816900000	7816900000	0	14373000000	14288000000
AALIDCLAPDRR	Unmodified	1369.71	0.713618	821	sp|P0A910|OMPA_ECOLI	yes	yes	0	0	1	2;3	1.0673e-28	186.81	183.23				0	0.061208	0.092883		1				0	0.022789	0.036048		1				0	0.022783	0.022461		1	22094000000	21958000000	136320000	495460000	495460000	0	1153100000	1087600000	65510000	8977600000	8977600000
AALIDCLAPDRRVEIEVK	Unmodified	2067.11	0.114659	821	sp|P0A910|OMPA_ECOLI	yes	yes	0	0	2	3;4	0.030171	36.637	24.981				0				0				0				0				0				0	54886000	54886000	0	37588000	37588000	0	0	0	0	0	0
AALISALQTLYPECSIYDR	Unmodified	2183.09	0.093255	173	sp|P75876|RLMI_ECOLI;sp|C4ZQ93|RLMI_ECOBW;sp|B1X8S1|RLMI_ECODH	yes	no	0	0	0	2;3	2.0935e-32	194.51	191.67				0				0				0				0				0				0	193830000	193830000	0	0	0	0	0	0	0	38890000	38890000
AALLAALR	Unmodified	797.512	0.512323	1370	sp|P15038|HELD_ECOLI	yes	yes	0	0	0	2	0.00076848	94.662	78.107				0				0				0				0				0				0	14668000	14668000	0	14668000	14668000	0	0	0	0	0	0
AALMMGINR	Unmodified	975.499	0.499392	592	sp|P0A6R3|FIS_ECOLI;sp|C4ZSZ7|FIS_ECOBW;sp|B1XHN0|FIS_ECODH	yes	no	0	0	0	2	2.108e-05	119.41	115.73				0				0				0				0				0				0	4094800000	4094800000	0	657030000	657030000	0	510620000	510620000	0	1178800000	1178800000
AALMMGINR	Oxidation (M)	991.494	0.494306	592	sp|P0A6R3|FIS_ECOLI;sp|C4ZSZ7|FIS_ECOBW;sp|B1XHN0|FIS_ECODH	yes	no	0	1	0	2	0.00022229	91.853	82.459				0				0				0				0				0				0	157140000	157140000	0	0	0	0	0	0	0	48105000	48105000
AALPLNHLVAK	Unmodified	1145.69	0.692078	330	sp|P0A877|TRPA_ECOLI;sp|C4ZTV3|TRPA_ECOBW;sp|B1XBK9|TRPA_ECODH	yes	no	0	0	0	3	4.7501e-06	107.21	92.512				0				0				0				0				0				0	966000000	966000000	0	72072000	72072000	0	132290000	132290000	0	255140000	255140000
AALQISQSGQTCALLSK	Unmodified	1774.92	0.924733	1014	sp|P0AC41|SDHA_ECOLI	yes	yes	0	0	0	2	1.8563e-39	227.46	220.02				0				0				0				0				0				0	290000000	290000000	0	49168000	49168000	0	90221000	90221000	0	60377000	60377000
AALTQPLNALR	Unmodified	1166.68	0.677156	763	sp|P09546|PUTA_ECOLI	yes	yes	0	0	0	2	0.018596	46.844	42.503				0				0				0				0				0				0	0	0	0	0	0	0	0	0	0	0	0
AALVDHDNIK	Unmodified	1094.57	0.572023	1241	sp|P0AFH8|OSMY_ECOLI	yes	yes	0	0	0	2;3	1.6809e-11	143.5	137.5	0.051661	1.7686	27.482	2	0.068456	1.7112	38.921	2	0.040667	1.3785	28.207	2	0.16301	4.7706	7.9122	2	0.18551	4.2006	36.67	2	0.094873	2.6422	41.088	2	17510000000	15857000000	1652800000	2701200000	2551000000	150210000	2540500000	2358800000	181660000	4078800000	3906600000
AALVNADQTLSETWSYQLPANE	Unmodified	2420.15	0.149584	207	sp|P33136|OPGG_ECOLI;sp|C4ZRY9|OPGG_ECOBW;sp|B1X9G2|OPGG_ECODH	yes	no	0	0	0	2	9.2491e-36	213.5	210.42				0				0				0				0				0				0	0	0	0	0	0	0	0	0	0	0	0
AALWNETK	Unmodified	931.476	0.476331	925	sp|P0AAH0|PSTB_ECOLI	yes	yes	0	0	0	2;3	0.0040571	66.692	54.261				0				0				0				0				0				0	101360000	101360000	0	0	0	0	0	0	0	67136000	67136000
AAMEDVLK	Unmodified	875.442	0.442254	394	sp|P45578|LUXS_ECOLI;sp|C4ZYT7|LUXS_ECOBW;sp|B1XCM0|LUXS_ECODH	yes	no	0	0	0	1;2	0.0019026	71.379	55.94	0.047541	1.619		1	0.047641	0.76403		1	0.028299	1.0445		1	0.048724	1.3637		1	0.043797	0.6825		1				0	5937800000	5673200000	264590000	1116200000	1060600000	55586000	664590000	626820000	37770000	2120700000	2052000000
AAMSGMLSPELK	Unmodified	1233.61	0.60973	565	sp|P0A705|IF2_ECOLI;sp|C4ZSQ9|IF2_ECOBW;sp|B1XGY0|IF2_ECODH	yes	no	0	0	0	2	1.6941e-13	157.03	145.43				0				0				0				0				0				0	1797700000	1797700000	0	476550000	476550000	0	377340000	377340000	0	0	0
AAMTVAALCEK	Unmodified	1163.57	0.567865	1733	sp|P46837|YHGF_ECOLI	yes	yes	0	0	0	2	0.00046591	74.611	67.951				0				0				0				0				0				0	319560000	319560000	0	100140000	100140000	0	76840000	76840000	0	0	0
AAMVTVAK	Unmodified	789.442	0.44186	342	sp|P09372|GRPE_ECOLI;sp|C4ZYN1|GRPE_ECOBW;sp|B1XBT4|GRPE_ECODH	yes	no	0	0	0	2	0.0012358	82.452	48.051				0				0				0				0				0	0.025627	0.73543		1	2766900000	2747000000	19893000	0	0	0	0	0	0	2043900000	2043900000
AAMYGQK	Unmodified	767.364	0.36361	704	sp|P06715|GSHR_ECOLI	yes	yes	0	0	0	2	0.031967	51.456	51.456				0				0				0				0				0				0	98300000	98300000	0	18056000	18056000	0	0	0	0	80243000	80243000
AANAEPLLMQIR	Unmodified	1325.71	0.712556	1095	sp|P0ADA1|TESA_ECOLI	yes	yes	0	0	0	2	8.7596e-08	127.17	123.09				0				0				0				0				0				0	322110000	322110000	0	71453000	71453000	0	0	0	0	181600000	181600000
AANAGGVATSGLEMAQNAAR	Unmodified	1858.9	0.895558	635	sp|P00370|DHE4_ECOLI	yes	yes	0	0	0	2;3	2.2268e-129	366.4	366.4				0				0				0				0				0				0	10856000000	10856000000	0	2643000000	2643000000	0	1546000000	1546000000	0	2981700000	2981700000
AANAGGVATSGLEMAQNAAR	Oxidation (M)	1874.89	0.890473	635	sp|P00370|DHE4_ECOLI	yes	yes	0	1	0	2;3	3.6942e-54	252.64	248.34				0				0				0				0				0				0	832550000	832550000	0	50895000	50895000	0	118310000	118310000	0	434890000	434890000
AANANLGFQK	Unmodified	1032.54	0.535243	1540	sp|P30958|MFD_ECOLI	yes	yes	0	0	0	2	0.0010969	67.081	56.371				0				0				0				0				0				0	39886000	39886000	0	39886000	39886000	0	0	0	0	0	0
AANANVVFFDGITAGEKDFSALIAR	Unmodified	2596.33	0.328551	681	sp|P04816|LIVK_ECOLI	yes	yes	0	0	1	3	1.8012e-30	185.45	179.36				0				0				0				0				0				0	2478600000	2478600000	0	379690000	379690000	0	689680000	689680000	0	338880000	338880000
AANDDLLNSFWLLDSEKGEAR	Unmodified	2363.14	0.139354	336	sp|P68066|GRCA_ECOLI;sp|C4ZYK2|GRCA_ECOBW;sp|B1XBQ6|GRCA_ECODH	yes	no	0	0	1	3	1.9304e-32	172.83	171.51	0.63289	3.4662		1	0.33864	1.0072		1				0	0.67579	4.3174		1				0				0	1173800000	879740000	294030000	149950000	73365000	76588000	233420000	169140000	64281000	76460000	76460000
AANHQIIGSSQMYATAQSR	Unmodified	2032.97	0.974871	1909	sp|P76402|YEGP_ECOLI	yes	yes	0	0	0	2;3	2.677e-26	193.54	187.1				0				0				0	0.05232	0.98967		1				0				0	1272400000	1247600000	24816000	0	0	0	75835000	75835000	0	275630000	275630000
AANIIGIQIEFAK	Unmodified	1386.79	0.787101	70	sp|P02413|RL15_ECOLI;sp|C4ZUF6|RL15_ECOBW;sp|B1X6F3|RL15_ECODH	yes	no	0	0	0	2;3	1.4707e-15	137.84	137.84				0				0	0.012245	0.38168		1				0				0				0	2031700000	2009000000	22679000	0	0	0	0	0	0	1311600000	1288900000
AANIILHCEGK	Unmodified	1224.63	0.628492	1389	sp|P17115|GUTQ_ECOLI;tr|D0VEX7|D0VEX7_ECOLI	yes	no	0	0	0	2	0.0015452	61.235	56.137				0				0				0				0				0				0	27115000	27115000	0	0	0	0	0	0	0	0	0
AANILIANNPHVFEK	Unmodified	1649.89	0.88894	768	sp|P09980|REP_ECOLI	yes	yes	0	0	0	3	0.080342	27.983	24.187				0				0				0				0				0				0	10793000	10793000	0	10793000	10793000	0	0	0	0	0	0
AANKFPAIIYGGK	Unmodified	1348.75	0.750321	153	sp|P68919|RL25_ECOLI;sp|C4ZU30|RL25_ECOBW;sp|B1X883|RL25_ECODH	yes	no	0	0	1	2;3	1.0202e-25	193.73	192.29	0.01124	0.19298		1				0	0.0035779	0.069439		1	0.012304	0.35667		1	0.011779	0.12292		1	0.0042613	0.063449		1	23589000000	23463000000	125510000	2211400000	2186800000	24519000	3582900000	3582900000	0	6002600000	5971600000
AANYPFIADDMDNLVLPASLKPLQHK	Unmodified	2880.48	0.4844	537	sp|P0A8A4|PSRP_ECOLI;sp|C4ZYG5|PSRP_ECOBW;sp|B1XG10|PSRP_ECODH	yes	no	0	0	1	3;4	7.6343e-24	155.17	154.58				0				0				0				0				0				0	327560000	327560000	0	52260000	52260000	0	34051000	34051000	0	92162000	92162000
AAPAPAAAAPK	Unmodified	934.524	0.523616	1828	sp|P69797|PTNAB_ECOLI	yes	yes	0	0	0	2	2.2248e-06	95.775	21.602	0.028697	0.91236		1				0	0.011418	0.38382		1	0.041246	1.0253		1	0.028311	0.49645		1	0.02489	0.71973		1	4560100000	4440800000	119340000	867900000	840120000	27781000	0	0	0	1458000000	1437400000
AAPATPAAPAQPGLLSR	Unmodified	1587.87	0.87329	1417	sp|P21513|RNE_ECOLI	yes	yes	0	0	0	2;3	2.4804e-11	138.91	130.34				0				0				0				0				0				0	2038900000	2038900000	0	295770000	295770000	0	348050000	348050000	0	695000000	695000000
AAPAVVNVYNR	Unmodified	1172.63	0.630206	1167	sp|P0AEE3|DEGS_ECOLI	yes	yes	0	0	0	2	0.015021	47.302	44.002				0				0				0				0				0				0	31207000	31207000	0	0	0	0	0	0	0	0	0
AAPCIIFIDEIDAVGR	Unmodified	1758.9	0.897456	926	sp|P0AAI3|FTSH_ECOLI	yes	yes	0	0	0	2;3	4.0141e-06	103.79	100.16				0				0				0				0				0				0	291710000	291710000	0	59950000	59950000	0	0	0	0	70678000	70678000
AAPDVQLLMNDSQNDQSK	Unmodified	1972.92	0.916019	1168	sp|P0AEE5|DGAL_ECOLI	yes	yes	0	0	0	2;3	2.2257e-32	202.61	193.05				0				0				0				0				0				0	317900000	317900000	0	94935000	94935000	0	34494000	34494000	0	66597000	66597000
AAPDVQLLMNDSQNDQSKQNDQIDVLLAK	Unmodified	3210.58	0.58267	1168	sp|P0AEE5|DGAL_ECOLI	yes	yes	0	0	1	3	3.8567e-21	146.53	145.59				0				0				0				0				0				0	168690000	168690000	0	36733000	36733000	0	46021000	46021000	0	0	0
AAPEITR	Unmodified	756.413	0.413003	975	sp|P0ABC7|HFLK_ECOLI	yes	yes	0	0	0	2	0.0081723	65.252	47.404				0				0				0				0				0				0	325110000	325110000	0	0	0	0	0	0	0	0	0
AAPENAVANAYDMVINGYEVGGGSVR	Oxidation (M)	2639.23	0.228579	578	sp|P21889|SYD_ECOLI;sp|C4ZQF0|SYD_ECOBW;sp|B1XHD4|SYD_ECODH	yes	no	0	1	0	3	4.4181e-06	71.794	70.429				0				0				0				0				0				0	21544000	21544000	0	0	0	0	0	0	0	0	0
AAPGITAK	Unmodified	727.423	0.422839	596	sp|P0A6A6|LEUC_ECOLI;sp|C4ZPZ5|LEUC_ECOBW	yes	no	0	0	0	2	0.028233	46.129	34.407				0				0				0				0				0				0	183050000	183050000	0	0	0	0	113720000	113720000	0	0	0
AAPLTTQTIDEFK	Unmodified	1433.74	0.74021	152	sp|P0A6C1|END4_ECOLI;sp|C4ZU09|END4_ECOBW;sp|B1X857|END4_ECODH	yes	no	0	0	0	2	9.0815e-14	158.58	150.52				0				0				0				0				0				0	538720000	538720000	0	0	0	0	118000000	118000000	0	202420000	202420000
AAPLTTQTIDEFKAACEK	Unmodified	1992.98	0.982642	152	sp|P0A6C1|END4_ECOLI;sp|C4ZU09|END4_ECOBW;sp|B1X857|END4_ECODH	yes	no	0	0	1	3	2.8926e-06	95.205	90.724				0				0				0				0				0				0	20237000	20237000	0	20237000	20237000	0	0	0	0	0	0
AAPNTIPTAAK	Unmodified	1053.58	0.581859	968	sp|P0AB80|ILVE_ECOLI	yes	yes	0	0	0	2	7.3856e-06	110.08	103.77				0				0				0				0				0				0	1994700000	1994700000	0	503700000	503700000	0	0	0	0	1083500000	1083500000
AAPSYEELSNSQELLETGIK	Unmodified	2178.07	0.0692084	226	sp|P0ABB4|ATPB_ECOLI;sp|C4ZZ10|ATPB_ECOBW;sp|B1X9W0|ATPB_ECODH	yes	no	0	0	0	2;3	2.8898e-121	328.58	328.58				0	0.016737	0.49453		1				0				0	0.016204	0.48214		1				0	9024900000	8969600000	55300000	547600000	547600000	0	1449600000	1421000000	28618000	3181100000	3181100000
AAPTPAKPMGPNDYMVIGLAR	Unmodified	2169.11	0.107465	1828	sp|P69797|PTNAB_ECOLI	yes	yes	0	0	1	2;3	1.6146e-11	105.96	104.55	0.029938	0.205		1				0				0				0				0				0	767340000	756670000	10670000	324920000	314250000	10670000	228520000	228520000	0	0	0
AAPTPAKPMGPNDYMVIGLAR	Oxidation (M)	2185.1	0.10238	1828	sp|P69797|PTNAB_ECOLI	yes	yes	0	1	1	3	0.0020333	54.834	48.698				0				0				0				0				0				0	705670000	705670000	0	0	0	0	0	0	0	561650000	561650000
AAPVIRPNKK	Unmodified	1092.68	0.676762	494	sp|P0A780|NUSB_ECOLI;sp|C4ZTH3|NUSB_ECOBW;sp|B1XF04|NUSB_ECODH	yes	no	0	0	2	2;3	2.2602e-05	123.21	121.05				0				0				0				0				0				0	471290000	471290000	0	47905000	47905000	0	43612000	43612000	0	87875000	87875000
AAQCLLGENDFTSFR	Unmodified	1727.79	0.793719	184	sp|P07649|TRUA_ECOLI;sp|C4ZVL1|TRUA_ECOBW;sp|B1X929|TRUA_ECODH	yes	no	0	0	0	2	2.6549e-06	105.28	99.267				0				0				0				0				0				0	101660000	101660000	0	0	0	0	36900000	36900000	0	31400000	31400000
AAQDIIWQESPWIPLVVEK	Unmodified	2221.18	0.178305	1847	tr|A0A0G3HUT6|A0A0G3HUT6_ECOLI;sp|P75797|GSIB_ECOLI	yes	no	0	0	0	2;3	9.6397e-34	214.66	207.73				0				0				0				0				0				0	613520000	613520000	0	0	0	0	0	0	0	174670000	174670000
AAQEDILK	Unmodified	886.476	0.475997	326	sp|P00956|SYI_ECOLI;sp|C4ZPV2|SYI_ECOBW;sp|B1XBF1|SYI_ECODH	yes	no	0	0	0	2	0.0003563	100.02	81.039				0				0				0				0				0				0	1419100000	1419100000	0	243160000	243160000	0	225330000	225330000	0	318630000	318630000
AAQEEEFSLELR	Unmodified	1420.68	0.683423	994	sp|P0ABS1|DKSA_ECOLI	yes	yes	0	0	0	2	1.8685e-19	186.17	184.8				0				0				0				0				0				0	2107600000	2107600000	0	373530000	373530000	0	485560000	485560000	0	0	0
AAQEIVNSGK	Unmodified	1015.53	0.529823	715	sp|P06999|PFKB_ECOLI	yes	yes	0	0	0	2	3.1994e-06	102.52	98.35				0				0				0	0.04944	0.72898		1				0				0	942810000	923850000	18968000	178170000	178170000	0	166580000	166580000	0	0	0
AAQEVANHLGTVHHEIHFTVQEGLDAIR	Unmodified	3091.56	0.558779	1422	sp|P22106|ASNB_ECOLI	yes	yes	0	0	0	4	0.059074	30.532	25.838				0				0				0				0				0				0	38085000	38085000	0	0	0	0	0	0	0	0	0
AAQGAFHGIVDYTELPLVSVDFNHDPHSAIVDGTQTR	Unmodified	3976.93	0.934393	478	sp|P0A9B6|E4PD_ECOLI;sp|C5A0J7|E4PD_ECOBW;sp|B1XEL0|E4PD_ECODH	yes	no	0	0	0	4	4.1738e-17	123.62	123.25				0				0				0				0				0				0	82189000	82189000	0	0	0	0	0	0	0	55552000	55552000
AAQIWWQQNQSK	Unmodified	1486.73	0.731711	911	sp|P0AA97|YAEQ_ECOLI	yes	yes	0	0	0	2	1.6941e-13	157.03	151.49				0				0				0				0				0				0	40019000	40019000	0	0	0	0	0	0	0	0	0
AAQMAAAGQTAQND	Unmodified	1346.59	0.588477	1243	sp|P0AFI5|PBP7_ECOLI	yes	yes	0	0	0	2	3.8515e-10	145.52	144.27				0				0				0				0				0				0	0	0	0	0	0	0	0	0	0	0	0
AAQPQVDEGLSYPLLQQLLVQHPGK	Unmodified	2728.45	0.454815	643	sp|P00562|AK2H_ECOLI	yes	yes	0	0	0	3	0.0021703	50.783	50.165				0				0				0				0				0				0	0	0	0	0	0	0	0	0	0	0	0
AAQPQVDEGLSYPLLQQLLVQHPGKR	Unmodified	2884.56	0.555926	643	sp|P00562|AK2H_ECOLI	yes	yes	0	0	1	4	8.329e-14	123.29	123.27				0				0				0				0				0				0	116550000	116550000	0	11994000	11994000	0	0	0	0	42990000	42990000
AAQSDEELYQIITDTEGTPDEA	Unmodified	2395.06	0.0550744	1832	sp|P69829|PTSN_ECOLI	yes	yes	0	0	0	2	5.1763e-46	235.26	232.84				0				0				0				0				0				0	0	0	0	0	0	0	0	0	0	0	0
AAQSDPNCFFIDDENSR	Unmodified	1984.82	0.822119	214	sp|P00926|SDHD_ECOLI;sp|C4ZVQ3|SDHD_ECOBW;sp|B1X9N9|SDHD_ECODH	yes	no	0	0	0	2	5.9129e-05	82.609	82.031				0				0				0				0				0				0	8193100	8193100	0	0	0	0	0	0	0	0	0
AAQVLHEK	Unmodified	894.492	0.492316	859	sp|P0A9J6|RBSK_ECOLI	yes	yes	0	0	0	2	0.0006742	96.034	76.93				0				0				0				0				0				0	205810000	205810000	0	0	0	0	0	0	0	162960000	162960000
AAQVPVVVAVNK	Unmodified	1193.71	0.713207	565	sp|P0A705|IF2_ECOLI;sp|C4ZSQ9|IF2_ECOBW;sp|B1XGY0|IF2_ECODH	yes	no	0	0	0	2	4.8379e-05	87.184	71.555				0				0				0				0				0				0	3202700000	3202700000	0	451420000	451420000	0	431550000	431550000	0	982540000	982540000
AAQVPVVVAVNKIDKPEADPDR	Unmodified	2330.26	0.259409	565	sp|P0A705|IF2_ECOLI;sp|C4ZSQ9|IF2_ECOBW;sp|B1XGY0|IF2_ECODH	yes	no	0	0	2	3;4	1.4916e-05	71.651	67.979				0				0				0				0				0				0	884280000	884280000	0	115050000	115050000	0	115520000	115520000	0	372300000	372300000
AAQYVASHPGEVCPAK	Unmodified	1683.8	0.80389	1142	sp|P0AE08|AHPC_ECOLI	yes	yes	0	0	0	2;3;4	9.9619e-45	215.23	212.92				0	0.021144	0.80399	25.218	2				0	0.01426	0.46025		1	0.017128	0.74395	24.447	2	0.0086743	0.44834	5.6322	2	95548000000	93898000000	1650400000	16627000000	16186000000	440490000	12481000000	12207000000	274400000	15337000000	15337000000
AARPDIQISSDFIVGFPGETTEDFEK	Unmodified	2868.38	0.381769	53	sp|P0AEI1|MIAB_ECOLI;sp|B1X656|MIAB_ECODH	yes	no	0	0	1	3	3.2636e-06	75.103	74.463				0				0				0				0				0				0	93367000	93367000	0	0	0	0	35168000	35168000	0	0	0
AASAAGLSIHVPFAPGR	Unmodified	1620.87	0.873624	318	sp|P13029|KATG_ECOLI;sp|B1XBA8|KATG_ECODH	yes	no	0	0	0	2;3	3.1293e-11	136.08	127.19				0				0				0				0				0				0	868520000	868520000	0	0	0	0	39291000	39291000	0	291230000	291230000
AASALELSK	Unmodified	888.492	0.491647	1399	sp|P19768|INSJ_ECOLI	yes	yes	0	0	0	2	0.013926	51.276	30.576				0				0				0				0				0				0	159270000	159270000	0	0	0	0	0	0	0	102320000	102320000
AASALELSKDR	Unmodified	1159.62	0.619701	1399	sp|P19768|INSJ_ECOLI	yes	yes	0	0	1	3	0.019033	38.783	28.778				0				0				0				0				0				0	24614000	24614000	0	0	0	0	0	0	0	24614000	24614000
AASAYYMAK	Unmodified	974.453	0.453153	1025	sp|P0AC86|PHSG_ECOLI	yes	yes	0	0	0	2	0.00037458	86.67	80.889				0				0				0				0				0				0	85178000	85178000	0	42038000	42038000	0	0	0	0	0	0
AASDLIFLGVK	Unmodified	1132.65	0.64921	1622	sp|P37330|MASZ_ECOLI	yes	yes	0	0	0	2	0.0004934	73.9	59.227				0				0				0				0				0				0	75611000	75611000	0	0	0	0	28473000	28473000	0	0	0
AASEAVK	Unmodified	674.36	0.359904	416	sp|P0A7V0|RS2_ECOLI;sp|C4ZRR1|RS2_ECOBW;sp|B1XD38|RS2_ECODH	yes	no	0	0	0	2	0.13454	31.004	16.067				0				0				0				0				0				0	27404000	27404000	0	0	0	0	0	0	0	27404000	27404000
AASEAVKDAALSCDQFFVNHR	Unmodified	2335.1	0.101528	416	sp|P0A7V0|RS2_ECOLI;sp|C4ZRR1|RS2_ECOBW;sp|B1XD38|RS2_ECODH	yes	no	0	0	1	2;3;4	6.1177e-115	330.89	324.39				0	0.010608	0.053585		1	0.01016	0.057714		1	0.0057539	0.061834		1				0				0	18555000000	18451000000	104100000	3070100000	3070100000	0	7927800000	7886400000	41394000	3580700000	3537800000
AASEEYNWDLNYGEIAK	Unmodified	1971.88	0.885036	633	sp|P00350|6PGD_ECOLI	yes	yes	0	0	0	2;3	6.107e-115	318.09	315.95	0.041521	0.93127		1				0	0.029279	1.0821		1	0.041391	0.85587		1				0	0.02037	0.63882		1	6405700000	6196400000	209230000	533670000	504590000	29075000	1324100000	1255400000	68700000	2132000000	2060900000
AASEFQK	Unmodified	779.381	0.381368	435	sp|P0A7E5|PYRG_ECOLI;sp|C4ZZT3|PYRG_ECOBW;sp|B1XDJ0|PYRG_ECODH	yes	no	0	0	0	2	0.034875	50.127	45.392				0				0				0				0				0				0	235840000	235840000	0	0	0	0	0	0	0	235840000	235840000
AASIEALK	Unmodified	801.46	0.459619	1232	sp|P0AFD1|NUOE_ECOLI	yes	yes	0	0	0	2	0.011231	57.59	23.337				0				0				0				0				0				0	391070000	391070000	0	80394000	80394000	0	191670000	191670000	0	0	0
AASIPDATER	Unmodified	1029.51	0.509088	376	sp|P17443|MURG_ECOLI;sp|C4ZRI5|MURG_ECOBW;sp|B1XC67|MURG_ECODH	yes	no	0	0	0	2	0.0010902	67.207	52.533				0				0				0				0				0				0	138950000	138950000	0	0	0	0	71108000	71108000	0	0	0
AASLLHGLGFSNEQLERPVSDFSGGWR	Unmodified	2929.45	0.447103	1767	sp|P63389|YHES_ECOLI	yes	yes	0	0	1	4	1.2522e-19	134.26	122.87				0				0				0				0				0				0	179800000	179800000	0	31123000	31123000	0	0	0	0	65611000	65611000
AASMAEGYWR	Unmodified	1140.5	0.502228	1626	sp|P37353|MENE_ECOLI	yes	yes	0	0	0	2	0.01147	51.528	47.479				0				0				0				0				0				0	4943100	4943100	0	0	0	0	0	0	0	4943100	4943100
AASMITESQCYQLEQNLHQQR	Unmodified	2534.16	0.164205	1052	sp|P0ACM2|RSPR_ECOLI	yes	yes	0	0	0	3	1.722e-20	170.06	165.19				0				0				0				0				0				0	53423000	53423000	0	14591000	14591000	0	0	0	0	0	0
AASQSIIPVDTK	Unmodified	1228.67	0.666317	478	sp|P0A9B6|E4PD_ECOLI;sp|C5A0J7|E4PD_ECOBW;sp|B1XEL0|E4PD_ECODH	yes	no	0	0	0	2	2.466e-09	139.78	137.74				0				0				0				0				0				0	78586000	78586000	0	0	0	0	0	0	0	0	0
AASVALFSGHASQGASTITQQLAR	Unmodified	2371.22	0.224421	664	sp|P02918|PBPA_ECOLI	yes	yes	0	0	0	3	1.1329e-23	163.91	157.31				0				0				0				0				0				0	109760000	109760000	0	0	0	0	0	0	0	62010000	62010000
AASYAPTLISHGDQVLPYVR	Unmodified	2157.12	0.121853	1817	sp|P69228|BAER_ECOLI	yes	yes	0	0	0	3	9.3395e-13	136.43	133.11				0				0				0				0				0				0	410590000	410590000	0	76233000	76233000	0	137690000	137690000	0	0	0
AATALQLEQVLR	Unmodified	1311.75	0.75105	594	sp|P60240|RAPA_ECOLI;sp|C4ZPY3|RAPA_ECOBW	yes	no	0	0	0	2	4.7222e-09	130.69	124.31				0				0				0				0				0				0	202680000	202680000	0	0	0	0	0	0	0	118920000	118920000
AATDNGGSLIK	Unmodified	1045.54	0.540388	227	sp|P0ABA6|ATPG_ECOLI;sp|C4ZZ11|ATPG_ECOBW;sp|B1X9W1|ATPG_ECODH	yes	no	0	0	0	2	4.6993e-06	116.55	99.875				0				0				0				0				0				0	238710000	238710000	0	0	0	0	131960000	131960000	0	0	0
AATEGTIPLIPGISTVSELMLGMDYGLK	Unmodified	2876.49	0.491519	832	sp|P0A955|ALKH_ECOLI	yes	yes	0	0	0	2;3	1.224e-47	178.15	178.04	0.049324	0.29838		1				0				0				0	0.052004	0.54124		1				0	618540000	591670000	26877000	154360000	147700000	6659600	0	0	0	37781000	37781000
AATEPAHRPAFFR	Unmodified	1469.75	0.752781	1276	sp|P0AFZ1|SSEB_ECOLI	yes	yes	0	0	1	3;4	2.0833e-07	123.67	106.08				0				0				0				0				0				0	696240000	696240000	0	153860000	153860000	0	107810000	107810000	0	128440000	128440000
AATFAASLGLK	Unmodified	1048.59	0.591695	789	sp|P0A794|PDXJ_ECOLI	yes	yes	0	0	0	2	2.1542e-05	103.08	96.779				0				0				0				0				0				0	407190000	407190000	0	85712000	85712000	0	113250000	113250000	0	0	0
AATGVDALTHAIEGYITR	Unmodified	1857.96	0.958476	880	sp|P0A9S1|FUCO_ECOLI	yes	yes	0	0	0	3	1.1491e-08	121.26	117.7				0				0				0				0				0				0	19902000	19902000	0	15234000	15234000	0	0	0	0	0	0
AATHDVLAGLTAR	Unmodified	1294.7	0.699348	644	sp|P00579|RPOD_ECOLI	yes	yes	0	0	0	2;3	2.301e-11	128.57	128.57				0	0.10663	0.86495		1	0.027736	0.40889		1	0.13937	2.1161		1	0.20782	1.879	5.0127	2	0.077682	1.297		1	3634900000	3317800000	317140000	177030000	177030000	0	271050000	236960000	34088000	1439800000	1401500000
AATILAEQLEAFVDLR	Unmodified	1758.95	0.9516	796	sp|P0A7Z4|RPOA_ECOLI	yes	yes	0	0	0	2;3	7.8524e-60	229.68	216.5				0				0				0				0				0				0	765860000	765860000	0	906610	906610	0	47803000	47803000	0	668250000	668250000
AATILAEQLEAFVDLRDVR	Unmodified	2129.15	0.148068	796	sp|P0A7Z4|RPOA_ECOLI	yes	yes	0	0	1	3	3.5758e-18	168.64	165.58				0				0				0				0				0				0	173510000	173510000	0	0	0	0	111930000	111930000	0	0	0
AATLFNDAQR	Unmodified	1105.55	0.551621	632	sp|P27248|GCST_ECOLI;sp|C5A0H7|GCST_ECOBW	yes	no	0	0	0	2	3.0927e-09	150.35	148.76				0				0				0				0				0				0	3544900000	3544900000	0	145370000	145370000	0	177570000	177570000	0	286880000	286880000
AATPLVSAEVR	Unmodified	1112.62	0.618973	1546	sp|P31133|POTF_ECOLI	yes	yes	0	0	0	2	0.00029984	78.903	76.631				0				0				0				0				0				0	3209400000	3209400000	0	516690000	516690000	0	430360000	430360000	0	619200000	619200000
AATSVKDANFVEEVEEE	Unmodified	1865.85	0.853068	1085	sp|P0AD49|YFIA_ECOLI	yes	yes	0	0	1	2	2.9402e-11	140.22	137.6				0				0				0				0				0				0	357650000	320770000	36873000	48433000	48433000	0	0	0	0	39163000	39163000
AATVAPEK	Unmodified	785.428	0.428318	991	sp|P0ABQ0|COABC_ECOLI	yes	yes	0	0	0	2	0.0034191	70.256	38.952				0				0				0				0				0				0	69447000	69447000	0	0	0	0	0	0	0	69447000	69447000
AATYEQIK	Unmodified	922.476	0.475997	842	sp|P0A9B2|G3P1_ECOLI	yes	yes	0	0	0	2	0.00017738	105.14	94.27				0				0	0.016383	1.0481		1				0				0	0.019169	1.0647		1	55739000000	55209000000	529930000	15359000000	15359000000	0	0	0	0	19236000000	18902000000
AAVAAIKK	Unmodified	770.501	0.501424	1827	sp|P69795|PTQB_ECOLI	yes	yes	0	0	1	2	0.003904	62.717	52.292				0				0				0				0				0				0	498970000	498970000	0	113240000	113240000	0	118300000	118300000	0	189770000	189770000
AAVAAIKKAAAN	Unmodified	1097.66	0.655693	1827	sp|P69795|PTQB_ECOLI	yes	yes	0	0	2	3	0.12852	9.8431	1.0981				0	0.022247	0.11955		1				0				0				0				0	1523900000	1481000000	42857000	0	0	0	1523900000	1481000000	42857000	0	0
AAVADCLAATDKR	Unmodified	1360.68	0.676898	1500	sp|P27829|WECC_ECOLI	yes	yes	0	0	1	2;3	0.00041253	66.215	43.887				0				0				0				0				0				0	437240000	437240000	0	126870000	126870000	0	0	0	0	196830000	196830000
AAVAFAPGKPLEIVEIDVAPPK	Unmodified	2231.26	0.256556	1465	sp|P25437|FRMA_ECOLI	yes	yes	0	0	1	2;3	1.8515e-15	147.67	146.56				0				0				0				0				0				0	427770000	427770000	0	21924000	21924000	0	0	0	0	209860000	209860000
AAVAGIAMGLVK	Unmodified	1099.64	0.642351	562	sp|P05055|PNP_ECOLI;sp|C4ZSQ5|PNP_ECOBW;sp|B1XGX6|PNP_ECODH	yes	no	0	0	0	2;3	1.0097e-06	90.05	90.05				0				0				0	0.0066925	0.11752		1				0				0	5106500000	5104100000	2381800	434940000	434940000	0	726620000	726620000	0	1572200000	1572200000
AAVEAAIAR	Unmodified	870.492	0.492316	528	sp|P77611|RSXC_ECOLI;sp|C4ZY92|RSXC_ECOBW;sp|B1XFU1|RSXC_ECODH	yes	no	0	0	0	2	0.10018	31.494	14.954				0				0				0				0				0				0	29971000	29971000	0	29971000	29971000	0	0	0	0	0	0
AAVEAETLK	Unmodified	930.502	0.502212	1892	sp|P76187|YDHF_ECOLI	yes	yes	0	0	0	2	0.0017579	69.275	48.65				0				0				0				0				0				0	514000000	514000000	0	0	0	0	0	0	0	229350000	229350000
AAVEAFK	Unmodified	734.396	0.39629	1225	sp|P0AF90|RRAB_ECOLI	yes	yes	0	0	0	2	0.0017276	97.602	48.012				0				0				0				0	0.067571	1.3676		1				0	3919100000	3872600000	46536000	702140000	702140000	0	0	0	0	911360000	911360000
AAVEEGVVAGGGVALIR	Unmodified	1566.87	0.872956	444	sp|P0A6F5|CH60_ECOLI;sp|C5A1D5|CH60_ECOBW;sp|B1XDP7|CH60_ECODH	yes	no	0	0	0	2;3	5.065e-26	157.68	153.56				0	0.021152	0.41837		1				0	0.034973	0.90146		1				0	0.01724	0.44453		1	7766700000	7607200000	159560000	1118900000	1118900000	0	818050000	793650000	24396000	2306700000	2306700000
AAVELAK	Unmodified	700.412	0.41194	315;1062	sp|P0A7B8|HSLV_ECOLI;sp|C5A099|HSLV_ECOBW;sp|B1XB98|HSLV_ECODH;sp|P0ACS7|RPIR_ECOLI	no	no	0	0	0	2	0.0069998	68.915	36.979				0				0				0				0				0				0	176520000	176520000	0	0	0	0	176520000	176520000	0	0	0
AAVELAKDWR	Unmodified	1157.62	0.619307	315	sp|P0A7B8|HSLV_ECOLI;sp|C5A099|HSLV_ECOBW;sp|B1XB98|HSLV_ECODH	yes	no	0	0	1	3	0.0099119	45.653	38.198				0				0				0				0				0				0	19557000	19557000	0	0	0	0	19557000	19557000	0	0	0
AAVELAVK	Unmodified	799.48	0.480354	982	sp|P0ABH9|CLPA_ECOLI	yes	yes	0	0	0	2	0.0020167	69.825	34.206				0				0	0.089411	1.6727		1	0.14449	2.3414		1				0	0.10912	1.7322		1	1108200000	992420000	115770000	0	0	0	0	0	0	530910000	488060000
AAVELIQPGHR	Unmodified	1189.66	0.656755	1047	sp|P0ACK2|AGAR_ECOLI	yes	yes	0	0	0	3	0.0037634	55.806	46.294				0				0				0				0				0				0	81694000	81694000	0	0	0	0	50257000	50257000	0	0	0
AAVETAR	Unmodified	716.382	0.381703	1141	sp|P0AE06|ACRA_ECOLI	yes	yes	0	0	0	2	0.0081723	65.252	14.62				0				0				0				0				0				0	54320000	54320000	0	0	0	0	0	0	0	54320000	54320000
AAVFAVK	Unmodified	704.422	0.422111	1356	sp|P13009|METH_ECOLI	yes	yes	0	0	0	2	0.01002	61.494	45.447				0				0				0				0				0				0	32278000	32278000	0	0	0	0	0	0	0	0	0
AAVFHEGMSIIER	Unmodified	1458.73	0.728934	594	sp|P60240|RAPA_ECOLI;sp|C4ZPY3|RAPA_ECOBW	yes	no	0	0	0	3	1.9433e-05	88.282	84.109				0				0				0				0				0				0	93936000	93936000	0	0	0	0	0	0	0	52378000	52378000
AAVIEAMTK	Unmodified	932.5	0.500103	867	sp|P0A9L8|P5CR_ECOLI	yes	yes	0	0	0	2	0.00027256	92.732	77.794				0				0				0				0				0				0	1036400000	1036400000	0	0	0	0	0	0	0	420060000	420060000
AAVLCFAAESVATDCQR	Unmodified	1867.86	0.855667	602	sp|P0C8J8|GATZ_ECOLI;sp|C4ZSH9|GATZ_ECOBW	yes	no	0	0	0	2	9.7272e-05	80.361	77.105				0				0				0				0				0				0	20579000	20579000	0	0	0	0	0	0	0	0	0
AAVLLADSFK	Unmodified	1033.58	0.580796	430	sp|P63224|GMHA_ECOLI;sp|C4ZRV8|GMHA_ECOBW;sp|B1XD84|GMHA_ECODH	yes	no	0	0	0	2	7.1349e-06	90.827	70.797				0				0				0	0.011119	0.25354		1				0				0	3493000000	3482200000	10820000	572170000	572170000	0	1141400000	1141400000	0	0	0
AAVLMESQMQQLIGILVR	Unmodified	1999.1	0.095838	763	sp|P09546|PUTA_ECOLI	yes	yes	0	0	0	2	1.1479e-94	311.23	282.6				0				0				0				0				0				0	79630000	79630000	0	0	0	0	0	0	0	0	0
AAVLPANLIQAQR	Unmodified	1363.79	0.793583	633	sp|P00350|6PGD_ECOLI	yes	yes	0	0	0	2;3	2.0059e-22	172.8	172.8	0.033652	0.70942		1	0.056964	1.0422	103.18	2				0	0.037455	1.4352		1	0.047954	0.82176	127.37	2				0	30954000000	30106000000	848660000	3612700000	3494100000	118640000	6093700000	5756300000	337390000	7311800000	7311800000
AAVLVKK	Unmodified	727.496	0.49561	82	sp|P61175|RL22_ECOLI;sp|C4ZUH0|RL22_ECOBW;sp|B1X6G6|RL22_ECODH	yes	no	0	0	1	2	0.0040546	75.311	58.763				0				0				0				0				0				0	2335200000	2335200000	0	0	0	0	384100000	384100000	0	933310000	933310000
AAVTMPSSK	Unmodified	890.453	0.453153	74	sp|P0A7W7|RS8_ECOLI;sp|C4ZUG1|RS8_ECOBW;sp|B1X6F8|RS8_ECODH	yes	no	0	0	0	2	7.2696e-06	111.61	88.564				0				0				0				0				0				0	11494000000	11494000000	0	3556700000	3556700000	0	0	0	0	4034000000	4034000000
AAVTMPSSK	Oxidation (M)	906.448	0.448068	74	sp|P0A7W7|RS8_ECOLI;sp|C4ZUG1|RS8_ECOBW;sp|B1X6F8|RS8_ECODH	yes	no	0	1	0	2	3.8877e-05	90.263	69.562				0				0				0				0				0				0	515900000	515900000	0	0	0	0	0	0	0	321880000	321880000
AAVVVPDNVLFEGGK	Unmodified	1513.81	0.814044	748	sp|P08957|T1MK_ECOLI	yes	yes	0	0	0	2;4	0.00047186	72.898	69.426				0				0				0				0				0				0	588200000	588200000	0	0	0	0	134210000	134210000	0	183220000	183220000
AAVVVTDPR	Unmodified	926.519	0.51853	1090	sp|P0AD65|PBP2_ECOLI	yes	yes	0	0	0	2	0.020349	45.368	37.888				0				0				0				0				0				0	52175000	52175000	0	0	0	0	0	0	0	32179000	32179000
AAYAVVDDGKR	Unmodified	1163.59	0.593486	1922	sp|P76558|MAO2_ECOLI	yes	yes	0	0	1	2;3	1.1099e-05	104.82	95.502				0				0				0				0				0				0	836860000	836860000	0	80228000	80228000	0	372640000	372640000	0	119250000	119250000
AAYDLLALR	Unmodified	1004.57	0.565481	979	sp|P0ABF1|PCNB_ECOLI	yes	yes	0	0	0	2	0.00025712	93.649	85.431				0				0				0				0				0				0	267460000	267460000	0	0	0	0	49029000	49029000	0	123680000	123680000
AAYFVANGAR	Unmodified	1038.52	0.524678	1216	sp|P0AF24|NAGD_ECOLI	yes	yes	0	0	0	2	0.013855	47.732	33.063				0				0				0				0				0				0	0	0	0	0	0	0	0	0	0	0	0
AAYSSGKPAIGVGAGNTPVVIDETADIK	Unmodified	2700.4	0.397025	876	sp|P0A9Q7|ADHE_ECOLI	yes	yes	0	0	1	3	2.5904e-14	108.01	107.07				0				0				0				0				0				0	208960000	208960000	0	0	0	0	0	0	0	99159000	99159000
AAYSSGKPAIGVGAGNTPVVIDETADIKR	Unmodified	2856.5	0.498136	876	sp|P0A9Q7|ADHE_ECOLI	yes	yes	0	0	2	3;4;5	1.3895e-48	196.3	196.16				0	0.024271	0.030614		1	0.029781	0.030659		1	0.08208	0.083583		1	0.026898	0.016649		1	0.023548	0.02575		1	12983000000	12683000000	299410000	1404400000	1404400000	0	2205200000	2132400000	72812000	2857700000	2763700000
ACADEWTAR	Unmodified	1078.45	0.450193	1356	sp|P13009|METH_ECOLI	yes	yes	0	0	0	2	0.0016888	70.028	68.361				0				0				0				0				0				0	101170000	101170000	0	32136000	32136000	0	35682000	35682000	0	0	0
ACAEAGVFLISPFVGR	Unmodified	1692.87	0.865762	800;799	sp|P0A870|TALB_ECOLI;sp|P0A867|TALA_ECOLI	no	no	0	0	0	2;3	1.3831e-34	192.32	192.32	0.027505	0.51336		1				0	0.01801	0.31472		1	0.041301	0.43164	145.93	2	0.037992	0.32302		1	0.022255	0.32124		1	7490300000	7239900000	250410000	1006600000	980990000	25649000	1446800000	1399300000	47529000	1490400000	1462900000
ACAEDDPQLSGR	Unmodified	1317.56	0.561928	460	sp|P04335|FRSA_ECOLI;sp|C4ZT96|FRSA_ECOBW;sp|B1XDY2|FRSA_ECODH	yes	no	0	0	0	2	1.6905e-06	115.92	115.92				0				0				0				0				0				0	473080000	473080000	0	108690000	108690000	0	77046000	77046000	0	77453000	77453000
ACALITDGR	Unmodified	975.481	0.480765	627	sp|P05791|ILVD_ECOLI;sp|C4ZZ41|ILVD_ECOBW	yes	no	0	0	0	2	0.002225	64.191	55.233				0				0				0				0				0				0	237480000	237480000	0	0	0	0	87046000	87046000	0	0	0
ACAQLVKPGGDVFFSTLNR	Unmodified	2079.06	0.0571443	158	sp|P17993|UBIG_ECOLI;sp|C4ZU73|UBIG_ECOBW;sp|B1X8C6|UBIG_ECODH	yes	no	0	0	1	3	2.0591e-08	108.45	105.01				0				0				0				0				0				0	426430000	426430000	0	0	0	0	0	0	0	270270000	270270000
ACDLVLK	Unmodified	817.437	0.436775	1395	sp|P18390|YJJA_ECOLI	yes	yes	0	0	0	2	0.0076026	67.032	54.073				0				0				0				0				0				0	163950000	163950000	0	0	0	0	0	0	0	96189000	96189000
ACEEAAEGQVVSPVNFNSPGQVVIAGHK	Unmodified	2893.4	0.402855	928	tr|D0VE86|D0VE86_ECOLI;sp|P0AAI9|FABD_ECOLI	yes	no	0	0	0	2;3;4	1.3058e-135	320.84	318.98				0				0				0				0				0				0	7225600000	7225600000	0	979010000	979010000	0	1326100000	1326100000	0	1434000000	1434000000
ACEEAAEGQVVSPVNFNSPGQVVIAGHKEAVER	Unmodified	3477.69	0.69468	928	tr|D0VE86|D0VE86_ECOLI;sp|P0AAI9|FABD_ECOLI	yes	no	0	0	1	4	1.944e-23	145.95	145.31				0				0				0				0				0				0	367290000	367290000	0	0	0	0	0	0	0	0	0
ACEEVGFVSR	Unmodified	1152.52	0.523358	554	sp|P24186|FOLD_ECOLI;sp|C4ZUX7|FOLD_ECOBW;sp|B1XGC7|FOLD_ECODH	yes	no	0	0	0	2	1.1846e-05	115.57	113.98				0				0				0				0				0				0	1963800000	1963800000	0	272940000	272940000	0	256900000	256900000	0	529050000	529050000
ACFHQFDPVK	Unmodified	1247.58	0.575728	690	sp|P05100|3MG1_ECOLI	yes	yes	0	0	0	3	0.052832	32.159	29.385				0				0				0				0				0				0	29996000	29996000	0	0	0	0	0	0	0	0	0
ACGAVDYFCQHGHGLISK	Unmodified	2018.91	0.9091	1925	sp|P76575|YFGJ_ECOLI	yes	yes	0	0	0	4	0.0034926	50.493	50.226				0				0				0				0				0				0	213980000	213980000	0	60187000	60187000	0	0	0	0	0	0
ACGVGKEVFGVLEPFNIR	Unmodified	1991.03	0.0298669	745	sp|P08660|AK3_ECOLI	yes	yes	0	0	1	2;3	1.7839e-17	167.92	87.16				0				0				0				0				0				0	1400200000	1400200000	0	277940000	277940000	0	454930000	454930000	0	129500000	129500000
ACHGLFPK	Unmodified	928.459	0.458907	1854	sp|P75829|YBJX_ECOLI	yes	yes	0	0	0	2;3	0.0011757	65.676	61.658				0				0				0				0				0				0	59328000	59328000	0	0	0	0	0	0	0	0	0
ACIGIITNPVNTTVAIAAEVLK	Unmodified	2267.26	0.255904	589	sp|P61889|MDH_ECOLI;sp|C4ZSX4|MDH_ECOBW;sp|B1XHK9|MDH_ECODH;tr|Q1PI59|Q1PI59_ECOLI	yes	no	0	0	0	2;3	4.025e-57	244.33	237.96				0				0	0.010662	0.23794		1				0				0				0	964640000	957550000	7096700	0	0	0	0	0	0	964640000	957550000
ACIGIITNPVNTTVAIAAEVLKK	Unmodified	2395.35	0.350867	589	sp|P61889|MDH_ECOLI;sp|C4ZSX4|MDH_ECOBW;sp|B1XHK9|MDH_ECODH;tr|Q1PI59|Q1PI59_ECOLI	yes	no	0	0	1	2;3;4	3.7516e-72	280.85	279.81	0.012467	0.41956		1				0				0				0	0.01173	0.13699		1				0	24487000000	24320000000	166310000	9710000000	9598800000	111180000	5483000000	5483000000	0	817760000	817760000
ACQTAGMDFDSTQAHSALYDTER	Unmodified	2574.08	0.0751152	1524	sp|P30014|RNT_ECOLI	yes	yes	0	0	0	3	1.7877e-12	126.32	126.07				0				0				0				0				0				0	164100000	164100000	0	46650000	46650000	0	0	0	0	83182000	83182000
ACSNIHILR	Unmodified	1082.57	0.565497	649	sp|P00861|DCDA_ECOLI	yes	yes	0	0	0	3	0.00019992	87.476	81.441				0				0				0				0				0				0	1943400000	1943400000	0	258090000	258090000	0	303520000	303520000	0	592400000	592400000
ACVDIGYR	Unmodified	952.444	0.443651	1452	tr|D0VEZ1|D0VEZ1_ECOLI;sp|P24182|ACCC_ECOLI	yes	no	0	0	0	2	0.00052911	101.6	88.564				0				0				0				0				0				0	1942900000	1942900000	0	265630000	265630000	0	313640000	313640000	0	432460000	432460000
ACVIPEGMVIGENAEEDARR	Unmodified	2215.04	0.0361509	119	sp|P0A6V1|GLGC_ECOLI;sp|C4ZVY0|GLGC_ECOBW;sp|B1X775|GLGC_ECODH	yes	no	0	0	1	3	3.5269e-09	116.6	115.64				0				0				0				0				0				0	1299500000	1299500000	0	0	0	0	283120000	283120000	0	699790000	699790000
ACVIPEGMVIGENAEEDARR	Oxidation (M)	2231.03	0.0310655	119	sp|P0A6V1|GLGC_ECOLI;sp|C4ZVY0|GLGC_ECOBW;sp|B1X775|GLGC_ECODH	yes	no	0	1	1	3	0.004776	46.461	43.845				0				0				0				0				0				0	36262000	36262000	0	0	0	0	0	0	0	0	0
ACVTADK	Unmodified	763.353	0.353439	699	sp|P06149|DLD_ECOLI	yes	yes	0	0	0	2	0.038137	49.442	15.926				0				0				0				0				0				0	0	0	0	0	0	0	0	0	0	0	0
ACYALRPEGINWPENDDGLPSFR	Unmodified	2676.24	0.239084	686	tr|Q2A0K9|Q2A0K9_ECOLI;tr|Q2A0L0|Q2A0L0_ECOLI;tr|A0A0G3HGF9|A0A0G3HGF9_ECOLI;sp|P04995|EX1_ECOLI	yes	no	0	0	1	3	2.682e-07	83.602	82.543				0				0				0				0				0				0	27803000	27803000	0	13665000	13665000	0	0	0	0	0	0
ADAAFDNR	Unmodified	878.388	0.388245	498	sp|P76170|YNFB_ECOLI;sp|C4ZWZ5|YNFB_ECOBW;sp|B1XF48|YNFB_ECODH	yes	no	0	0	0	2	0.024829	48.423	43.732				0				0				0				0				0				0	24417000	24417000	0	0	0	0	0	0	0	24417000	24417000
ADAEKAEETSNR	Unmodified	1319.6	0.595337	1890	sp|P76177|YDGH_ECOLI	yes	yes	0	0	1	2;3	7.9308e-14	166.6	164.72				0				0				0				0				0				0	2433000000	2433000000	0	390640000	390640000	0	0	0	0	786260000	786260000
ADAFAVIVK	Unmodified	932.533	0.533118	310	sp|P0A858|TPIS_ECOLI;sp|B1XB85|TPIS_ECODH	yes	no	0	0	0	2	1.7239e-05	93.649	64.273	0.023115	0.77643		1	0.027871	0.76642		1	0.014202	0.55859		1	0.027218	0.74108		1	0.028047	0.83523		1	0.01428	0.51766		1	9284900000	9067300000	217580000	1061400000	1028500000	32893000	1030400000	994190000	36209000	2736400000	2694000000
ADAFGLER	Unmodified	877.429	0.429381	735	sp|P08179|PUR3_ECOLI	yes	yes	0	0	0	2	0.00063779	97.431	92.857				0				0				0				0				0				0	127310000	127310000	0	46518000	46518000	0	0	0	0	0	0
ADAIFIEELR	Unmodified	1175.62	0.618638	288	sp|P04079|GUAA_ECOLI;sp|C4ZX82|GUAA_ECOBW;sp|B1XAY2|GUAA_ECODH	yes	no	0	0	0	2	0.011706	51.286	45.285				0				0				0				0				0				0	146840000	146840000	0	43006000	43006000	0	65281000	65281000	0	0	0
ADAIFIEELRK	Unmodified	1303.71	0.713601	288	sp|P04079|GUAA_ECOLI;sp|C4ZX82|GUAA_ECOBW;sp|B1XAY2|GUAA_ECODH	yes	no	0	0	1	3	4.5161e-05	89.805	81.104				0				0				0				0				0				0	106120000	106120000	0	17205000	17205000	0	0	0	0	46969000	46969000
ADAINAPLSANSFLPQPHPGNCGK	Unmodified	2475.2	0.196491	1409	sp|P21338|RNI_ECOLI	yes	yes	0	0	0	3	6.0004e-13	117.38	115.02				0				0				0				0				0				0	375070000	375070000	0	0	0	0	101430000	101430000	0	92244000	92244000
ADAKPEADAK	Unmodified	1014.5	0.498189	1720	sp|P45523|FKBA_ECOLI	yes	yes	0	0	1	2;3	0.00023932	87.216	57.29				0				0	0.016674	0.068494		1				0				0				0	368170000	365220000	2949500	0	0	0	4891500	4891500	0	226140000	223190000
ADALAGWVNHFLLGLGVTQPK	Unmodified	2206.19	0.189873	474	sp|P0A8C4|YGFB_ECOLI;sp|C5A0I1|YGFB_ECOBW;sp|B1XEJ5|YGFB_ECODH	yes	no	0	0	0	3	2.8356e-31	167.61	161.94				0				0				0				0				0				0	462880000	462880000	0	0	0	0	260490000	260490000	0	0	0
ADAPLIQWDATSATLK	Unmodified	1699.88	0.878101	135	sp|P0ABF6|CDD_ECOLI;sp|C4ZSM3|CDD_ECOBW;sp|B1X7N2|CDD_ECODH	yes	no	0	0	0	2	7.3588e-19	145.04	139.21				0				0				0				0				0	0.11791	1.2264		1	483420000	471070000	12341000	49892000	49892000	0	48583000	48583000	0	145330000	145330000
ADAVLHDTPNILYFIK	Unmodified	1828.97	0.972335	1190	sp|P0AEQ3|GLNH_ECOLI	yes	yes	0	0	0	2;3	7.5882e-45	214.53	214.53	0.072069	1.3598		1				0	0.051672	1.2803	79.151	2	0.084598	1.7624		1				0	0.059635	1.2448	84.231	2	8950800000	8426400000	524450000	602420000	572510000	29916000	164760000	0	164760000	3200100000	3020200000
ADAVVVLENDLHR	Unmodified	1449.76	0.757591	1593	sp|P33602|NUOG_ECOLI	yes	yes	0	0	0	3	0.0016349	59.248	57.879				0				0				0				0				0				0	74733000	74733000	0	0	0	0	0	0	0	33823000	33823000
ADCCEIWTDVDGVYTCDPR	Unmodified	2330.92	0.924217	642	sp|P00561|AK1H_ECOLI	yes	yes	0	0	0	2	3.7166e-42	225.11	225.11				0				0				0				0				0				0	70614000	70614000	0	11295000	11295000	0	22763000	22763000	0	0	0
ADCLGIIGVAR	Unmodified	1143.61	0.607028	727	sp|P07395|SYFB_ECOLI	yes	yes	0	0	0	2;3	8.1325e-05	90.05	79.298				0				0				0				0				0				0	3114300000	3114300000	0	192820000	192820000	0	326180000	326180000	0	1141600000	1141600000
ADDFIEALFAR	Unmodified	1266.62	0.624452	1337	sp|P10121|FTSY_ECOLI	yes	yes	0	0	0	2	0.00034737	77.674	63.865				0				0				0				0				0				0	24613000	24613000	0	0	0	0	0	0	0	0	0
ADDFIEALFARED	Unmodified	1510.69	0.693988	1337	sp|P10121|FTSY_ECOLI	yes	yes	0	0	1	2	1.4053e-05	101.3	95.801				0				0				0				0				0				0	148220000	148220000	0	70288000	70288000	0	0	0	0	0	0
ADDIQIR	Unmodified	829.429	0.429381	387	sp|P31663|PANC_ECOLI;sp|C4ZRM6|PANC_ECOBW;sp|B1XCA8|PANC_ECODH	yes	no	0	0	0	2	0.00074708	120.65	66.488				0				0				0				0				0				0	755730000	755730000	0	0	0	0	0	0	0	492820000	492820000
ADDKLIAAAEACIAELNLNAVR	Unmodified	2340.21	0.210744	411	sp|P0AF12|MTNN_ECOLI;sp|C4ZRQ2|MTNN_ECOBW;sp|B1XD29|MTNN_ECODH	yes	no	0	0	1	2;4	2.5662e-84	288.83	277.24				0				0				0				0				0				0	628530000	628530000	0	125340000	125340000	0	120540000	120540000	0	59112000	59112000
ADDLEHK	Unmodified	826.382	0.382096	1416	sp|P21507|SRMB_ECOLI	yes	yes	0	0	0	2	0.035516	49.833	35.676				0				0				0				0				0				0	4386300	4386300	0	0	0	0	0	0	0	4386300	4386300
ADDYTGPATDLLLK	Unmodified	1491.75	0.745689	1546	sp|P31133|POTF_ECOLI	yes	yes	0	0	0	2	4.5638e-05	87.863	72.044				0				0				0				0				0				0	1077900000	1077900000	0	244890000	244890000	0	264050000	264050000	0	0	0
ADEIQIYK	Unmodified	978.502	0.502212	844	sp|P0A9C5|GLNA_ECOLI	yes	yes	0	0	0	2	0.00047338	103.74	60.656				0				0				0				0				0				0	952130000	952130000	0	153860000	153860000	0	0	0	0	428060000	428060000
ADEQILDIGDASAQELAEILK	Unmodified	2241.14	0.137622	790	sp|P0A799|PGK_ECOLI	yes	yes	0	0	0	2;3	1.3684e-26	184.62	182.12				0				0				0				0				0				0	4843300000	4843300000	0	0	0	0	1480300000	1480300000	0	0	0
ADESPIQHLAR	Unmodified	1235.63	0.625849	1767	sp|P63389|YHES_ECOLI	yes	yes	0	0	0	2	9.5084e-05	85.813	69.142				0				0				0				0				0				0	0	0	0	0	0	0	0	0	0	0	0
ADFEEHKDEVDWL	Unmodified	1631.71	0.710367	1595	sp|P33643|RLUD_ECOLI	yes	yes	0	0	1	2;3	3.961e-05	91.307	85.636				0				0				0				0				0				0	261280000	261280000	0	49883000	49883000	0	0	0	0	54032000	54032000
ADFLSDPNK	Unmodified	1005.48	0.476725	1408	sp|P21179|CATE_ECOLI	yes	yes	0	0	0	2	0.0019363	67.334	57.196				0				0				0				0				0				0	154520000	154520000	0	26147000	26147000	0	0	0	0	78915000	78915000
ADFLSDPNKITPVFVR	Unmodified	1817.97	0.967584	1408	sp|P21179|CATE_ECOLI	yes	yes	0	0	1	3	2.7583e-05	91.932	81.317				0				0				0				0				0				0	136760000	136760000	0	27853000	27853000	0	0	0	0	0	0
ADFLTVHGLWPGLPK	Unmodified	1649.89	0.892963	1409	sp|P21338|RNI_ECOLI	yes	yes	0	0	0	2;3	4.9522e-13	116.58	108.52				0				0				0				0				0				0	229600000	229600000	0	12617000	12617000	0	31015000	31015000	0	78762000	78762000
ADFPVLSR	Unmodified	903.481	0.481417	535	sp|P77444|SUFS_ECOLI;sp|C4ZYE2|SUFS_ECOBW;sp|B1XFY8|SUFS_ECODH	yes	no	0	0	0	2	0.00024951	119.21	97.08				0				0				0				0				0				0	529130000	529130000	0	66391000	66391000	0	87461000	87461000	0	0	0
ADFREEANK	Unmodified	1078.5	0.504337	96	sp|P00962|SYQ_ECOLI;sp|C4ZWF6|SYQ_ECOBW;sp|B1X6L3|SYQ_ECODH	yes	no	0	0	1	2	0.022711	48.602	35.565				0				0				0				0				0				0	125610000	125610000	0	60869000	60869000	0	0	0	0	0	0
ADFREEANKQYK	Unmodified	1497.72	0.721206	96	sp|P00962|SYQ_ECOLI;sp|C4ZWF6|SYQ_ECOBW;sp|B1X6L3|SYQ_ECODH	yes	no	0	0	2	2;3;4	1.7252e-06	108.72	103.81				0				0				0				0				0				0	395820000	395820000	0	136430000	136430000	0	73580000	73580000	0	63250000	63250000
ADFTDAVIDNAFEGGYMAGR	Unmodified	2118.93	0.931669	621	sp|P0ACP7|PURR_ECOLI;sp|C4ZYC2|PURR_ECOBW	yes	no	0	0	0	2;3	1.0578e-24	178.54	177.93				0				0				0				0				0				0	198840000	198840000	0	41520000	41520000	0	40419000	40419000	0	15334000	15334000
ADFTDAVIDNAFEGGYMAGR	Oxidation (M)	2134.93	0.926584	621	sp|P0ACP7|PURR_ECOLI;sp|C4ZYC2|PURR_ECOBW	yes	no	0	1	0	2;3	1.2984e-12	136.49	134.63				0				0				0				0				0				0	119420000	119420000	0	0	0	0	0	0	0	74611000	74611000
ADGAMDAGNMLKPALAR	Unmodified	1700.83	0.83381	1765	sp|P63284|CLPB_ECOLI	yes	yes	0	0	1	2;3	2.2204e-12	149	143.95				0				0				0				0				0	0.074449	0.27662		1	1017300000	997870000	19424000	154150000	154150000	0	93744000	93744000	0	347260000	347260000
ADGAMDAGNMLKPALAR	Oxidation (M)	1716.83	0.828724	1765	sp|P63284|CLPB_ECOLI	yes	yes	0	1	1	3	0.0001619	71.143	69.077				0				0				0				0				0				0	329350000	329350000	0	0	0	0	0	0	0	228200000	228200000
ADGAYLYDVDGK	Unmodified	1285.58	0.582647	409	sp|P23893|GSA_ECOLI;sp|C4ZRP7|GSA_ECOBW;sp|B1XD24|GSA_ECODH	yes	no	0	0	0	2	3.5759e-07	104.17	93.53	0.027681	0.35864		1				0				0				0				0				0	1357000000	1347600000	9362000	284960000	275600000	9362000	271450000	271450000	0	361040000	361040000
ADGGDKGKTEQFMTQFLK	Unmodified	1999.97	0.967326	1385	sp|P16700|CYSP_ECOLI	yes	yes	0	0	2	3;4	7.0244e-12	133.93	126.36				0				0				0				0				0				0	413110000	413110000	0	34970000	34970000	0	0	0	0	219380000	219380000
ADGIGSLLPAAR	Unmodified	1139.63	0.629872	273	sp|P21165|PEPQ_ECOLI;sp|C5A021|PEPQ_ECOBW;sp|B1XAK9|PEPQ_ECODH	yes	no	0	0	0	2	2.5228e-06	110.08	96.677				0				0				0				0				0				0	1043900000	1043900000	0	112330000	112330000	0	0	0	0	343310000	343310000
ADGINPEELLGNSSAAAPR	Unmodified	1880.92	0.922819	1041	sp|P0ACG1|STPA_ECOLI	yes	yes	0	0	0	2;3	4.6074e-80	283.83	281.69				0				0				0				0				0				0	2038700000	2038700000	0	0	0	0	432860000	432860000	0	407270000	407270000
ADGLAAGK	Unmodified	701.371	0.370804	1376	sp|P15640|PUR2_ECOLI	yes	yes	0	0	0	2	0.0028089	73.665	51.894				0				0				0				0				0				0	1183700000	1183700000	0	0	0	0	0	0	0	776510000	776510000
ADGMLVGPYSNYGPGFDYVGGTGWNSGKR	Unmodified	3021.37	0.371555	1387	sp|P16869|FHUE_ECOLI	yes	yes	0	0	1	3	1.3978e-06	73.936	72.943				0				0				0				0				0				0	62273000	62273000	0	0	0	0	31672000	31672000	0	30601000	30601000
ADGMLVGPYSNYGPGFDYVGGTGWNSGKR	Oxidation (M)	3037.37	0.36647	1387	sp|P16869|FHUE_ECOLI	yes	yes	0	1	1	3	1.1477e-07	73.753	72.033				0				0				0				0				0				0	0	0	0	0	0	0	0	0	0	0	0
ADGSQEVVPCR	Unmodified	1216.55	0.550635	1466	sp|P25516|ACNA_ECOLI	yes	yes	0	0	0	2	3.0126e-12	164.9	164.9				0				0				0				0				0				0	428310000	428310000	0	108210000	108210000	0	85835000	85835000	0	44057000	44057000
ADGVIFQTAV	Unmodified	1019.53	0.528761	1607	sp|P36683|ACNB_ECOLI	yes	yes	0	0	0	2	0.0010637	67.704	65.359				0				0				0				0				0				0	0	0	0	0	0	0	0	0	0	0	0
ADHDTFWFDTTR	Unmodified	1510.65	0.647707	540	sp|P08312|SYFA_ECOLI;sp|C4ZYH6|SYFA_ECOBW;sp|B1XG21|SYFA_ECODH	yes	no	0	0	0	2;3	2.4258e-13	150.69	147.25				0				0				0				0				0				0	2231800000	2231800000	0	268650000	268650000	0	373750000	373750000	0	598490000	598490000
ADHFGLAQLHQLR	Unmodified	1504.79	0.789895	1540	sp|P30958|MFD_ECOLI	yes	yes	0	0	0	3;4	1.0192e-07	125.54	120.17				0				0				0				0				0				0	338080000	338080000	0	79152000	79152000	0	48861000	48861000	0	79370000	79370000
ADHIYLATDLDREGEAIAWHLR	Unmodified	2564.28	0.277185	701	sp|P06612|TOP1_ECOLI	yes	yes	0	0	1	4;5	2.2677e-05	64.522	62.422				0				0				0				0				0				0	57884000	57884000	0	0	0	0	0	0	0	25878000	25878000
ADHPKPDSLISEHPTAQEAMDAK	Unmodified	2487.17	0.170002	930	sp|P0AAN5|YAIA_ECOLI	yes	yes	0	0	1	3;5	1.2661e-09	105.17	100.97				0				0				0				0				0				0	65020000	65020000	0	39386000	39386000	0	0	0	0	0	0
ADHVQKGEINVGAK	Unmodified	1464.77	0.768491	1373	sp|P15254|PUR4_ECOLI	yes	yes	0	0	1	2;3;4	3.0598e-20	185.27	177.53				0				0				0				0				0				0	2670300000	2670300000	0	385470000	385470000	0	331280000	331280000	0	761870000	761870000
ADIAANGFDILCVR	Unmodified	1533.76	0.760962	1526	sp|P30125|LEU3_ECOLI	yes	yes	0	0	0	2	6.4095e-06	103.67	92.942				0				0				0				0				0				0	28261000	28261000	0	0	0	0	0	0	0	0	0
ADIAVHSMK	Unmodified	970.491	0.490601	266	sp|P06983|HEM3_ECOLI;sp|C4ZZ69|HEM3_ECOBW;sp|B1XAH2|HEM3_ECODH	yes	no	0	0	0	2	0.0011193	76.228	61.554				0				0				0				0				0				0	188310000	188310000	0	86250000	86250000	0	0	0	0	0	0
ADIDYNTSEAHTTYGVIGVK	Unmodified	2153.03	0.0276779	608	sp|P0A7V3|RS3_ECOLI;sp|C4ZUG9|RS3_ECOBW	yes	no	0	0	0	2;3	1.0579e-163	406.07	397.6	0.014883	0.72028		1	0.020795	0.82697		1	0.013324	0.68457		1	0.014556	0.47047		1	0.019671	0.82262		1	0.0046849	0.22802		1	37489000000	36996000000	493080000	4348200000	4283400000	64765000	6553500000	6436000000	117460000	9345900000	9226600000
ADIEVSTCGVISPLK	Unmodified	1587.82	0.817808	384	sp|P0A7F6|SPED_ECOLI;sp|C4ZRL3|SPED_ECOBW;sp|B1XC95|SPED_ECODH	yes	no	0	0	0	2	2.8489e-05	98.508	84.076				0				0				0				0				0				0	253720000	253720000	0	31097000	31097000	0	70779000	70779000	0	0	0
ADILTFHTPLFK	Unmodified	1401.77	0.765637	185	sp|P05459|PDXB_ECOLI;sp|C4ZVL3|PDXB_ECOBW;sp|B1X931|PDXB_ECODH	yes	no	0	0	0	2;3	2.0971e-19	185.25	171.51				0				0				0				0				0				0	1050600000	1050600000	0	98642000	98642000	0	231460000	231460000	0	301760000	301760000
ADIRPTHNEDLPFQGGALGLFGYDLGR	Unmodified	2928.45	0.451854	687	sp|P05041|PABB_ECOLI	yes	yes	0	0	1	4	2.5313e-06	66.828	65.54				0				0				0				0				0				0	18830000	18830000	0	0	0	0	0	0	0	0	0
ADISSDQIAAIGITNQR	Unmodified	1771.91	0.906441	311	sp|P0A6F3|GLPK_ECOLI;sp|C5A093|GLPK_ECOBW;sp|B1XB92|GLPK_ECODH	yes	no	0	0	0	2	3.2245e-22	182.31	177.02				0				0				0				0				0				0	83165000	83165000	0	16846000	16846000	0	35588000	35588000	0	0	0
ADITLISGSTLGGAEYVAEHLAEK	Unmodified	2444.24	0.243484	675	sp|P03817|MIOC_ECOLI	yes	yes	0	0	0	3	1.544e-18	143.29	130.16				0				0				0				0				0				0	61225000	61225000	0	0	0	0	0	0	0	0	0
ADIVIAPDMHFR	Unmodified	1383.7	0.696905	1810	sp|P67660|YHAJ_ECOLI	yes	yes	0	0	0	2;3	2.2171e-05	90.614	87.527				0				0				0				0				0				0	273010000	273010000	0	44497000	44497000	0	38820000	38820000	0	85989000	85989000
ADKPLVGTGMER	Unmodified	1272.65	0.649621	355	sp|P0A8V2|RPOB_ECOLI;sp|C5A0S7|RPOB_ECOBW;sp|B1XBY9|RPOB_ECODH	yes	no	0	0	1	2;3	3.3131e-06	110.55	100.19				0				0	0.0516	0.29311		1				0				0	0.038231	0.17595		1	3782800000	3649400000	133340000	132810000	132810000	0	607200000	607200000	0	1584200000	1489400000
ADKPLVGTGMER	Oxidation (M)	1288.64	0.644536	355	sp|P0A8V2|RPOB_ECOLI;sp|C5A0S7|RPOB_ECOBW;sp|B1XBY9|RPOB_ECODH	yes	no	0	1	1	2	0.0011614	62.287	57.822				0				0				0				0				0				0	13931000	13931000	0	0	0	0	0	0	0	0	0
ADKRPVNSDLR	Unmodified	1269.68	0.678947	1031	sp|P0ACB0|DNAB_ECOLI	yes	yes	0	0	2	3	2.8182e-05	98.105	66.508				0				0				0				0				0				0	499610000	499610000	0	122950000	122950000	0	115160000	115160000	0	119270000	119270000
ADKTVDYETLMK	Unmodified	1412.69	0.685732	1002	sp|P0ABV2|EXBD_ECOLI	yes	yes	0	0	1	2;3	1.1678e-13	164.2	151.93				0				0				0				0				0				0	472090000	472090000	0	101830000	101830000	0	0	0	0	144650000	144650000
ADKWGAR	Unmodified	802.409	0.408586	291	sp|P60906|SYH_ECOLI;sp|C4ZX89|SYH_ECOBW;sp|B1XAY9|SYH_ECODH	yes	no	0	0	1	2	0.1213	36.127	27.205				0				0				0				0				0				0	33304000	33304000	0	0	0	0	33304000	33304000	0	0	0
ADLGIAFDGDGDR	Unmodified	1320.59	0.594608	568	sp|P31120|GLMM_ECOLI;sp|C4ZSR5|GLMM_ECOBW;sp|B1XGY6|GLMM_ECODH	yes	no	0	0	0	2	0.00025866	75.589	66.699				0				0				0				0				0				0	40764000	40764000	0	18331000	18331000	0	0	0	0	0	0
ADLIVDTSEMSVHELAEMLR	Unmodified	2258.09	0.0922688	586	sp|P0A894|RAPZ_ECOLI;sp|C4ZSU4|RAPZ_ECOBW;sp|B1XHI0|RAPZ_ECODH	yes	no	0	0	0	3	1.0922e-06	84.166	78.638				0				0				0				0				0				0	192480000	192480000	0	192480000	192480000	0	0	0	0	0	0
ADLLTLR	Unmodified	800.476	0.475603	367	sp|P0A7A7|PLSB_ECOLI;sp|C5A134|PLSB_ECOBW;sp|B1XC40|PLSB_ECODH;tr|D0VE88|D0VE88_ECOLI	yes	no	0	0	0	2	0.005017	75.109	28.188				0				0				0				0				0				0	136760000	136760000	0	0	0	0	60461000	60461000	0	0	0
ADLNVPVK	Unmodified	854.486	0.486168	790	sp|P0A799|PGK_ECOLI	yes	yes	0	0	0	1;2	0.00058538	99.442	82.931				0				0				0				0				0				0	2327700000	2327700000	0	306770000	306770000	0	269880000	269880000	0	781600000	781600000
ADLNVPVKDGK	Unmodified	1154.63	0.629537	790	sp|P0A799|PGK_ECOLI	yes	yes	0	0	1	2;3	1.5362e-09	125.46	113.29	0.030983	0.64655	29.517	2	0.019065	0.10183		1				0	0.03862	1.0256		1	0.021488	0.19384		1	0.017849	0.2136		1	17782000000	17245000000	537270000	6430000000	6214100000	215900000	1489900000	1451500000	38316000	2205900000	2104900000
ADLPLLSHNLPADFAALR	Unmodified	1933.04	0.0421462	657	sp|P00934|THRC_ECOLI	yes	yes	0	0	0	3	7.0813e-13	147.9	139.1				0				0				0				0				0				0	912080000	912080000	0	268190000	268190000	0	0	0	0	307150000	307150000
ADLPLLSHNLPADFAALRK	Unmodified	2061.14	0.137109	657	sp|P00934|THRC_ECOLI	yes	yes	0	0	1	3;4	7.4711e-18	164.99	145.32				0				0				0				0				0				0	969980000	969980000	0	130520000	130520000	0	170130000	170130000	0	128340000	128340000
ADLPRPYR	Unmodified	986.53	0.529764	1406	sp|P21169|DCOR_ECOLI	yes	yes	0	0	1	3	0.00052667	86.794	72.676				0				0				0				0				0				0	208310000	208310000	0	27627000	27627000	0	0	0	0	107100000	107100000
ADLPVEPVK	Unmodified	966.539	0.538597	1548	sp|P31142|THTM_ECOLI	yes	yes	0	0	0	2	0.0058563	58.699	52.918				0				0				0				0				0				0	656750000	656750000	0	154360000	154360000	0	169600000	169600000	0	332790000	332790000
ADLQAQLDSLNK	Unmodified	1314.68	0.677944	1945	sp|P77338|MSCK_ECOLI	yes	yes	0	0	0	2	1.3986e-05	101.32	88.312				0				0				0				0				0				0	69457000	69457000	0	0	0	0	0	0	0	39640000	39640000
ADLTLVPVQQTAVPVQASGGATTTVPSTSPTQVNPSSAVPAPTQY	Unmodified	4433.26	0.260204	1963	sp|P77717|YBAY_ECOLI	yes	yes	0	0	0	3;4	0.0009906	43.117	42.83				0				0				0				0				0				0	0	0	0	0	0	0	0	0	0	0	0
ADLVFGSNSVLR	Unmodified	1276.68	0.67755	318	sp|P13029|KATG_ECOLI;sp|B1XBA8|KATG_ECODH	yes	no	0	0	0	2	5.1326e-05	85.973	55.768				0				0				0				0				0				0	982020000	982020000	0	120900000	120900000	0	219990000	219990000	0	255130000	255130000
ADLWLAEYYDQR	Unmodified	1541.72	0.715058	319	sp|P00864|CAPP_ECOLI;sp|C5A0C2|CAPP_ECOBW;sp|B1XBC1|CAPP_ECODH	yes	no	0	0	0	2;3	2.0582e-07	126.34	125.36				0				0				0				0				0				0	1518000000	1518000000	0	124930000	124930000	0	267970000	267970000	0	437200000	437200000
ADLYDKVSQAFTVFLPVR	Unmodified	2068.1	0.0993267	288	sp|P04079|GUAA_ECOLI;sp|C4ZX82|GUAA_ECOBW;sp|B1XAY2|GUAA_ECODH	yes	no	0	0	1	2;3	2.8797e-12	142.58	133.06				0				0				0				0				0				0	186180000	186180000	0	123210000	123210000	0	0	0	0	0	0
ADMCNADVK	Unmodified	1022.42	0.416116	1406	sp|P21169|DCOR_ECOLI	yes	yes	0	0	0	2	9.1968e-07	137.05	131.57				0				0				0				0				0				0	283830000	283830000	0	83089000	83089000	0	0	0	0	92581000	92581000
ADMDAETAPK	Unmodified	1047.45	0.454275	801	sp|P0A8A0|YEBC_ECOLI	yes	yes	0	0	0	2	6.2405e-05	100.88	100.88	0.02632	0.78974		1				0				0	0.022347	0.55829		1				0				0	3436400000	3388500000	47815000	744310000	722070000	22246000	336920000	336920000	0	725570000	725570000
ADMDAETAPK	Oxidation (M)	1063.45	0.44919	801	sp|P0A8A0|YEBC_ECOLI	yes	yes	0	1	0	2	0.00025355	81.525	75.744				0				0				0				0				0				0	161150000	161150000	0	30257000	30257000	0	15804000	15804000	0	44233000	44233000
ADMEDRER	Unmodified	1020.43	0.429457	462	sp|P0A7B5|PROB_ECOLI;sp|C4ZT99|PROB_ECOBW;sp|B1XDY5|PROB_ECODH	yes	no	0	0	1	3	0.098244	24.519	22.321				0				0				0				0				0				0	29500000	29500000	0	29500000	29500000	0	0	0	0	0	0
ADMHYIIR	Unmodified	1017.51	0.506586	247	sp|P29745|PEPT_ECOLI;sp|C4ZS67|PEPT_ECOBW;sp|B1XA37|PEPT_ECODH	yes	no	0	0	0	2;3	0.00080944	81.191	68.154				0				0				0				0				0				0	295240000	295240000	0	36910000	36910000	0	37252000	37252000	0	65769000	65769000
ADMLQQECEALLVDFPEQEKELR	Unmodified	2790.32	0.320431	515	sp|P32099|LPLA_ECOLI;sp|C4ZT68|LPLA_ECOBW;sp|B1XFJ6|LPLA_ECODH	yes	no	0	0	1	3	0.0048137	41.703	40.564				0				0				0				0				0				0	35296000	35296000	0	0	0	0	0	0	0	35296000	35296000
ADMVAHVFHSVASK	Unmodified	1497.74	0.739833	270	sp|P0A887|UBIE_ECOLI;sp|C5A009|UBIE_ECOBW;sp|B1XAJ7|UBIE_ECODH	yes	no	0	0	0	3;4	0.00024643	70.197	64.656				0				0				0				0				0				0	360740000	360740000	0	83967000	83967000	0	45157000	45157000	0	43913000	43913000
ADNDLVDMIK	Unmodified	1132.54	0.543425	604	sp|P24215|UXUA_ECOLI;sp|C4ZT10|UXUA_ECOBW	yes	no	0	0	0	2	5.807e-05	101.39	95.358				0				0				0				0				0				0	155280000	155280000	0	28795000	28795000	0	0	0	0	79838000	79838000
ADNRLPENLKPK	Unmodified	1393.77	0.767762	215	sp|P0A6V8|GLK_ECOLI;sp|C4ZVS5|GLK_ECOBW;sp|B1X9R0|GLK_ECODH	yes	no	0	0	2	3;4	4.1086e-06	104.41	100.83				0				0				0				0				0				0	644860000	644860000	0	78044000	78044000	0	0	0	0	124410000	124410000
ADNSMFIGNDPVTDETMITALNALTEGKK	Oxidation (M)	3111.47	0.474031	1002	sp|P0ABV2|EXBD_ECOLI	yes	yes	0	1	1	3	5.216e-44	204.88	204.77				0				0				0				0				0				0	441390000	441390000	0	0	0	0	0	0	0	158390000	158390000
ADNSMFIGNDPVTDETMITALNALTEGKK	Unmodified	3095.48	0.479116	1002	sp|P0ABV2|EXBD_ECOLI	yes	yes	0	0	1	3	8.4207e-44	195.27	193.71				0				0				0				0				0				0	458180000	458180000	0	0	0	0	0	0	0	272200000	272200000
ADNSPVTAADIAAHTVIMDGLR	Oxidation (M)	2253.11	0.105945	1424	sp|P22255|CYSQ_ECOLI	yes	yes	0	1	0	3	4.5342e-08	91.733	88.495				0				0				0				0				0				0	96338000	96338000	0	0	0	0	0	0	0	82807000	82807000
ADNSPVTAADIAAHTVIMDGLR	Unmodified	2237.11	0.11103	1424	sp|P22255|CYSQ_ECOLI	yes	yes	0	0	0	3	1.9215e-26	172.24	166.43				0				0				0				0				0				0	302190000	302190000	0	109150000	109150000	0	68935000	68935000	0	0	0
ADNVVLENGGR	Unmodified	1142.57	0.568	1679	sp|P39180|AG43_ECOLI	yes	yes	0	0	0	2	6.7844e-06	111.52	109.55				0				0				0				0				0				0	368220000	368220000	0	0	0	0	0	0	0	34034000	34034000
ADPEWAK	Unmodified	815.381	0.381368	616	sp|P07813|SYL_ECOLI;sp|C4ZWC9|SYL_ECOBW	yes	no	0	0	0	2	0.018816	57.471	57.471				0				0				0				0				0				0	260070000	260070000	0	0	0	0	0	0	0	179910000	179910000
ADPLEQGAGDQGLMFGYATNETDVLMPAPITYAHR	Unmodified	3748.75	0.750146	502	sp|P0A817|METK_ECOLI;sp|C5A0L1|METK_ECOBW;sp|B1XFA4|METK_ECODH	yes	no	0	0	0	3;4	1.0974e-86	279.28	279.09				0				0				0				0				0				0	385560000	385560000	0	50177000	50177000	0	71003000	71003000	0	112980000	112980000
ADPLEQGAGDQGLMFGYATNETDVLMPAPITYAHR	Oxidation (M)	3764.75	0.745061	502	sp|P0A817|METK_ECOLI;sp|C5A0L1|METK_ECOBW;sp|B1XFA4|METK_ECODH	yes	no	0	1	0	3;4	4.7557e-51	199.03	198.69				0				0				0				0				0				0	256530000	256530000	0	8456800	8456800	0	0	0	0	150400000	150400000
ADPLEQGAGDQGLMFGYATNETDVLMPAPITYAHR	2 Oxidation (M)	3780.74	0.739975	502	sp|P0A817|METK_ECOLI;sp|C5A0L1|METK_ECOBW;sp|B1XFA4|METK_ECODH	yes	no	0	2	0	3;4	1.245e-72	240.07	238.48				0				0				0				0				0				0	166220000	166220000	0	0	0	0	0	0	0	94377000	94377000
ADQEGWNPGFTEK	Unmodified	1477.65	0.647372	1777	sp|P64490|YOAC_ECOLI	yes	yes	0	0	0	2	1.9413e-05	83.856	80.776				0				0				0				0				0				0	48374000	48374000	0	0	0	0	0	0	0	0	0
ADQIPVLKEETQHATVSER	Unmodified	2150.1	0.0967605	1442	sp|P23865|PRC_ECOLI	yes	yes	0	0	1	3;4	1.0982e-12	145.02	131.32				0				0				0				0				0				0	868290000	868290000	0	92681000	92681000	0	133330000	133330000	0	196270000	196270000
ADQIQWSAGIEPGDPR	Unmodified	1738.83	0.827462	852	sp|P0A9G6|ACEA_ECOLI	yes	yes	0	0	0	2	3.3511e-07	110.48	97.774				0				0				0				0				0				0	345960000	345960000	0	0	0	0	128860000	128860000	0	147890000	147890000
ADQVLQDK	Unmodified	915.466	0.46616	1601	sp|P35340|AHPF_ECOLI	yes	yes	0	0	0	2	0.0004784	103.55	78.771				0				0				0				0				0				0	735470000	735470000	0	0	0	0	0	0	0	322970000	322970000
ADQVLQDKLR	Unmodified	1184.65	0.651335	1601	sp|P35340|AHPF_ECOLI	yes	yes	0	0	1	2;3	0.00010633	86.344	61.106				0				0				0				0				0				0	993480000	993480000	0	146100000	146100000	0	479630000	479630000	0	0	0
ADQYLDALEQEIVHR	Unmodified	1798.88	0.884977	1569	sp|P32131|HEMN_ECOLI	yes	yes	0	0	0	3	1.8484e-08	126.77	121.87				0				0				0				0				0				0	36154000	36154000	0	5204600	5204600	0	0	0	0	0	0
ADRELNWR	Unmodified	1058.53	0.525741	756	sp|P09147|GALE_ECOLI	yes	yes	0	0	1	3	0.021154	40.386	37.227				0				0				0				0				0				0	24769000	24769000	0	0	0	0	0	0	0	0	0
ADRGDEGDFR	Unmodified	1136.48	0.484664	185	sp|P05459|PDXB_ECOLI;sp|C4ZVL3|PDXB_ECOBW;sp|B1X931|PDXB_ECODH	yes	no	0	0	1	3	0.10172	23.514	23.514				0				0				0				0				0				0	50213000	50213000	0	50213000	50213000	0	0	0	0	0	0
ADRQPEFTQIDVETSFMTAPQVR	Oxidation (M)	2681.28	0.27553	578	sp|P21889|SYD_ECOLI;sp|C4ZQF0|SYD_ECOBW;sp|B1XHD4|SYD_ECODH	yes	no	0	1	1	3	2.0655e-16	149.12	148.1				0				0				0				0				0				0	95050000	95050000	0	14801000	14801000	0	0	0	0	0	0
ADRVDEARVDEVER	Unmodified	1657.8	0.801975	1365	sp|P14081|SELB_ECOLI	yes	yes	0	0	2	3	0.00040076	63.691	47.75				0				0				0				0				0				0	46100000	46100000	0	0	0	0	0	0	0	0	0
ADSADAEKVIK	Unmodified	1145.59	0.592818	737	sp|P08200|IDH_ECOLI;tr|Q1PI72|Q1PI72_ECOLI	yes	no	0	0	1	3	0.023877	37.94	30.921				0				0				0				0				0				0	78724000	78724000	0	78724000	78724000	0	0	0	0	0	0
ADSAEVSMIPSTK	Unmodified	1334.64	0.638781	801	sp|P0A8A0|YEBC_ECOLI	yes	yes	0	0	0	2	7.4319e-20	186.16	184.83				0				0				0				0				0				0	431830000	431830000	0	141600000	141600000	0	95012000	95012000	0	0	0
ADSAEVSMIPSTK	Oxidation (M)	1350.63	0.633696	801	sp|P0A8A0|YEBC_ECOLI	yes	yes	0	1	0	2	2.1082e-09	132.97	131.53				0				0				0				0				0				0	48926000	48926000	0	0	0	0	0	0	0	48926000	48926000
ADSDYDVK	Unmodified	911.387	0.387241	1208	sp|P0AEY5|MDAB_ECOLI	yes	yes	0	0	0	2	0.013206	56.258	29.874				0				0				0				0				0				0	87756000	87756000	0	46105000	46105000	0	0	0	0	0	0
ADSPDHEELAK	Unmodified	1210.55	0.546596	1453	sp|P24202|MRR_ECOLI	yes	yes	0	0	0	2	7.6909e-07	106.67	96.296				0				0				0				0				0				0	0	0	0	0	0	0	0	0	0	0	0
ADSQPLSGAPEGAEYLR	Unmodified	1759.84	0.837692	684	sp|P04968|ILVA_ECOLI	yes	yes	0	0	0	2	0.0066696	52.185	47.045				0				0				0				0				0				0	34497000	34497000	0	0	0	0	34497000	34497000	0	0	0
ADSVASALITQGVDASR	Unmodified	1659.84	0.842778	1644	sp|P37665|YIAD_ECOLI	yes	yes	0	0	0	2;3	3.3428e-16	162.26	151.09				0				0				0				0				0				0	115280000	115280000	0	6424900	6424900	0	36581000	36581000	0	0	0
ADTDILMGQR	Unmodified	1118.54	0.539008	1641	sp|P37648|YHJJ_ECOLI	yes	yes	0	0	0	2	2.1818e-06	125.75	113.17				0				0				0				0				0				0	178360000	178360000	0	55024000	55024000	0	0	0	0	0	0
ADTGFGVMTEEELK	Unmodified	1525.7	0.697025	544	sp|P76658|HLDE_ECOLI;sp|C4ZQW9|HLDE_ECOBW;sp|B1XG57|HLDE_ECODH	yes	no	0	0	0	2	5.8197e-14	155.43	147.39				0				0				0				0				0				0	120720000	120720000	0	25523000	25523000	0	28861000	28861000	0	49156000	49156000
ADTGFGVMTEEELK	Oxidation (M)	1541.69	0.691939	544	sp|P76658|HLDE_ECOLI;sp|C4ZQW9|HLDE_ECOBW;sp|B1XG57|HLDE_ECODH	yes	no	0	1	0	2	1.3055e-12	115.91	102.51				0				0				0				0				0				0	0	0	0	0	0	0	0	0	0	0	0
ADTLAILREEK	Unmodified	1257.69	0.692866	1259	sp|P0AFQ7|YCFH_ECOLI	yes	yes	0	0	1	2;3	2.91e-07	127.34	109.68				0				0				0				0				0				0	342370000	342370000	0	43399000	43399000	0	48538000	48538000	0	129700000	129700000
ADVAPSNLAIVGR	Unmodified	1281.7	0.704099	1189	sp|P0AEP3|GALU_ECOLI	yes	yes	0	0	0	2	4.1763e-05	74.987	70.093				0				0				0				0				0				0	1206900000	1206900000	0	0	0	0	0	0	0	0	0
ADVLAKPAVEAVENGDIQFVPK	Unmodified	2309.23	0.226712	726	sp|P07118|SYV_ECOLI	yes	yes	0	0	1	3	5.1019e-11	113.73	111.75				0				0				0				0				0				0	562230000	562230000	0	37396000	37396000	0	76638000	76638000	0	206270000	206270000
ADVLPLDSNHVNTEEAR	Unmodified	1878.91	0.907169	578	sp|P21889|SYD_ECOLI;sp|C4ZQF0|SYD_ECOBW;sp|B1XHD4|SYD_ECODH	yes	no	0	0	0	2;3	3.0966e-22	182.76	175.25				0				0				0				0				0				0	3460600000	3460600000	0	30235000	30235000	0	0	0	0	1243400000	1243400000
ADVLTELRR	Unmodified	1071.6	0.603657	261	sp|P19636|EUTC_ECOLI;sp|C4ZX13|EUTC_ECOBW;sp|B1XAB1|EUTC_ECODH	yes	no	0	0	1	2;3	4.9588e-05	103.55	67.151				0				0				0				0				0				0	71461000	71461000	0	0	0	0	0	0	0	71461000	71461000
ADVNQVVDGDALQLAGR	Unmodified	1739.88	0.880226	401	sp|Q57261|TRUD_ECOLI;sp|C4ZZP9|TRUD_ECOBW;sp|B1XCS1|TRUD_ECODH	yes	no	0	0	0	2	2.688e-05	90.581	86.101				0				0				0				0				0				0	66571000	66571000	0	0	0	0	0	0	0	66571000	66571000
ADVPTVSLVGYTNAGK	Unmodified	1590.83	0.825337	1467	sp|P25519|HFLX_ECOLI	yes	yes	0	0	0	2	0.0047423	50.831	44.21				0				0				0				0				0				0	0	0	0	0	0	0	0	0	0	0	0
ADVQGSVEAISDSLLK	Unmodified	1630.84	0.841381	565	sp|P0A705|IF2_ECOLI;sp|C4ZSQ9|IF2_ECOBW;sp|B1XGY0|IF2_ECODH	yes	no	0	0	0	2;3	1.3346e-21	173.51	161.86				0				0				0				0				0				0	1975000000	1975000000	0	323400000	323400000	0	125170000	125170000	0	804880000	804880000
ADVVTYNQVTDVQILHDK	Unmodified	2057.04	0.042934	1385	sp|P16700|CYSP_ECOLI	yes	yes	0	0	0	2;3	7.4221e-42	223.18	208.91				0				0				0				0				0				0	790630000	790630000	0	151440000	151440000	0	249210000	249210000	0	389980000	389980000
ADVVTYNQVTDVQILHDKGK	Unmodified	2242.16	0.159361	1385	sp|P16700|CYSP_ECOLI	yes	yes	0	0	1	3;4	1.028e-07	103.73	102.33				0				0				0				0				0				0	238430000	238430000	0	0	0	0	60568000	60568000	0	74314000	74314000
ADWDKAAYTK	Unmodified	1167.56	0.556038	1018	sp|P0AC53|G6PD_ECOLI	yes	yes	0	0	1	2;3	1.5263e-05	116.13	96.493				0				0				0				0				0				0	256410000	256410000	0	32051000	32051000	0	141800000	141800000	0	22332000	22332000
ADWVVTSSIAVELIDHLDSLGEK	Unmodified	2496.27	0.274784	101	sp|P11458|NADA_ECOLI;sp|C4ZXS1|NADA_ECOBW;sp|B1X6S4|NADA_ECODH	yes	no	0	0	0	3	2.0914e-08	95.153	92.352				0				0				0				0				0				0	129880000	129880000	0	0	0	0	0	0	0	0	0
ADYADSLTENGTHGSDSVESAAR	Unmodified	2352.01	0.0101899	295	sp|P0A763|NDK_ECOLI;sp|C4ZX93|NDK_ECOBW;sp|B1XAZ3|NDK_ECODH	yes	no	0	0	0	2;3	4.4313e-85	293.56	279.71				0				0				0				0				0				0	2992900000	2992900000	0	188850000	188850000	0	543770000	543770000	0	1053800000	1053800000
ADYLNWLR	Unmodified	1049.53	0.529429	167	sp|P18133|PNCB_ECOLI;sp|C4ZQ57|PNCB_ECOBW;sp|B1X8N5|PNCB_ECODH	yes	no	0	0	0	2	0.00027254	117.4	95.871				0				0				0				0				0				0	493290000	493290000	0	49208000	49208000	0	0	0	0	217060000	217060000
ADYVSITDDEALEAFK	Unmodified	1785.83	0.830876	331	sp|P0A879|TRPB_ECOLI;sp|B1XBL0|TRPB_ECODH	yes	no	0	0	0	2	2.1533e-06	105.28	102.2				0				0				0				0				0				0	129890000	129890000	0	11194000	11194000	0	80278000	80278000	0	0	0
ADYVSNDGIVAGR	Unmodified	1335.64	0.641893	1565	sp|P31827|YDDB_ECOLI	yes	yes	0	0	0	2	2.6329e-05	92.906	81.908				0				0				0				0				0				0	157430000	157430000	0	37781000	37781000	0	0	0	0	0	0
AEAAELEVDELKSQLADYQQALDVQQTR	Unmodified	3160.55	0.552416	166	sp|P22523|MUKB_ECOLI;sp|C4ZQ50|MUKB_ECOBW;sp|B1X8M8|MUKB_ECODH	yes	no	0	0	1	3	1.6827e-93	297.7	290.41				0				0				0				0				0				0	258270000	258270000	0	68375000	68375000	0	0	0	0	59644000	59644000
AEAAPAATGGGIPGMLPWPK	Oxidation (M)	1906.96	0.961119	707	sp|P06959|ODP2_ECOLI	yes	yes	0	1	0	2	2.5315e-25	188.98	188.35				0				0				0				0				0				0	178390000	178390000	0	0	0	0	0	0	0	95950000	95950000
AEAAPAATGGGIPGMLPWPK	Unmodified	1890.97	0.966204	707	sp|P06959|ODP2_ECOLI	yes	yes	0	0	0	2;3	4.2088e-33	202.07	187.5				0				0				0				0				0				0	1432700000	1432700000	0	183460000	183460000	0	209840000	209840000	0	428810000	428810000
AEADISEYITKK	Unmodified	1366.7	0.698011	1962	sp|P77695|GNSB_ECOLI	yes	yes	0	0	1	3	0.00027173	69.352	65.2				0				0				0				0				0				0	80261000	80261000	0	0	0	0	0	0	0	0	0
AEAEALGVPPDLIEDVLRR	Unmodified	2062.11	0.105869	721	sp|P07023|TYRA_ECOLI	yes	yes	0	0	1	3	8.7863e-10	94.281	84.997				0				0				0				0				0				0	66929000	66929000	0	0	0	0	0	0	0	0	0
AEAEQTLAALTEK	Unmodified	1373.7	0.703825	1083	sp|P0AD33|YFCZ_ECOLI	yes	yes	0	0	0	2	1.8769e-19	174.72	165.83	0.18451	1.9063		1				0				0				0				0				0	1298500000	1258600000	39901000	223270000	183370000	39901000	0	0	0	315470000	315470000
AEAFVTMR	Unmodified	923.453	0.453487	126	sp|P0A738|MOAC_ECOLI;sp|C4ZXV5|MOAC_ECOBW;sp|B1X7B3|MOAC_ECODH	yes	no	0	0	0	2	0.00037787	109.11	100.2				0				0				0				0				0				0	649860000	649860000	0	0	0	0	0	0	0	314950000	314950000
AEAGDVANAILDGTDAVMLSGESAK	Oxidation (M)	2420.14	0.137699	1089	sp|P0AD61|KPYK1_ECOLI	yes	yes	0	1	0	2;3	2.8408e-74	272.18	267.11				0				0				0				0				0				0	330230000	330230000	0	59122000	59122000	0	0	0	0	62174000	62174000
AEAGDVANAILDGTDAVMLSGESAK	Unmodified	2404.14	0.142784	1089	sp|P0AD61|KPYK1_ECOLI	yes	yes	0	0	0	2;3;4	8.418e-139	363.47	356.02				0				0				0				0				0				0	3556600000	3556600000	0	767740000	767740000	0	304770000	304770000	0	993570000	993570000
AEAGIVISASHNPFYDNGIK	Unmodified	2102.04	0.0432684	568	sp|P31120|GLMM_ECOLI;sp|C4ZSR5|GLMM_ECOBW;sp|B1XGY6|GLMM_ECODH	yes	no	0	0	0	3	2.809e-05	70.897	67.464				0				0				0				0				0				0	25016000	25016000	0	25016000	25016000	0	0	0	0	0	0
AEAIHYIGDLVQR	Unmodified	1483.78	0.778327	796	sp|P0A7Z4|RPOA_ECOLI	yes	yes	0	0	0	2;3	9.8433e-16	138.35	124.48	0.086858	1.7423		1	0.030194	1.0073		1				0	0.096223	3.3617		1	0.1597	4.9922		1				0	20060000000	19416000000	643490000	2004200000	1879800000	124330000	3571100000	3509700000	61435000	5992500000	5992500000
AEANPALHPGQSAAIYLK	Unmodified	1849.97	0.968647	727	sp|P07395|SYFB_ECOLI	yes	yes	0	0	0	2;3	1.7237e-24	189.11	167.75				0				0				0				0				0				0	4918500000	4918500000	0	596250000	596250000	0	726780000	726780000	0	1928200000	1928200000
AEANPALHPGQSAAIYLKGER	Unmodified	2192.13	0.133815	727	sp|P07395|SYFB_ECOLI	yes	yes	0	0	1	3;4	1.2866e-10	106.63	102.09				0				0				0				0				0				0	785730000	785730000	0	0	0	0	169930000	169930000	0	230630000	230630000
AEAPAAAPAAK	Unmodified	966.513	0.513445	707	sp|P06959|ODP2_ECOLI	yes	yes	0	0	0	2	0.00042945	64.374	58.053	0.027473	1.319		1				0	0.018196	0.76636		1	0.021938	0.71761		1	0.027701	0.97774		1	0.0133	0.50843		1	16971000000	16557000000	414480000	3926900000	3796000000	130820000	0	0	0	3599400000	3522500000
AEAQVIIEQANK	Unmodified	1312.7	0.69868	230	sp|P0ABA0|ATPF_ECOLI;sp|B1X9W4|ATPF_ECODH	yes	no	0	0	0	2	3.5868e-09	135.26	128.58				0				0				0				0				0				0	1244500000	1244500000	0	0	0	0	0	0	0	523530000	523530000
AEAQVIIEQANKR	Unmodified	1468.8	0.799791	230	sp|P0ABA0|ATPF_ECOLI;sp|B1X9W4|ATPF_ECODH	yes	no	0	0	1	2;3	4.5955e-07	118.24	110.71				0				0				0				0				0				0	1152800000	1152800000	0	168530000	168530000	0	89392000	89392000	0	409970000	409970000
AEARPIYDIANKK	Unmodified	1487.81	0.809627	740	sp|P08331|CPDB_ECOLI	yes	yes	0	0	2	3;4	0.009553	41.996	37.808				0				0				0				0				0				0	140310000	140310000	0	0	0	0	51641000	51641000	0	88673000	88673000
AEASTLQQR	Unmodified	1002.51	0.509422	1336	sp|P10100|RLPA_ECOLI	yes	yes	0	0	0	2	1.0137e-06	135.71	110.94				0				0				0				0				0				0	191590000	191590000	0	63680000	63680000	0	54194000	54194000	0	0	0
AEATILADIAHQFWHIPHEK	Unmodified	2326.19	0.18585	1600	sp|P34209|YDCF_ECOLI	yes	yes	0	0	0	3;4;5	3.3746e-15	119.62	109.27				0				0				0	0.064342	0.26412		1				0				0	362870000	358190000	4678200	0	0	0	109730000	109730000	0	76069000	76069000
AEAVCSQDAMDDIILASDVVMVAR	Unmodified	2578.21	0.207709	1418	sp|P21599|KPYK2_ECOLI	yes	yes	0	0	0	3	2.5626e-13	123.32	120.2				0				0				0				0				0				0	114710000	114710000	0	0	0	0	0	0	0	114710000	114710000
AEAVDYQK	Unmodified	922.44	0.439611	451	sp|P0A7D4|PURA_ECOLI;sp|C4ZR54|PURA_ECOBW;sp|B1XDS8|PURA_ECODH	yes	no	0	0	0	2	0.00026603	101.43	92.472	0.043016	1.4049		1				0	0.024395	0.86061		1	0.045769	1.209		1				0	0.022915	0.60308		1	5793100000	5631100000	161940000	957850000	912410000	45441000	808800000	808800000	0	1769300000	1714500000
AEAVITGVCETDFSGYPDCRDEFVK	Unmodified	2864.26	0.26331	522	sp|P77756|QUEC_ECOLI;sp|C4ZTK1|QUEC_ECOBW;sp|B1XFN2|QUEC_ECODH	yes	no	0	0	1	3	2.6185e-24	169.08	168.96				0				0				0				0				0				0	401400000	401400000	0	47804000	47804000	0	78171000	78171000	0	73930000	73930000
AEAVSIMTDAVR	Unmodified	1261.63	0.633637	1641	sp|P37648|YHJJ_ECOLI	yes	yes	0	0	0	2	2.5119e-05	96.745	79.971				0				0				0				0				0				0	110110000	110110000	0	40560000	40560000	0	0	0	0	0	0
AEAVTCAVMQAK	Unmodified	1277.61	0.610793	1423	sp|P22188|MURE_ECOLI	yes	yes	0	0	0	2	5.1914e-25	179.19	171.78				0				0				0				0				0				0	364610000	364610000	0	0	0	0	0	0	0	0	0
AEDMAAANAMASHLR	Oxidation (M)	1573.7	0.69771	553	sp|P21888|SYC_ECOLI;sp|C4ZUX4|SYC_ECOBW;sp|B1XGC4|SYC_ECODH	yes	no	0	1	0	3	0.0021462	54.237	52.773				0				0				0				0				0				0	0	0	0	0	0	0	0	0	0	0	0
AEDPQKLVR	Unmodified	1054.58	0.577108	1254	sp|P0AFM6|PSPA_ECOLI	yes	yes	0	0	1	3	0.093522	37.508	24.471				0				0				0				0				0				0	0	0	0	0	0	0	0	0	0	0	0
AEEAGVDLVEISPNAEPPVCR	Unmodified	2251.08	0.0790615	622	sp|P0A707|IF3_ECOLI;sp|C4ZYI0|IF3_ECOBW	yes	no	0	0	0	2;3	3.6974e-84	286.6	280.97				0				0				0				0				0				0	1219000000	1219000000	0	91081000	91081000	0	378690000	378690000	0	329890000	329890000
AEEHISSSHGDVDYAQASAELAK	Unmodified	2414.1	0.098611	225	sp|P0A6E6|ATPE_ECOLI;sp|C4ZZ09|ATPE_ECOBW;sp|B1X9V9|ATPE_ECODH	yes	no	0	0	0	3;4	5.2544e-23	149.41	148.48				0				0				0				0				0				0	681170000	681170000	0	113410000	113410000	0	113740000	113740000	0	122470000	122470000
AEEIVASNPEK	Unmodified	1185.59	0.587732	989	sp|P0ABK5|CYSK_ECOLI	yes	yes	0	0	0	2	8.4161e-10	129.69	127.7	0.0148	0.73896		1	0.011623	0.42204		1	0.005534	0.26305		1	0.018254	0.55519		1	0.0095885	0.34996		1	0.0064081	0.27086		1	23507000000	23199000000	308100000	4532900000	4453500000	79426000	3861300000	3820800000	40521000	5846400000	5795100000
AEEKGTLIVNKPQSLR	Unmodified	1782	0.999947	679	sp|P04425|GSHB_ECOLI	yes	yes	0	0	2	3	0.0024688	57.476	53.128				0				0				0				0				0				0	133770000	133770000	0	40408000	40408000	0	0	0	0	53360000	53360000
AEELAEER	Unmodified	945.44	0.44034	314	sp|P0A6H5|HSLU_ECOLI;sp|C5A098|HSLU_ECOBW;sp|B1XB97|HSLU_ECODH	yes	no	0	0	0	2	0.020918	44.98	38.677				0				0				0				0				0				0	64981000	64981000	0	0	0	0	64981000	64981000	0	0	0
AEETIFSK	Unmodified	923.46	0.460012	1037	sp|P0ACE7|HINT_ECOLI	yes	yes	0	0	0	2	0.00061101	90.601	73.505				0				0				0				0				0				0	1140900000	1140900000	0	366780000	366780000	0	0	0	0	0	0
AEFETTFADLGLK	Unmodified	1440.71	0.713661	874	sp|P0A9P6|DEAD_ECOLI	yes	yes	0	0	0	2	1.324e-09	141.58	137.79				0				0				0				0				0				0	581700000	581700000	0	40008000	40008000	0	139070000	139070000	0	123820000	123820000
AEFGEVDILVNNAGITR	Unmodified	1816.93	0.931927	1180	tr|D0VEX3|D0VEX3_ECOLI;sp|P0AEK2|FABG_ECOLI	yes	no	0	0	0	2;3	2.6965e-63	264.52	253.79				0				0				0				0				0				0	1879700000	1879700000	0	186920000	186920000	0	298010000	298010000	0	506440000	506440000
AEFGVDELQPWDIAYYSEK	Unmodified	2259.04	0.03718	1494	sp|P27298|OPDA_ECOLI	yes	yes	0	0	0	2;3	7.7306e-54	256.13	247.84				0				0				0				0				0				0	280720000	280720000	0	29778000	29778000	0	49995000	49995000	0	38669000	38669000
AEFIEKVR	Unmodified	990.55	0.549831	633	sp|P00350|6PGD_ECOLI	yes	yes	0	0	1	2	0.10416	35.295	5.5518				0				0				0				0				0				0	123300000	123300000	0	123300000	123300000	0	0	0	0	0	0
AEFPRPQAFPNWQTLELR	Unmodified	2199.12	0.122522	1599	sp|P33941|YOJI_ECOLI	yes	yes	0	0	1	3	2.0518e-08	116.6	113.64				0				0				0				0				0				0	99136000	99136000	0	9339600	9339600	0	0	0	0	46068000	46068000
AEFTYQR	Unmodified	913.429	0.429381	711	sp|P06987|HIS7_ECOLI	yes	yes	0	0	0	2	0.00035965	131.04	98.682				0				0				0				0				0				0	1424600000	1424600000	0	201810000	201810000	0	0	0	0	528810000	528810000
AEFVRDDVFK	Unmodified	1224.61	0.613887	173	sp|P75876|RLMI_ECOLI;sp|C4ZQ93|RLMI_ECOBW;sp|B1X8S1|RLMI_ECODH	yes	no	0	0	1	2;3	5.5113e-05	103.44	90.482				0				0				0				0				0				0	640670000	640670000	0	52898000	52898000	0	177320000	177320000	0	168200000	168200000
AEFYSEVLTIVVDGK	Unmodified	1668.86	0.861053	153	sp|P68919|RL25_ECOLI;sp|C4ZU30|RL25_ECOBW;sp|B1X883|RL25_ECODH	yes	no	0	0	0	2;3	9.1805e-24	157.68	157.68				0				0				0	0.0064349	0.18617		1				0				0	10290000000	10275000000	14476000	2446300000	2446300000	0	1944800000	1944800000	0	737410000	737410000
AEGDRLHSR	Unmodified	1039.52	0.515905	1143	sp|P0AE12|AMN_ECOLI	yes	yes	0	0	1	2	0.018075	51.762	43.719				0				0				0				0				0				0	12105000	12105000	0	0	0	0	0	0	0	0	0
AEGGTGDAISGFEGSVPNPYVK	Unmodified	2151.01	0.0120278	1980	sp|Q46829|BGLA_ECOLI	yes	yes	0	0	0	2;3	7.9186e-85	297.4	294.65				0				0				0				0				0				0	500480000	500480000	0	34241000	34241000	0	125380000	125380000	0	97648000	97648000
AEGITKEDLQQK	Unmodified	1358.7	0.704159	1815	sp|P68688|GLRX1_ECOLI	yes	yes	0	0	1	2	3.3992e-25	194.3	178.92				0				0				0				0				0				0	98095000	98095000	0	0	0	0	0	0	0	69718000	69718000
AEGKDYIVK	Unmodified	1021.54	0.544411	998	sp|P0ABU2|YCHF_ECOLI	yes	yes	0	0	1	2;3	0.00034889	93.561	76.89	0.050427	0.325		1				0				0				0				0				0	1261400000	1249100000	12328000	316050000	303720000	12328000	215480000	215480000	0	226220000	226220000
AEGKDYIVKDGDVMNFLFNV	Unmodified	2273.1	0.10382	998	sp|P0ABU2|YCHF_ECOLI	yes	yes	0	0	2	3	9.7352e-07	89.011	78.508				0				0				0				0				0				0	54690000	54690000	0	0	0	0	0	0	0	0	0
AEGKSEFAENDAYVHATPLIR	Unmodified	2317.13	0.133874	707	sp|P06959|ODP2_ECOLI	yes	yes	0	0	1	2;3;4	1.6301e-84	290.56	290.56				0				0				0				0				0				0	7178300000	7178300000	0	752380000	752380000	0	1242800000	1242800000	0	1174300000	1174300000
AEGLFKEER	Unmodified	1077.55	0.545473	967	sp|P0AB77|KBL_ECOLI	yes	yes	0	0	1	2;3	6.8772e-05	106.62	94.043				0				0				0				0				0				0	590970000	590970000	0	212460000	212460000	0	141870000	141870000	0	179780000	179780000
AEGQPDAAMEDGDALIFMNFR	Oxidation (M)	2313	0.00418204	1647	sp|P37689|GPMI_ECOLI	yes	yes	0	1	0	2;3	2.6847e-14	136.59	135.32				0				0				0				0				0				0	98385000	98385000	0	5515000	5515000	0	0	0	0	49484000	49484000
AEGQPDAAMEDGDALIFMNFR	Unmodified	2297.01	0.00926742	1647	sp|P37689|GPMI_ECOLI	yes	yes	0	0	0	2;3	1.4751e-26	188.26	183.14				0				0				0				0				0				0	149110000	149110000	0	19050000	19050000	0	46519000	46519000	0	0	0
AEGQQLVNQAMGGILQDSINEMGAK	Unmodified	2601.25	0.252686	1123	sp|P0ADS9|YGGN_ECOLI	yes	yes	0	0	0	2;3	1.5921e-38	205.87	200.28				0				0				0				0				0				0	78243000	78243000	0	0	0	0	0	0	0	0	0
AEGYALAGR	Unmodified	906.456	0.45593	1806	sp|P66948|BEPA_ECOLI	yes	yes	0	0	0	2	0.011229	53.756	35.317				0				0				0				0				0				0	120190000	120190000	0	57283000	57283000	0	62910000	62910000	0	0	0
AEHILMPGDIPVIQSDR	Unmodified	1889.97	0.966932	613	sp|P60720|LIPB_ECOLI;sp|C4ZWB7|LIPB_ECOBW	yes	no	0	0	0	3	0.016381	45.618	41.137				0				0				0				0				0				0	0	0	0	0	0	0	0	0	0	0	0
AEHRGGSGNFAEDREK	Unmodified	1758.8	0.803372	1410	sp|P21361|YCIG_ECOLI	yes	yes	0	0	2	4	0.13425	13.739	13.739	0.063596	0.088246		1				0				0				0				0				0	35895000	30935000	4959700	35895000	30935000	4959700	0	0	0	0	0
AEIDEEQLAAAPVIIREDR	Unmodified	2137.1	0.101512	582	sp|P11875|SYR_ECOLI;sp|C4ZQG0|SYR_ECOBW;sp|B1XHE4|SYR_ECODH	yes	no	0	0	1	3	4.8173e-12	129.11	109.53				0				0				0				0				0				0	100600000	100600000	0	0	0	0	0	0	0	64164000	64164000
AEIDQVK	Unmodified	801.423	0.423233	472	sp|P33195|GCSP_ECOLI;sp|C5A0H5|GCSP_ECOBW;sp|B1XEJ0|GCSP_ECODH	yes	no	0	0	0	2	0.0076026	67.032	9.7511				0				0				0				0				0				0	590680000	590680000	0	0	0	0	0	0	0	0	0
AEIEGEIGDSHMGLAAR	Unmodified	1754.83	0.825747	624	sp|P0A7G6|RECA_ECOLI;sp|C4ZYU4|RECA_ECOBW	yes	no	0	0	0	2;3	4.8714e-99	296.13	293.47	0.26187	1.9505	130.52	2	0.3203	3.008		1	0.094832	1.1305		1	0.061948	0.88785		1	0.089122	0.61437		1	0.037137	0.45693		1	2853600000	2488300000	365320000	604310000	460680000	143640000	353010000	269210000	83796000	843090000	770510000
AEIGHVSAER	Unmodified	1067.54	0.535971	215	sp|P0A6V8|GLK_ECOLI;sp|C4ZVS5|GLK_ECOBW;sp|B1X9R0|GLK_ECODH	yes	no	0	0	0	2;3	8.5313e-05	98.156	87.399				0				0				0				0				0				0	534960000	534960000	0	0	0	0	0	0	0	169460000	169460000
AEIIVYPDAGHAFNADYRPSYHAASAEDGWQR	Unmodified	3576.64	0.644694	1752	sp|P56262|DLHH_ECOLI	yes	yes	0	0	1	4;5	2.0661e-11	104.53	104.25				0				0				0				0				0				0	660290000	660290000	0	37625000	37625000	0	50140000	50140000	0	247660000	247660000
AEILHGISAEELEQLITLIAK	Unmodified	2290.28	0.278413	532	sp|P0A8W2|SLYA_ECOLI;sp|C4ZYA5|SLYA_ECOBW;sp|B1XFV4|SLYA_ECODH	yes	no	0	0	0	3	6.0845e-11	117.37	114.8				0				0				0				0				0				0	238290000	238290000	0	0	0	0	0	0	0	0	0
AEITASLVK	Unmodified	930.539	0.538597	417	sp|P0A6P1|EFTS_ECOLI;sp|C4ZRR2|EFTS_ECOBW;sp|B1XD39|EFTS_ECODH	yes	no	0	0	0	2	5.252e-07	111.61	91.903	0.0076942	0.42082		1	0.013594	0.50509		1	0.0074066	0.37964		1	0.0073941	0.26207		1	0.011711	0.49644		1				0	36556000000	36209000000	347340000	6329200000	6275700000	53540000	4307100000	4232900000	74172000	7910100000	7837300000
AEITLDYQLK	Unmodified	1192.63	0.633954	1322	sp|P0C0L2|OSMC_ECOLI	yes	yes	0	0	0	2	0.00011447	94.692	87.292				0				0				0				0				0				0	305950000	305950000	0	131610000	131610000	0	88709000	88709000	0	0	0
AEITPANADTVTR	Unmodified	1357.68	0.683758	414	sp|P0A9D8|DAPD_ECOLI;sp|C4ZRQ8|DAPD_ECOBW;sp|B1XD35|DAPD_ECODH	yes	no	0	0	0	2	2.4086e-05	94.09	74.99				0				0				0				0				0				0	1294100000	1294100000	0	331740000	331740000	0	257740000	257740000	0	0	0
AEIVASFER	Unmodified	1020.52	0.52401	791	sp|P0A7A9|IPYR_ECOLI	yes	yes	0	0	0	2	8.4391e-09	133.13	108.36	0.040314	0.78488		1				0	0.051705	1.8144		1				0				0	0.046513	2.0672		1	10993000000	10551000000	442510000	1436000000	1374900000	61082000	0	0	0	3852500000	3690800000
AEKINALETVTIASK	Unmodified	1586.89	0.887937	456	sp|P0A7R1|RL9_ECOLI;sp|C4ZR80|RL9_ECOBW;sp|B1XDV3|RL9_ECODH	yes	no	0	0	1	2;3	5.0229e-07	116.6	111.15				0				0				0				0				0				0	979170000	979170000	0	0	0	0	173000000	173000000	0	46415000	46415000
AEKLPQVASPLTFATEEEIR	Unmodified	2228.17	0.168863	426	sp|P16659|SYP_ECOLI;sp|C4ZRT7|SYP_ECOBW;sp|B1XD64|SYP_ECODH	yes	no	0	0	1	2;3	6.9063e-54	242.16	239.1				0				0				0				0				0				0	1689800000	1689800000	0	123080000	123080000	0	304270000	304270000	0	491690000	491690000
AELALLK	Unmodified	756.475	0.47454	1254	sp|P0AFM6|PSPA_ECOLI	yes	yes	0	0	0	2	0.0016977	98.418	17.956				0				0				0				0				0				0	1359200000	1359200000	0	124930000	124930000	0	0	0	0	777990000	777990000
AELALLKER	Unmodified	1041.62	0.618244	1254	sp|P0AFM6|PSPA_ECOLI	yes	yes	0	0	1	3	5.7142e-05	93.556	68.68				0				0				0				0				0				0	58855000	58855000	0	0	0	0	28447000	28447000	0	0	0
AELAVLEK	Unmodified	871.501	0.501483	998	sp|P0ABU2|YCHF_ECOLI	yes	yes	0	0	0	2	0.00033418	98.582	22.844				0				0				0	0.051314	0.87757		1				0	0.02276	0.56549		1	1629100000	1595400000	33691000	0	0	0	0	0	0	757790000	757790000
AELDALQAEIR	Unmodified	1227.65	0.645916	147	sp|P0A8L1|SYS_ECOLI;sp|C4ZQ19|SYS_ECOBW;sp|B1X833|SYS_ECODH	yes	no	0	0	0	2	3.5201e-06	119.39	114.29				0				0				0				0				0				0	436740000	436740000	0	148350000	148350000	0	0	0	0	0	0
AELDEYREELVSHFAR	Unmodified	1962.94	0.943554	1131	sp|P0ADW3|YHCB_ECOLI	yes	yes	0	0	1	4	0.057595	31.089	28.33				0				0				0				0				0				0	14870000	14870000	0	8329600	8329600	0	0	0	0	0	0
AELDGKPVIVCSTGIGGPSTSIAVEELAQLGIR	Unmodified	3336.76	0.759906	1351	sp|P12758|UDP_ECOLI	yes	yes	0	0	1	3;4	1.3808e-60	218.93	217.49				0				0				0				0				0				0	3023500000	3023500000	0	0	0	0	742600000	742600000	0	603320000	603320000
AELEGIIK	Unmodified	871.501	0.501483	755	sp|P09127|HEMX_ECOLI	yes	yes	0	0	0	2	0.007008	60.436	17.838				0				0				0				0				0				0	92435000	92435000	0	17147000	17147000	0	0	0	0	0	0
AELEQAK	Unmodified	787.408	0.407583	1765	sp|P63284|CLPB_ECOLI	yes	yes	0	0	0	2	0.001946	91.626	30.866				0				0				0				0				0				0	180210000	180210000	0	0	0	0	0	0	0	121710000	121710000
AELGIPK	Unmodified	726.428	0.42759	876	sp|P0A9Q7|ADHE_ECOLI	yes	yes	0	0	0	2	0.0038303	81.784	28.23	0.07756	2.4279		1	0.035243	0.88439		1	0.036431	1.3481		1	0.099698	2.6268		1	0.029874	0.81293		1	0.043577	1.4289		1	7081700000	6721600000	360110000	819990000	758320000	61664000	933530000	902360000	31169000	2142400000	2056000000
AELGLDAAGMEAK	Unmodified	1274.62	0.617652	495	sp|P77488|DXS_ECOLI;sp|C4ZTH7|DXS_ECOBW;sp|B1XF08|DXS_ECODH	yes	no	0	0	0	2	4.5309e-06	104.41	91.402				0				0				0				0				0				0	114210000	114210000	0	28718000	28718000	0	0	0	0	48613000	48613000
AELGWTIR	Unmodified	944.508	0.507966	1688	sp|P39321|TAMB_ECOLI	yes	yes	0	0	0	2	0.03092	44.318	25.542				0				0				0				0				0				0	37710000	37710000	0	0	0	0	0	0	0	23421000	23421000
AELLLGVNIDHIATLR	Unmodified	1747	0.999219	789	sp|P0A794|PDXJ_ECOLI	yes	yes	0	0	0	2	0.10193	38.777	33.062				0				0				0				0				0				0	0	0	0	0	0	0	0	0	0	0	0
AELLYGVIDNSDFYR	Unmodified	1773.86	0.857365	148	sp|P23721|SERC_ECOLI;sp|C4ZQ33|SERC_ECOBW;sp|B1X847|SERC_ECODH	yes	no	0	0	0	2;3	4.4065e-21	188.63	185.87				0				0				0				0				0				0	4814800000	4814800000	0	362000000	362000000	0	1171900000	1171900000	0	1653800000	1653800000
AELLYGVIDNSDFYRNDVAK	Unmodified	2301.13	0.127726	148	sp|P23721|SERC_ECOLI;sp|C4ZQ33|SERC_ECOBW;sp|B1X847|SERC_ECODH	yes	no	0	0	1	3	1.047e-12	135.38	123.72				0				0				0				0				0				0	477140000	477140000	0	28256000	28256000	0	196480000	196480000	0	54311000	54311000
AELMAVLAHAGMTR	Unmodified	1469.75	0.748289	1407	sp|P21170|SPEA_ECOLI	yes	yes	0	0	0	2;3	6.1137e-06	103.79	94.509				0				0				0				0				0				0	921180000	921180000	0	62453000	62453000	0	71671000	71671000	0	538690000	538690000
AELMAVLAHAGMTR	Oxidation (M)	1485.74	0.743204	1407	sp|P21170|SPEA_ECOLI	yes	yes	0	1	0	3	0.004135	53.981	45.606				0				0				0				0				0				0	467410000	467410000	0	0	0	0	0	0	0	307480000	307480000
AELVSGGR	Unmodified	787.419	0.418816	1774	sp|P64467|CNU_ECOLI	yes	yes	0	0	0	2	0.077201	31.422	8.4024				0				0				0				0				0				0	269320000	269320000	0	0	0	0	0	0	0	0	0
AEMELFAAQAK	Unmodified	1207.59	0.590709	717	sp|P07001|PNTA_ECOLI	yes	yes	0	0	0	2	6.1073e-05	94.465	89.571				0				0				0				0				0				0	169880000	169880000	0	47293000	47293000	0	0	0	0	0	0
AEMENLR	Unmodified	861.401	0.401452	342	sp|P09372|GRPE_ECOLI;sp|C4ZYN1|GRPE_ECOBW;sp|B1XBT4|GRPE_ECODH	yes	no	0	0	0	2	0.0040966	71.296	55.654				0				0				0				0				0				0	528610000	528610000	0	124240000	124240000	0	0	0	0	149860000	149860000
AEMENLRR	Unmodified	1017.5	0.502563	342	sp|P09372|GRPE_ECOLI;sp|C4ZYN1|GRPE_ECOBW;sp|B1XBT4|GRPE_ECODH	yes	no	0	0	1	3	0.00053294	84.568	74.913				0				0				0				0				0				0	377720000	377720000	0	0	0	0	0	0	0	377720000	377720000
AEMFPAQVR	Unmodified	1047.52	0.51715	1205	sp|P0AEX3|KGTP_ECOLI	yes	yes	0	0	0	2	0.00033842	88.819	86.139				0				0				0				0				0				0	471970000	471970000	0	83952000	83952000	0	0	0	0	219740000	219740000
AEMLAELMR	Unmodified	1062.52	0.520187	377	sp|P17952|MURC_ECOLI;sp|C4ZRI6|MURC_ECOBW;sp|B1XC68|MURC_ECODH	yes	no	0	0	0	2	0.0025068	61.78	48.2				0				0				0				0				0				0	14150000	14150000	0	7166500	7166500	0	0	0	0	0	0
AEMNIAPGKPLELLLR	Unmodified	1764	0.996776	726	sp|P07118|SYV_ECOLI	yes	yes	0	0	1	2;3	3.0344e-11	137.61	135.31				0				0				0				0				0				0	990990000	990990000	0	246150000	246150000	0	81818000	81818000	0	427560000	427560000
AEMNIAPGKPLELLLR	Oxidation (M)	1779.99	0.991691	726	sp|P07118|SYV_ECOLI	yes	yes	0	1	1	3	0.00017157	77.506	75.203				0				0				0				0				0				0	208340000	208340000	0	0	0	0	0	0	0	99540000	99540000
AEMSEYLFDK	Unmodified	1231.54	0.54309	539	sp|P0A6X7|IHFA_ECOLI;sp|C4ZYH4|IHFA_ECOBW;sp|B1XG19|IHFA_ECODH	yes	no	0	0	0	2	2.5628e-08	120.06	119.16	0.032152	0.7128		1				0				0	0.061629	1.225		1	0.12205	0.93835		1	0.026405	0.59329		1	3211900000	3118800000	93073000	526630000	505860000	20768000	308890000	308890000	0	1151900000	1151900000
AEMSEYLFDK	Oxidation (M)	1247.54	0.538005	539	sp|P0A6X7|IHFA_ECOLI;sp|C4ZYH4|IHFA_ECOBW;sp|B1XG19|IHFA_ECODH	yes	no	0	1	0	2	0.00050278	75.474	75.356				0				0				0				0				0				0	141910000	141910000	0	50735000	50735000	0	0	0	0	0	0
AEMSEYLFDKLGLSKR	Unmodified	1885.96	0.960784	539	sp|P0A6X7|IHFA_ECOLI;sp|C4ZYH4|IHFA_ECOBW;sp|B1XG19|IHFA_ECODH	yes	no	0	0	2	4	7.3259e-05	81.656	80.329				0				0				0				0				0				0	39517000	39517000	0	0	0	0	20752000	20752000	0	18765000	18765000
AENGEEPIKEHLLLTR	Unmodified	1847.97	0.974126	1210	sp|P0AEZ3|MIND_ECOLI	yes	yes	0	0	1	3;4	1.7444e-06	105.02	102.95				0				0				0				0				0				0	376440000	376440000	0	37073000	37073000	0	0	0	0	208860000	208860000
AENISVAQYCQMANYLAENAPLQES	Unmodified	2813.26	0.263644	371	sp|P06992|RSMA_ECOLI;sp|C4ZPX7|RSMA_ECOBW;sp|B1XC52|RSMA_ECODH	yes	no	0	0	0	3	8.9819e-06	68.024	67.848				0				0				0				0				0				0	0	0	0	0	0	0	0	0	0	0	0
AENITAQPFDAVIFHGDSDQLR	Unmodified	2443.18	0.176802	763	sp|P09546|PUTA_ECOLI	yes	yes	0	0	0	2;3	9.5035e-27	187.79	180.4				0				0				0				0				0				0	1826100000	1826100000	0	183280000	183280000	0	413790000	413790000	0	425190000	425190000
AENMLWHK	Unmodified	1027.49	0.490935	876	sp|P0A9Q7|ADHE_ECOLI	yes	yes	0	0	0	2;3	0.0019361	69.825	66.885				0				0				0				0				0				0	226430000	226430000	0	97271000	97271000	0	64019000	64019000	0	0	0
AENMLWHK	Oxidation (M)	1043.49	0.48585	876	sp|P0A9Q7|ADHE_ECOLI	yes	yes	0	1	0	3	0.0039256	60.478	57.085				0				0				0				0				0				0	25099000	25099000	0	0	0	0	0	0	0	0	0
AENPDIQQFECSVFNGVYVTK	Unmodified	2444.13	0.131825	1281	sp|P0AG16|PUR1_ECOLI	yes	yes	0	0	0	2;3	2.1855e-35	212.65	211.13				0				0				0				0				0				0	230360000	230360000	0	20391000	20391000	0	44934000	44934000	0	142910000	142910000
AENPDLISGENSAAALLEK	Unmodified	1940.97	0.9691	693	sp|P05719|T1SK_ECOLI	yes	yes	0	0	0	2	3.7419e-08	107.56	103.17				0				0				0				0				0				0	27877000	27877000	0	0	0	0	0	0	0	27877000	27877000
AENQYYGTGR	Unmodified	1157.51	0.510151	587	sp|P0A7X3|RS9_ECOLI;sp|C4ZSW8|RS9_ECOBW;sp|B1XHK3|RS9_ECODH	yes	no	0	0	0	2	3.7436e-08	113.69	113.69				0	0.0088848	0.30693		1				0	0.0072845	0.26948		1	0.0075	0.23024		1				0	19192000000	19093000000	99415000	2832800000	2832800000	0	2767400000	2730200000	37187000	6035600000	6035600000
AENQYYGTGRR	Unmodified	1313.61	0.611262	587	sp|P0A7X3|RS9_ECOLI;sp|C4ZSW8|RS9_ECOBW;sp|B1XHK3|RS9_ECODH	yes	no	0	0	1	2;3	6.0465e-06	110.08	99.888				0				0				0				0				0				0	1665300000	1665300000	0	429270000	429270000	0	578140000	578140000	0	281360000	281360000
AENTVVTGAGWLK	Unmodified	1344.7	0.703765	1957	sp|P77552|YDHQ_ECOLI	yes	yes	0	0	0	2	3.1753e-09	130.2	116.92				0				0				0				0				0				0	308150000	308150000	0	42047000	42047000	0	0	0	0	155630000	155630000
AEPDIAALAELAALQLLPR	Unmodified	1974.12	0.114977	745	sp|P08660|AK3_ECOLI	yes	yes	0	0	0	2;3;4	3.6354e-53	243.37	242.92				0				0				0				0				0				0	7834500000	7834500000	0	1187000000	1187000000	0	744710000	744710000	0	364360000	364360000
AEPLFGDEPWWVR	Unmodified	1600.77	0.767428	1365	sp|P14081|SELB_ECOLI	yes	yes	0	0	0	2	5.9439e-05	83.204	81.876				0				0				0				0				0				0	181390000	181390000	0	0	0	0	67295000	67295000	0	79658000	79658000
AEPLISEMEAVINK	Unmodified	1542.8	0.796345	532	sp|P0A8W2|SLYA_ECOLI;sp|C4ZYA5|SLYA_ECOBW;sp|B1XFV4|SLYA_ECODH	yes	no	0	0	0	2;3	1.1019e-10	148.52	145.07				0				0				0				0				0				0	308360000	308360000	0	34522000	34522000	0	36334000	36334000	0	76863000	76863000
AEPVVPELR	Unmodified	1008.56	0.560395	1174	sp|P0AEH1|RSEP_ECOLI	yes	yes	0	0	0	2	0.01922	46.406	27.967				0				0				0				0				0				0	29794000	29794000	0	0	0	0	0	0	0	0	0
AEQAAAEQALK	Unmodified	1128.58	0.577502	304	sp|P0A7Y0|RNC_ECOLI;sp|C4ZYJ0|RNC_ECOBW;sp|B1XB41|RNC_ECODH	yes	no	0	0	0	2	7.718e-05	86.911	37.93				0				0				0				0				0				0	0	0	0	0	0	0	0	0	0	0	0
AEQAALQADKR	Unmodified	1199.63	0.625849	1247	sp|P0AFK0|PMBA_ECOLI	yes	yes	0	0	1	2;3	4.1181e-06	115.75	92.794				0				0				0				0				0				0	1929000000	1929000000	0	398010000	398010000	0	347220000	347220000	0	433410000	433410000
AEQAGDNLSCIMVTYPSTHGVYEETIR	Oxidation (M)	3056.39	0.38555	472	sp|P33195|GCSP_ECOLI;sp|C5A0H5|GCSP_ECOBW;sp|B1XEJ0|GCSP_ECODH	yes	no	0	1	0	3	3.9765e-32	189.12	183.41				0				0				0				0				0				0	48851000	48851000	0	0	0	0	0	0	0	0	0
AEQAGDNLSCIMVTYPSTHGVYEETIR	Unmodified	3040.39	0.390636	472	sp|P33195|GCSP_ECOLI;sp|C5A0H5|GCSP_ECOBW;sp|B1XEJ0|GCSP_ECODH	yes	no	0	0	0	3	8.4787e-25	150.11	144.15				0				0				0				0				0				0	54852000	54852000	0	0	0	0	0	0	0	0	0
AEQGKLDPVIGR	Unmodified	1281.7	0.704099	1765	sp|P63284|CLPB_ECOLI	yes	yes	0	0	1	2;3	7.15e-05	85.287	78.403				0				0				0				0				0				0	313090000	313090000	0	0	0	0	0	0	0	198760000	198760000
AEQGKLDPVIGRDEEIR	Unmodified	1924	0.00140357	1765	sp|P63284|CLPB_ECOLI	yes	yes	0	0	2	3;4	1.6751e-05	87.429	80.11				0				0				0				0				0				0	117090000	117090000	0	0	0	0	0	0	0	54082000	54082000
AEQGSYALVDLFTR	Unmodified	1568.78	0.783472	1387	sp|P16869|FHUE_ECOLI	yes	yes	0	0	0	2;3	2.8233e-14	163.8	161.14				0				0				0				0				0				0	305600000	305600000	0	0	0	0	16620000	16620000	0	210240000	210240000
AEQKLEPR	Unmodified	969.524	0.524344	629	sp|P17846|CYSI_ECOLI;sp|C4ZZR7|CYSI_ECOBW	yes	no	0	0	1	2	0.0011125	90.263	72.789				0				0				0				0				0				0	32985000	32985000	0	0	0	0	0	0	0	32985000	32985000
AEQLIEQGIITDGMIVK	Oxidation (M)	1872.99	0.986665	321	sp|B1XBC4|ARGB_ECODH;sp|P0A6C8|ARGB_ECOLI;sp|C5A0Q8|ARGB_ECOBW	yes	no	0	1	0	2	1.6686e-07	106.75	99.974				0				0				0				0				0				0	28850000	28850000	0	12736000	12736000	0	0	0	0	0	0
AEQLIEQGIITDGMIVK	Unmodified	1856.99	0.99175	321	sp|B1XBC4|ARGB_ECODH;sp|P0A6C8|ARGB_ECOLI;sp|C5A0Q8|ARGB_ECOBW	yes	no	0	0	0	2;3	1.6899e-30	212.41	206.87				0				0				0				0				0				0	1413800000	1413800000	0	204430000	204430000	0	310390000	310390000	0	460230000	460230000
AEQQGINAEK	Unmodified	1086.53	0.530552	639	sp|P00490|PHSM_ECOLI	yes	yes	0	0	0	2	7.4005e-05	99.5	97.346				0				0				0				0				0				0	163580000	163580000	0	32022000	32022000	0	0	0	0	40948000	40948000
AEQQLDKDSAIVPVYYYVNAR	Unmodified	2441.22	0.222689	1438	sp|P23843|OPPA_ECOLI	yes	yes	0	0	1	2;3;4	2.7572e-115	339.99	335.44				0				0				0				0	0.074512	1.0676		1				0	27228000000	26997000000	230910000	3427400000	3427400000	0	5127600000	5127600000	0	9916300000	9916300000
AEQYLLENETTK	Unmodified	1437.7	0.698739	640	sp|P00509|AAT_ECOLI	yes	yes	0	0	0	2	5.7504e-14	166.71	163.96				0				0				0				0				0				0	491540000	491540000	0	128870000	128870000	0	133300000	133300000	0	0	0
AESCDDCDTYLK	Unmodified	1475.55	0.554459	307	sp|P13024|FDHE_ECOLI;sp|C5A059|FDHE_ECOBW;sp|B1XB59|FDHE_ECODH	yes	no	0	0	0	2	2.1809e-05	98.105	94.957				0				0				0				0				0				0	73212000	73212000	0	20187000	20187000	0	0	0	0	24383000	24383000
AESFQAVADATLAYHK	Unmodified	1720.84	0.842049	191	sp|P67910|HLDD_ECOLI;sp|C4ZXL1|HLDD_ECOBW;sp|B1X953|HLDD_ECODH	yes	no	0	0	0	3	3.6764e-05	86.548	78.252				0				0				0				0				0				0	167470000	167470000	0	0	0	0	0	0	0	0	0
AESFQAVADATLAYHKK	Unmodified	1848.94	0.937012	191	sp|P67910|HLDD_ECOLI;sp|C4ZXL1|HLDD_ECOBW;sp|B1X953|HLDD_ECODH	yes	no	0	0	1	2;4	4.612e-16	155.79	152.98	0.045751	0.27093		1	0.041991	0.13747		1				0	0.047541	0.38778		1				0	0.030141	0.22621		1	1839500000	1784800000	54697000	190230000	173590000	16640000	246280000	233640000	12638000	585990000	585990000
AESFTTTNR	Unmodified	1025.48	0.477788	1114	sp|P0ADN2|YIFE_ECOLI	yes	yes	0	0	0	2	2.0285e-05	119.75	116.05				0				0				0				0				0				0	8837200000	8837200000	0	1699700000	1699700000	0	1218600000	1218600000	0	1547400000	1547400000
AESFYGGGAEGYTDYPTL	Unmodified	1896.81	0.805389	1938	sp|P77258|NEMA_ECOLI	yes	yes	0	0	0	2	3.2561e-05	80.411	79.833				0				0				0				0				0				0	0	0	0	0	0	0	0	0	0	0	0
AESGGTITR	Unmodified	890.446	0.445759	726	sp|P07118|SYV_ECOLI	yes	yes	0	0	0	2	0.0017974	66.92	55.151				0				0				0				0				0				0	373950000	373950000	0	57393000	57393000	0	0	0	0	229170000	229170000
AESIGDAMKK	Unmodified	1048.52	0.522295	760	sp|P09323|PTW3C_ECOLI	yes	yes	0	0	1	3	0.011745	41.338	33.667				0				0				0				0				0				0	31965000	31965000	0	0	0	0	0	0	0	31965000	31965000
AESIPEDVIAGASALVLTSYLVR	Unmodified	2373.28	0.279142	1204	sp|P0AEW6|INGK_ECOLI	yes	yes	0	0	0	2;3	5.6021e-20	157.3	154.57				0				0				0				0				0				0	80291000	80291000	0	0	0	0	0	0	0	14891000	14891000
AESTVTADSK	Acetyl (Protein N-term)	1049.49	0.487684	1205	sp|P0AEX3|KGTP_ECOLI	yes	yes	1	0	0	2	9.1778e-05	110.39	110.39				0				0				0				0				0				0	488840000	488840000	0	159480000	159480000	0	59168000	59168000	0	149850000	149850000
AESTVTADSK	Unmodified	1007.48	0.477119	1205	sp|P0AEX3|KGTP_ECOLI	yes	yes	0	0	0	2	0.0046341	58.511	44.509				0				0				0				0				0				0	224230000	224230000	0	0	0	0	0	0	0	162210000	162210000
AETAEKYGDEQVK	Unmodified	1466.69	0.688903	121	sp|P62707|GPMA_ECOLI;sp|C4ZXS6|GPMA_ECOBW;sp|B1X786|GPMA_ECODH	yes	no	0	0	1	2;3	4.9613e-72	268.93	268.93	0.024556	0.41239	37.848	2	0.018988	0.090069	49.283	2	0.01908	0.25788	12.603	2	0.027643	0.72097	39.427	2	0.023879	0.18219		1	0.024711	0.21832	59.237	2	18510000000	17971000000	539630000	4239000000	4108700000	130390000	2188600000	2121700000	66906000	4333100000	4232800000
AETAEKYGDEQVKQWR	Unmodified	1936.93	0.927904	121	sp|P62707|GPMA_ECOLI;sp|C4ZXS6|GPMA_ECOBW;sp|B1X786|GPMA_ECODH	yes	no	0	0	2	2;3;4	1.3524e-50	252.17	249.73				0				0				0	0.028637	0.031134		1				0				0	4290900000	4272600000	18239000	843340000	843340000	0	1326700000	1326700000	0	166070000	166070000
AETASPEVMADCPR	Unmodified	1532.66	0.659928	1377	sp|P15877|DHG_ECOLI	yes	yes	0	0	0	2	9.8009e-21	190.03	189				0				0				0				0				0				0	221970000	221970000	0	47598000	47598000	0	0	0	0	84695000	84695000
AETLIGK	Unmodified	730.423	0.422505	1938	sp|P77258|NEMA_ECOLI	yes	yes	0	0	0	2	0.020838	56.547	15.32				0				0				0				0				0				0	83536000	83536000	0	83536000	83536000	0	0	0	0	0	0
AETLLAK	Unmodified	744.438	0.438155	1808	sp|P67087|RSMI_ECOLI	yes	yes	0	0	0	2	0.0083307	64.757	57.564				0				0				0				0				0				0	46354000	46354000	0	0	0	0	0	0	0	46354000	46354000
AETLYYIVK	Unmodified	1098.6	0.596112	1046	sp|P0ACJ8|CRP_ECOLI	yes	yes	0	0	0	2	4.2782e-06	107.57	105.94				0				0	0.020012	0.7384		1				0				0	0.018979	0.55924		1	5260100000	5184900000	75250000	844680000	844680000	0	369570000	369570000	0	2118200000	2059700000
AETNIQYEGR	Unmodified	1179.55	0.552015	255	sp|P0A6J5|DADA_ECOLI;sp|C4ZTN0|DADA_ECOBW;sp|B1XA76|DADA_ECODH	yes	no	0	0	0	2	2.0095e-17	195.27	162				0				0				0				0				0				0	640200000	640200000	0	165020000	165020000	0	172620000	172620000	0	225810000	225810000
AETSINK	Unmodified	761.392	0.391933	695	sp|P05825|FEPA_ECOLI	yes	yes	0	0	0	2	0.011738	60.709	26.896				0				0				0				0				0				0	18606000	18606000	0	0	0	0	0	0	0	0	0
AETSINKEIGLEFK	Unmodified	1577.83	0.830088	695	sp|P05825|FEPA_ECOLI	yes	yes	0	0	1	3	0.00027155	69.261	65.631				0				0				0				0				0				0	70521000	70521000	0	0	0	0	0	0	0	0	0
AETSINKEIGLEFKR	Unmodified	1733.93	0.931199	695	sp|P05825|FEPA_ECOLI	yes	yes	0	0	2	4	0.094318	24.481	21.563				0				0				0				0				0				0	59137000	59137000	0	0	0	0	0	0	0	0	0
AETWALADYYGK	Unmodified	1386.65	0.645581	522	sp|P77756|QUEC_ECOLI;sp|C4ZTK1|QUEC_ECOBW;sp|B1XFN2|QUEC_ECODH	yes	no	0	0	0	2	0.11778	30.567	23.437				0				0				0				0				0				0	31223000	31223000	0	0	0	0	0	0	0	0	0
AETYFVALDDTGHVINSGYQTCAEYDTDPQAAK	Unmodified	3649.62	0.615486	1099	sp|P0ADB1|OSME_ECOLI	yes	yes	0	0	0	3	1.8599e-131	333.96	332.69				0				0				0				0				0				0	158410000	158410000	0	12034000	12034000	0	0	0	0	60392000	60392000
AETYTGGLK	Unmodified	938.471	0.470911	714	sp|P06996|OMPC_ECOLI;tr|Q1PI90|Q1PI90_ECOLI	yes	no	0	0	0	2	0.029468	46.001	31.508				0				0				0				0				0				0	0	0	0	0	0	0	0	0	0	0	0
AEVEVDAK	Unmodified	859.429	0.428712	1194	sp|P0AES4|GYRA_ECOLI	yes	yes	0	0	0	2	0.00059328	99.139	89.791				0				0				0				0				0				0	151580000	151580000	0	0	0	0	84776000	84776000	0	0	0
AEVPLYASMLTQAMDYDR	Unmodified	2072.95	0.954713	1679	sp|P39180|AG43_ECOLI	yes	yes	0	0	0	2	1.5534e-24	189.56	178.7				0				0				0				0				0				0	130520000	130520000	0	0	0	0	0	0	0	0	0
AEVPLYASMLTQAMDYDR	Oxidation (M)	2088.95	0.949627	1679	sp|P39180|AG43_ECOLI	yes	yes	0	1	0	2;3	9.7824e-12	131.67	124.72				0				0				0				0				0				0	66921000	66921000	0	0	0	0	0	0	0	0	0
AEVTGSGK	Unmodified	747.376	0.376283	85	sp|P60723|RL4_ECOLI;sp|C4ZUH4|RL4_ECOBW;sp|B1X6H0|RL4_ECODH	yes	no	0	0	0	2	0.059427	37.344	26.536				0				0				0				0				0				0	9521500	9521500	0	0	0	0	0	0	0	9521500	9521500
AEVTGSGKKPWR	Unmodified	1314.7	0.704434	85	sp|P60723|RL4_ECOLI;sp|C4ZUH4|RL4_ECOBW;sp|B1X6H0|RL4_ECODH	yes	no	0	0	2	2;3;4	6.9081e-06	117.93	109.52				0				0				0				0				0				0	5149400000	5149400000	0	723890000	723890000	0	1555900000	1555900000	0	371200000	371200000
AEVVAADER	Unmodified	958.472	0.471974	109	sp|P07639|AROB_ECOLI;sp|C4ZUP4|AROB_ECOBW;sp|B1X736|AROB_ECODH	yes	no	0	0	0	2	0.017179	48.284	28.497				0				0				0				0				0				0	117410000	117410000	0	59260000	59260000	0	0	0	0	0	0
AEVVAADERETGLR	Unmodified	1514.77	0.768884	109	sp|P07639|AROB_ECOLI;sp|C4ZUP4|AROB_ECOBW;sp|B1X736|AROB_ECODH	yes	no	0	0	1	2;3	1.4807e-05	71.279	64.222				0				0				0				0				0				0	703000000	703000000	0	188830000	188830000	0	103400000	103400000	0	183830000	183830000
AEVVAHGR	Unmodified	837.446	0.4457	585	sp|P0AG48|RL21_ECOLI;sp|C4ZSS5|RL21_ECOBW;sp|B1XHG2|RL21_ECODH	yes	no	0	0	0	2	1.2168e-05	116.37	99.824				0				0				0				0				0	0.0058674	0.19435		1	6818000000	6807800000	10157000	805120000	805120000	0	497100000	497100000	0	3486300000	3486300000
AEVVAHGRGEK	Unmodified	1151.6	0.60472	585	sp|P0AG48|RL21_ECOLI;sp|C4ZSS5|RL21_ECOBW;sp|B1XHG2|RL21_ECODH	yes	no	0	0	1	2;3	0.00037377	79.492	65.257	0.009876	0.059959		1				0				0				0				0				0	1456600000	1454400000	2248300	201960000	199720000	2248300	206880000	206880000	0	0	0
AEWHQLVADLQR	Unmodified	1464.75	0.747361	734	sp|P08142|ILVB_ECOLI	yes	yes	0	0	0	3	2.9095e-09	128.54	117.28				0				0				0				0				0				0	283290000	283290000	0	21460000	21460000	0	79780000	79780000	0	60079000	60079000
AEWLSVLK	Unmodified	944.533	0.533118	427	sp|P0A8U2|YAFD_ECOLI;sp|C4ZRU6|YAFD_ECOBW;sp|B1XD73|YAFD_ECODH	yes	no	0	0	0	2	0.024829	48.423	27.798				0				0				0				0				0				0	16887000	16887000	0	0	0	0	0	0	0	16887000	16887000
AEWSGEYISPYAEHGK	Unmodified	1822.82	0.816229	317	sp|P0A8U6|METJ_ECOLI;sp|C5A0A5|METJ_ECOBW;sp|B1XBA4|METJ_ECODH	yes	no	0	0	0	3	0.00021683	73.498	71.353				0				0				0				0				0				0	87686000	87686000	0	0	0	0	40932000	40932000	0	0	0
AEWSGEYISPYAEHGKK	Unmodified	1950.91	0.911192	317	sp|P0A8U6|METJ_ECOLI;sp|C5A0A5|METJ_ECOBW;sp|B1XBA4|METJ_ECODH	yes	no	0	0	1	3;4	1.8382e-05	86.772	85.096				0				0				0				0				0				0	788020000	788020000	0	111180000	111180000	0	136980000	136980000	0	354220000	354220000
AEYDQMWQHR	Unmodified	1362.58	0.577519	174	sp|P36659|CBPA_ECOLI;sp|C4ZQC8|CBPA_ECOBW;sp|B1X8V5|CBPA_ECODH	yes	no	0	0	0	3	0.0024647	58.699	56.945				0				0				0				0				0				0	14928000	14928000	0	0	0	0	0	0	0	0	0
AEYLESPTIDER	Unmodified	1421.67	0.667439	868	sp|P0A9M0|LON_ECOLI	yes	yes	0	0	0	2	1.7851e-05	99.732	91.325				0	0.25929	1.3409		1				0				0	0.20852	0.75434		1				0	825170000	756410000	68757000	104700000	104700000	0	173040000	134110000	38929000	254360000	254360000
AEYLESPTIDEREQEVLVR	Unmodified	2275.13	0.133206	868	sp|P0A9M0|LON_ECOLI	yes	yes	0	0	1	2;3	1.4794e-08	113.88	105.96				0				0				0				0	0.070152	0.1391		1				0	1708900000	1669300000	39630000	290450000	290450000	0	0	0	0	450650000	450650000
AEYLLSLHGFDLASEQHTVR	Unmodified	2285.14	0.144045	298	sp|P0A6L9|HSCB_ECOLI;sp|C4ZXA2|HSCB_ECOBW;sp|B1XB02|HSCB_ECODH	yes	no	0	0	0	3	1.0949e-25	190.83	182.82				0				0				0				0				0				0	64330000	64330000	0	0	0	0	0	0	0	64330000	64330000
AEYSPAFFGEELFAELRK	Unmodified	2103.03	0.0313067	1967	sp|P77748|YDIJ_ECOLI	yes	yes	0	0	1	3	0.13171	18.58	10.871				0				0				0				0				0				0	67921000	67921000	0	0	0	0	0	0	0	0	0
AEYTPHVDTGDYIIVLNADK	Unmodified	2233.09	0.0902782	588	sp|P0AA10|RL13_ECOLI;sp|C4ZSW9|RL13_ECOBW;sp|B1XHK4|RL13_ECODH	yes	no	0	0	0	2;3	5.9673e-81	295.21	291.64				0				0				0				0				0				0	5013400000	5013400000	0	787240000	787240000	0	1230900000	1230900000	0	276700000	276700000
AEYTPHVDTGDYIIVLNADKVAVTGNK	Unmodified	2902.47	0.471252	588	sp|P0AA10|RL13_ECOLI;sp|C4ZSW9|RL13_ECOBW;sp|B1XHK4|RL13_ECODH	yes	no	0	0	1	3;4	1.9151e-25	166.49	166				0				0				0				0				0				0	1280900000	1280900000	0	60765000	60765000	0	280070000	280070000	0	269060000	269060000
AEYTPHVDTGDYIIVLNADKVAVTGNKR	Unmodified	3058.57	0.572363	588	sp|P0AA10|RL13_ECOLI;sp|C4ZSW9|RL13_ECOBW;sp|B1XHK4|RL13_ECODH	yes	no	0	0	2	4;5	1.277e-20	141.78	141.38				0				0				0				0				0				0	1318200000	1318200000	0	0	0	0	126870000	126870000	0	386810000	386810000
AEYVVILAGDHIYK	Unmodified	1589.85	0.845344	119	sp|P0A6V1|GLGC_ECOLI;sp|C4ZVY0|GLGC_ECOBW;sp|B1X775|GLGC_ECODH	yes	no	0	0	0	2;3	0.0099323	41.401	33.06				0				0				0				0				0				0	22921000	22921000	0	22921000	22921000	0	0	0	0	0	0
AFAAGVTPAQCFEMLALIR	Unmodified	2065.05	0.0488878	330	sp|P0A877|TRPA_ECOLI;sp|C4ZTV3|TRPA_ECOBW;sp|B1XBK9|TRPA_ECODH	yes	no	0	0	0	2	3.3121e-06	93.869	82.493				0				0				0				0				0				0	145200000	145200000	0	0	0	0	0	0	0	0	0
AFAAMHK	Unmodified	774.385	0.384679	640	sp|P00509|AAT_ECOLI	yes	yes	0	0	0	2	0.0049525	75.311	75.311	0.011187	0.36286		1				0				0	0.021005	0.50215		1				0				0	3304100000	3273900000	30134000	933850000	920200000	13658000	0	0	0	1185000000	1185000000
AFAAMHK	Oxidation (M)	790.38	0.379594	640	sp|P00509|AAT_ECOLI	yes	yes	0	1	0	2	0.0069507	62.714	58.398				0				0				0				0				0				0	83241000	83241000	0	0	0	0	0	0	0	46926000	46926000
AFAASNELEVNATHK	Unmodified	1600.78	0.784535	1466	sp|P25516|ACNA_ECOLI	yes	yes	0	0	0	3	3.5583e-05	89.136	77.456				0				0				0				0				0				0	39468000	39468000	0	0	0	0	0	0	0	39468000	39468000
AFAASNELEVNATHKDR	Unmodified	1871.91	0.912589	1466	sp|P25516|ACNA_ECOLI	yes	yes	0	0	1	3;4	3.3511e-05	82.663	79.637				0				0				0				0				0				0	67536000	67536000	0	0	0	0	0	0	0	67536000	67536000
AFADIVK	Unmodified	762.428	0.42759	688	sp|P05042|FUMC_ECOLI	yes	yes	0	0	0	2	0.01311	60.76	49.691				0				0	0.38982	4.7793		1				0				0	0.97139	10.949		1	477140000	381360000	95778000	56689000	56689000	0	0	0	0	187340000	142960000
AFAEAYR	Unmodified	826.397	0.397353	395	sp|P0A6W9|GSH1_ECOLI;sp|C4ZYT8|GSH1_ECOBW;sp|B1XCM1|GSH1_ECODH	yes	no	0	0	0	2	0.005968	72.138	46.244				0				0				0				0				0				0	229270000	229270000	0	0	0	0	102660000	102660000	0	0	0
AFAENWLGK	Unmodified	1034.52	0.51853	99	sp|P0A836|SUCC_ECOLI;sp|C4ZWK2|SUCC_ECOBW;sp|B1X6Q8|SUCC_ECODH	yes	no	0	0	0	2	4.3737e-05	109.71	73.333				0				0				0				0				0				0	3604800000	3604800000	0	391730000	391730000	0	657020000	657020000	0	1406900000	1406900000
AFAENWLGKR	Unmodified	1190.62	0.619641	99	sp|P0A836|SUCC_ECOLI;sp|C4ZWK2|SUCC_ECOBW;sp|B1X6Q8|SUCC_ECODH	yes	no	0	0	1	2;3	8.5522e-06	111.61	108.93				0				0				0				0				0				0	3310500000	3310500000	0	221050000	221050000	0	610790000	610790000	0	1749000000	1749000000
AFALAGLR	Unmodified	817.481	0.481023	104	sp|P06986|HIS8_ECOLI;sp|C4ZSB0|HIS8_ECOBW;sp|B1X6V8|HIS8_ECODH	yes	no	0	0	0	2	0.00023128	120.65	103.68				0				0				0				0				0				0	1207900000	1207900000	0	129440000	129440000	0	181230000	181230000	0	354140000	354140000
AFAVAIEQAVQAVQR	Unmodified	1599.87	0.87329	241	sp|P27247|PLSX_ECOLI;sp|C4ZS30|PLSX_ECOBW;sp|B1XA00|PLSX_ECODH	yes	no	0	0	0	3	2.5254e-05	94.023	87.791				0				0				0				0				0				0	10570000	10570000	0	0	0	0	0	0	0	10570000	10570000
AFAYGLKPIVVINK	Unmodified	1531.91	0.912636	1570	sp|P32132|TYPA_ECOLI	yes	yes	0	0	1	2;3	6.0384e-20	177.1	177.1				0				0				0				0	0.025663	0.11424		1				0	1978700000	1963100000	15609000	35641000	35641000	0	0	0	0	967860000	967860000
AFCEPGKDAILYCPPTYGMYSVSAETIGVECR	Unmodified	3640.63	0.634647	104	sp|P06986|HIS8_ECOLI;sp|C4ZSB0|HIS8_ECOBW;sp|B1X6V8|HIS8_ECODH	yes	no	0	0	1	3	9.7846e-23	136.12	135.36				0				0				0				0				0				0	145260000	145260000	0	15219000	15219000	0	28206000	28206000	0	62608000	62608000
AFCSGGDQK	Unmodified	968.402	0.40218	997	sp|P0ABU0|MENB_ECOLI	yes	yes	0	0	0	2	0.00023691	94.85	94.85				0				0				0				0				0				0	190040000	190040000	0	30974000	30974000	0	0	0	0	73675000	73675000
AFCWLLHK	Unmodified	1073.55	0.548056	1991	sp|Q47147|YAFJ_ECOLI	yes	yes	0	0	0	3	0.0014043	75.189	72.351				0				0				0				0				0				0	124950000	124950000	0	0	0	0	15584000	15584000	0	55330000	55330000
AFDDVMAGK	Unmodified	952.432	0.432418	1173	sp|P0AEG6|DSBC_ECOLI	yes	yes	0	0	0	2	0.011235	53.751	49.285				0				0				0				0				0				0	98711000	98711000	0	0	0	0	98711000	98711000	0	0	0
AFDFACLPNEGVGLAR	Unmodified	1735.84	0.83519	1432	sp|P23538|PPSA_ECOLI	yes	yes	0	0	0	2;3	5.6198e-11	136.81	132.6				0				0				0				0				0				0	621970000	621970000	0	124700000	124700000	0	0	0	0	288650000	288650000
AFDGYWGTKPQIDTLVFSITPDASVR	Unmodified	2883.44	0.444309	1439	sp|P23847|DPPA_ECOLI	yes	yes	0	0	1	2;3;4	4.2681e-89	298.53	294.04				0	0.2465	0.56292		1				0				0				0				0	2907100000	2891000000	16077000	1315100000	1315100000	0	119970000	103890000	16077000	379120000	379120000
AFDLPHIK	Unmodified	939.518	0.517802	167	sp|P18133|PNCB_ECOLI;sp|C4ZQ57|PNCB_ECOBW;sp|B1X8N5|PNCB_ECODH	yes	no	0	0	0	2;3	0.0036791	60.682	54.511				0				0				0				0				0				0	239100000	239100000	0	27155000	27155000	0	22112000	22112000	0	95567000	95567000
AFDQIDNAPEEK	Unmodified	1375.63	0.625574	1328	tr|A0A0M3KKV1|A0A0M3KKV1_ECODH;sp|P0CE48|EFTU2_ECOLI;sp|P0CE47|EFTU1_ECOLI	yes	no	0	0	0	1;2;3	1.5233e-47	230.81	212.48	0.0213	1.6147		1	0.024138	1.2344		1	0.014132	0.99974		1	0.018855	0.78009		1	0.02343	1.3656		1	0.0096923	0.64705		1	138510000000	135870000000	2647800000	21344000000	20838000000	506790000	20149000000	19617000000	531230000	29703000000	29314000000
AFDTEVYHR	Unmodified	1136.53	0.525072	1526	sp|P30125|LEU3_ECOLI	yes	yes	0	0	0	2;3	7.7239e-12	182.76	172.97				0				0				0				0				0				0	2610800000	2610800000	0	0	0	0	313980000	313980000	0	1122200000	1122200000
AFDTEVYHRFEIER	Unmodified	1810.86	0.863847	1526	sp|P30125|LEU3_ECOLI	yes	yes	0	0	1	3;4	3.894e-07	113.76	111.91				0				0				0				0				0				0	614940000	614940000	0	26393000	26393000	0	219580000	219580000	0	47421000	47421000
AFDTRPEVK	Unmodified	1061.55	0.550559	717	sp|P07001|PNTA_ECOLI	yes	yes	0	0	1	2;3	0.00069174	82.831	59.511				0				0				0				0				0				0	305700000	305700000	0	226610000	226610000	0	0	0	0	79096000	79096000
AFEDAVVDTLMIK	Unmodified	1450.74	0.737767	547	sp|P05852|TSAD_ECOLI;sp|C4ZQY1|TSAD_ECOBW;sp|B1XG69|TSAD_ECODH	yes	no	0	0	0	2	0.00032923	72.891	59.072				0				0				0				0				0				0	36860000	36860000	0	24510000	24510000	0	0	0	0	0	0
AFEEHAFDYLLKPIDEAR	Unmodified	2163.06	0.0636695	1265	sp|P0AFT5|YEHT_ECOLI	yes	yes	0	0	1	3	5.3923e-06	85.937	40.514				0				0				0				0				0				0	26836000	26836000	0	12334000	12334000	0	0	0	0	0	0
AFEHTAAYDSMIANYFGSMVPAYHGESK	Unmodified	3093.36	0.363693	361	sp|P15639|PUR9_ECOLI;sp|C5A0U7|PUR9_ECOBW;sp|B1XC09|PUR9_ECODH	yes	no	0	0	0	3;4	1.358e-53	219.22	219.22				0				0				0				0				0				0	1335900000	1335900000	0	240800000	240800000	0	211420000	211420000	0	482190000	482190000
AFEHTAAYDSMIANYFGSMVPAYHGESK	Oxidation (M)	3109.36	0.358607	361	sp|P15639|PUR9_ECOLI;sp|C5A0U7|PUR9_ECOBW;sp|B1XC09|PUR9_ECODH	yes	no	0	1	0	3;4	1.0914e-27	151.19	150.89				0				0				0				0				0				0	357480000	357480000	0	0	0	0	0	0	0	217970000	217970000
AFEHTAAYDSMIANYFGSMVPAYHGESK	2 Oxidation (M)	3125.35	0.353522	361	sp|P15639|PUR9_ECOLI;sp|C5A0U7|PUR9_ECOBW;sp|B1XC09|PUR9_ECODH	yes	no	0	2	0	4	8.8681e-11	103.12	103.12				0				0				0				0				0				0	44222000	44222000	0	0	0	0	0	0	0	0	0
AFELIQVPVK	Unmodified	1142.67	0.669946	1477	sp|P25740|RFAG_ECOLI	yes	yes	0	0	0	2	0.01365	49.3	42.997				0				0				0				0				0				0	41303000	41303000	0	0	0	0	41303000	41303000	0	0	0
AFEMGWRPDMSGVK	Unmodified	1609.74	0.738118	767	sp|P09832|GLTD_ECOLI	yes	yes	0	0	1	2;3	6.9209e-07	118.2	114.43				0				0				0				0				0				0	1092600000	1092600000	0	77993000	77993000	0	137750000	137750000	0	386320000	386320000
AFEQCAGFLR	Unmodified	1197.56	0.560078	1733	sp|P46837|YHGF_ECOLI	yes	yes	0	0	0	2	6.5136e-08	144.77	143.02				0				0				0				0				0				0	807670000	807670000	0	197270000	197270000	0	0	0	0	282420000	282420000
AFFANPVLTGAVDK	Unmodified	1448.77	0.766365	1647	sp|P37689|GPMI_ECOLI	yes	yes	0	0	0	2	9.7101e-09	110.25	110.25				0				0				0				0				0	0.013395	0.39437		1	4489900000	4472000000	17906000	429820000	429820000	0	1099000000	1099000000	0	1548700000	1548700000
AFFANPVLTGAVDKAK	Unmodified	1647.9	0.898442	1647	sp|P37689|GPMI_ECOLI	yes	yes	0	0	1	2;3	3.1637e-05	72.428	60.227				0				0				0				0				0				0	415790000	415790000	0	4505300	4505300	0	0	0	0	0	0
AFFDSNNDDMLVK	Unmodified	1514.67	0.671144	1656	sp|P37751|WBBK_ECOLI	yes	yes	0	0	0	2	0.09581	32.545	28.828				0				0				0				0				0				0	25514000	25514000	0	0	0	0	0	0	0	0	0
AFFTELLAAGVK	Unmodified	1265.7	0.701974	284	tr|D0VE85|D0VE85_ECOLI;sp|P0A6H8|CLSA_ECOLI;sp|C4ZTU1|CLSA_ECOBW;sp|B1XAT9|CLSA_ECODH	yes	no	0	0	0	2	7.0006e-14	165.63	159.03				0				0				0				0				0				0	16854000	16854000	0	0	0	0	0	0	0	0	0
AFGGGADFVMLGGMLAGHEESGGR	Oxidation (M)	2338.05	0.0470499	382	sp|P60560|GUAC_ECOLI;sp|C4ZRJ8|GUAC_ECOBW;sp|B1XC80|GUAC_ECODH	yes	no	0	1	0	3	1.0662e-08	96.793	96.558				0				0				0				0				0				0	200260000	200260000	0	36640000	36640000	0	0	0	0	80614000	80614000
AFGGGADFVMLGGMLAGHEESGGR	Unmodified	2322.05	0.0521353	382	sp|P60560|GUAC_ECOLI;sp|C4ZRJ8|GUAC_ECOBW;sp|B1XC80|GUAC_ECODH	yes	no	0	0	0	2;3	2.2498e-38	206.49	205.26				0				0				0				0				0				0	661040000	661040000	0	12858000	12858000	0	0	0	0	387390000	387390000
AFGQVAAHEAMALGIEK	Unmodified	1741.88	0.88214	1531	sp|P30178|YBIC_ECOLI	yes	yes	0	0	0	3	1.9396e-05	85.937	83.224				0				0				0				0				0				0	48310000	48310000	0	48310000	48310000	0	0	0	0	0	0
AFGRPLDFVFYR	Unmodified	1486.77	0.772119	427	sp|P0A8U2|YAFD_ECOLI;sp|C4ZRU6|YAFD_ECOBW;sp|B1XD73|YAFD_ECODH	yes	no	0	0	1	3	0.0086112	46.88	44.22				0				0				0				0				0				0	4209400	4209400	0	0	0	0	0	0	0	0	0
AFGTGIR	Unmodified	720.392	0.391873	623	sp|P24224|ACPS_ECOLI;sp|C4ZYI6|ACPS_ECOBW	yes	no	0	0	0	2	0.025582	58.981	44.568				0				0				0				0				0				0	0	0	0	0	0	0	0	0	0	0	0
AFIATEDSR	Unmodified	1008.49	0.487624	664	sp|P02918|PBPA_ECOLI	yes	yes	0	0	0	2	0.016362	48.091	42.744				0				0				0				0				0				0	0	0	0	0	0	0	0	0	0	0	0
AFIDFLQNTVMR	Unmodified	1453.74	0.73877	1111	sp|P0ADK0|YIAF_ECOLI	yes	yes	0	0	0	2	5.7061e-11	149.49	136.7				0				0				0				0				0				0	34356000	34356000	0	9113400	9113400	0	15310000	15310000	0	0	0
AFIDFLSEHVK	Unmodified	1304.68	0.676488	1538	sp|P30864|YAFC_ECOLI	yes	yes	0	0	0	3	7.7283e-05	83.045	70.809				0				0				0				0				0				0	100070000	100070000	0	0	0	0	28674000	28674000	0	32451000	32451000
AFIEENALK	Unmodified	1033.54	0.544411	1195	sp|P0AES6|GYRB_ECOLI	yes	yes	0	0	0	2	0.0045167	59.931	45.633				0				0				0				0				0				0	79514000	79514000	0	0	0	0	0	0	0	0	0
AFIEVGQK	Unmodified	890.486	0.486168	977	sp|P0ABD8|BCCP_ECOLI	yes	yes	0	0	0	2	0.00070619	94.806	51.588				0				0				0				0				0				0	4238400000	4238400000	0	0	0	0	0	0	0	2695500000	2695500000
AFIGIDGWQPETGFTGR	Unmodified	1850.9	0.895148	1875	sp|P76034|YCIT_ECOLI	yes	yes	0	0	0	2	2.1331e-31	215.23	193.56				0				0				0				0				0				0	519050000	519050000	0	39706000	39706000	0	105520000	105520000	0	160680000	160680000
AFIGLELVPGTR	Unmodified	1271.72	0.723772	748	sp|P08957|T1MK_ECOLI	yes	yes	0	0	0	2	1.8321e-05	99.539	95.492				0				0				0				0				0				0	140900000	140900000	0	0	0	0	0	0	0	51391000	51391000
AFITDSK	Unmodified	780.402	0.401769	1885	sp|P76116|YNCE_ECOLI	yes	yes	0	0	0	2	0.001835	94.662	74.74				0				0				0				0				0				0	15107000000	15107000000	0	3076000000	3076000000	0	0	0	0	4811300000	4811300000
AFLAQLSEEQVTK	Unmodified	1462.77	0.766759	1382	sp|P16528|ICLR_ECOLI	yes	yes	0	0	0	2	1.9757e-19	173.72	155.58				0				0				0				0				0				0	411330000	411330000	0	31645000	31645000	0	54338000	54338000	0	108100000	108100000
AFLCYNANK	Unmodified	1099.51	0.512065	1615	sp|P37146|RIR4_ECOLI	yes	yes	0	0	0	2	0.0051484	59.35	53.047				0				0				0				0				0				0	370090000	370090000	0	205740000	205740000	0	0	0	0	0	0
AFLDMQDDNLPK	Unmodified	1405.65	0.654766	946	sp|P0AAY6|YBJN_ECOLI	yes	yes	0	0	0	2;3;4	3.5713e-05	86.772	83.457				0				0				0				0				0				0	82415000	82415000	0	0	0	0	0	0	0	21207000	21207000
AFLEAENPQR	Unmodified	1173.58	0.577836	1315	sp|P0AGJ7|TRML_ECOLI	yes	yes	0	0	0	2	0.02059	42.21	40.03				0				0				0				0				0				0	29064000	29064000	0	29064000	29064000	0	0	0	0	0	0
AFLEFAAEDLGADYIATGHYVR	Unmodified	2428.17	0.169925	249	sp|P25745|MNMA_ECOLI;sp|B1XA43|MNMA_ECODH	yes	no	0	0	0	3	3.7274e-27	189.51	186.67				0				0				0				0				0				0	212880000	212880000	0	49165000	49165000	0	0	0	0	94244000	94244000
AFLGLPVGGIR	Unmodified	1098.65	0.654964	575	sp|P33221|PURT_ECOLI;sp|C4ZZK6|PURT_ECOBW;sp|B1XHB7|PURT_ECODH	yes	no	0	0	0	2	8.0866e-05	90.15	87.032				0				0				0				0				0				0	1759800000	1759800000	0	241010000	241010000	0	368520000	368520000	0	440820000	440820000
AFLIDDAKDIQEEWVK	Unmodified	1918.97	0.967644	327	sp|P62623|ISPH_ECOLI;sp|C4ZPV5|ISPH_ECOBW;sp|B1XBF4|ISPH_ECODH	yes	no	0	0	1	2;3	8.4323e-22	184.22	165.36				0				0				0				0				0				0	95134000	95134000	0	0	0	0	0	0	0	36255000	36255000
AFLNELAR	Unmodified	932.508	0.507966	699	sp|P06149|DLD_ECOLI	yes	yes	0	0	0	2	0.0002256	121.09	112.94				0				0				0				0				0				0	523990000	523990000	0	0	0	0	0	0	0	276970000	276970000
AFLPGSLVDVR	Unmodified	1172.66	0.655358	1287	sp|P0AG67|RS1_ECOLI	yes	yes	0	0	0	2	0.00023778	77.062	71.749				0				0				0				0				0				0	185750000	185750000	0	53121000	53121000	0	0	0	0	0	0
AFLPGSLVDVRPVR	Unmodified	1524.88	0.877647	1287	sp|P0AG67|RS1_ECOLI	yes	yes	0	0	1	2;3;4	5.9263e-20	177.41	173.49	0.010983	0.018628		1				0	0.005255	0.0068191		1	0.015306	0.024212		1	0.014916	0.039421		1	0.006467	0.0063756		1	31302000000	31018000000	283880000	2575800000	2561300000	14461000	711430000	711430000	0	11943000000	11866000000
AFLPGSLVDVRPVRDTLHLEGK	Unmodified	2418.34	0.338328	1287	sp|P0AG67|RS1_ECOLI	yes	yes	0	0	2	3;4;5	7.3766e-17	113.51	113.51				0				0				0				0	0.014989	0.015933		1				0	8929600000	8898700000	30821000	928710000	928710000	0	3117100000	3117100000	0	341050000	341050000
AFLQELQEASDR	Unmodified	1405.68	0.683758	834	sp|P0A962|ASPG1_ECOLI	yes	yes	0	0	0	2	2.0967e-06	113.07	109.49				0				0				0				0				0				0	100640000	100640000	0	0	0	0	0	0	0	0	0
AFNEALPLTGVVLTK	Unmodified	1571.89	0.892294	1302	sp|P0AGD7|SRP54_ECOLI	yes	yes	0	0	0	2;3	0.00040714	65.477	63.058				0				0				0				0				0				0	70495000	51582000	18913000	8972800	0	8972800	0	0	0	31323000	31323000
AFNEMQPIVDR	Oxidation (M)	1334.63	0.628885	325	sp|P0A7U7|RS20_ECOLI;sp|C4ZPU9|RS20_ECOBW;sp|B1XBE8|RS20_ECODH	yes	no	0	1	0	2	5.0324e-12	157.03	155.59				0				0				0				0				0				0	3710500000	3710500000	0	302840000	302840000	0	253670000	253670000	0	1683500000	1683500000
AFNEMQPIVDR	Unmodified	1318.63	0.633971	325	sp|P0A7U7|RS20_ECOLI;sp|C4ZPU9|RS20_ECOBW;sp|B1XBE8|RS20_ECODH	yes	no	0	0	0	2;3	1.1015e-15	178.71	176.96				0				0				0				0				0				0	36587000000	36587000000	0	0	0	0	4238700000	4238700000	0	13358000000	13358000000
AFNEMTLVYAGDAR	Unmodified	1556.73	0.729328	677	sp|P04391|OTC1_ECOLI;sp|P06960|OTC2_ECOLI	yes	no	0	0	0	2;3	8.7063e-28	195.1	193.72				0				0				0				0				0				0	2030500000	2030500000	0	202270000	202270000	0	342770000	342770000	0	841800000	841800000
AFNEMTLVYAGDAR	Oxidation (M)	1572.72	0.724242	677	sp|P04391|OTC1_ECOLI;sp|P06960|OTC2_ECOLI	yes	no	0	1	0	2	4.5686e-06	103.88	102.25				0				0				0				0				0				0	91431000	91431000	0	0	0	0	0	0	0	55496000	55496000
AFNLDVQR	Unmodified	961.498	0.498129	1672	sp|P39099|DEGQ_ECOLI	yes	yes	0	0	0	2	0.00053064	101.54	81.022				0				0				0				0				0				0	461070000	461070000	0	78316000	78316000	0	95406000	95406000	0	0	0
AFNLLVVR	Unmodified	930.565	0.565087	1298	sp|P0AGB6|RPOE_ECOLI	yes	yes	0	0	0	2	0.00062821	97.798	93.462				0				0				0				0				0				0	48734000	48734000	0	20832000	20832000	0	0	0	0	0	0
AFPAIALDTEFVR	Unmodified	1448.77	0.766365	758	sp|P09155|RND_ECOLI	yes	yes	0	0	0	2	3.887e-05	86.288	76.751				0				0				0				0				0				0	18314000	18314000	0	10031000	10031000	0	0	0	0	0	0
AFPIIPCNLCGSQPNLQR	Unmodified	2084.03	0.0295493	392	sp|P76055|TTCA_ECOLI;sp|C4ZV92|TTCA_ECOBW;sp|B1XCH3|TTCA_ECODH	yes	no	0	0	0	2;3	1.1345e-11	133.52	124.49				0				0				0				0				0				0	396910000	396910000	0	42623000	42623000	0	72448000	72448000	0	126680000	126680000
AFQDKLYPFTWDAVR	Unmodified	1855.93	0.925719	1207	sp|P0AEX9|MALE_ECOLI	yes	yes	0	0	1	3	2.8319e-07	113.01	112.19				0				0				0				0				0				0	117790000	117790000	0	8915400	8915400	0	45680000	45680000	0	0	0
AFQELNAIDVL	Unmodified	1231.64	0.644853	966	sp|P0AB71|ALF_ECOLI	yes	yes	0	0	0	1;2	4.649e-08	128.03	128.03				0				0				0				0				0				0	0	0	0	0	0	0	0	0	0	0	0
AFQMMTSLGSLK	Unmodified	1312.65	0.651929	1087	sp|P0AD57|ISPB_ECOLI	yes	yes	0	0	0	2	0.000258	77.185	72.844				0				0				0				0				0				0	105530000	105530000	0	0	0	0	0	0	0	0	0
AFQQQLAEVAIAGFQPQFNK	Unmodified	2234.15	0.148402	1427	sp|P22525|YCBB_ECOLI	yes	yes	0	0	0	3	5.5606e-07	94.845	91.53				0				0				0				0				0				0	60152000	60152000	0	0	0	0	28478000	28478000	0	0	0
AFRDYLR	Unmodified	939.493	0.49265	1417	sp|P21513|RNE_ECOLI	yes	yes	0	0	1	3	0.0012107	87.323	70.768				0				0				0				0				0				0	109430000	109430000	0	17688000	17688000	0	0	0	0	46539000	46539000
AFSIDGPVLVDVVVAK	Unmodified	1627.92	0.918509	718	sp|P07003|POXB_ECOLI	yes	yes	0	0	0	2	5.7183e-05	89.232	87.035				0				0				0				0				0				0	40458000	40458000	0	0	0	0	0	0	0	32402000	32402000
AFSIDGPVLVDVVVAKEELAIPPQIK	Unmodified	2746.55	0.552069	718	sp|P07003|POXB_ECOLI	yes	yes	0	0	1	3	3.9303e-09	96.793	95.612				0				0				0				0				0				0	83852000	83852000	0	83852000	83852000	0	0	0	0	0	0
AFSIGGGQADALMLEK	Unmodified	1606.8	0.802493	1679	sp|P39180|AG43_ECOLI	yes	yes	0	0	0	2	1.0568e-25	159.4	157.77				0				0				0	0.047503	1.2858		1				0				0	2147800000	2096300000	51485000	103300000	103300000	0	54791000	54791000	0	55814000	55814000
AFSIGGGQADALMLEK	Oxidation (M)	1622.8	0.797407	1679	sp|P39180|AG43_ECOLI	yes	yes	0	1	0	2	3.2009e-11	140.22	124.83				0				0				0				0				0				0	530420000	530420000	0	0	0	0	0	0	0	42162000	42162000
AFSILLK	Unmodified	790.495	0.495276	1013	sp|P0AC38|ASPA_ECOLI	yes	yes	0	0	0	2	0.0047208	76.035	76.035				0				0				0				0				0				0	43922000	43922000	0	10180000	10180000	0	0	0	0	21792000	21792000
AFSNPFDDPQGAFYILR	Unmodified	1956.94	0.937012	1397	sp|P18393|YBDZ_ECOLI	yes	yes	0	0	0	2;3	1.8854e-76	284.25	280.27				0				0				0				0				0				0	3679800000	3679800000	0	559790000	559790000	0	513300000	513300000	0	874460000	874460000
AFSQFLNLANTAEQYHSISPK	Unmodified	2365.17	0.17026	319	sp|P00864|CAPP_ECOLI;sp|C5A0C2|CAPP_ECOBW;sp|B1XBC1|CAPP_ECODH	yes	no	0	0	0	2;3;4	4.4691e-153	388.1	382.3	0.0097526	0.21802		1				0				0				0				0				0	3712300000	3706400000	5861700	551660000	545800000	5861700	1285500000	1285500000	0	253360000	253360000
AFTDAIK	Unmodified	764.407	0.406855	953	sp|P0AB24|EFEO_ECOLI	yes	yes	0	0	0	1;2	0.0014773	104.45	35.064				0				0				0				0				0				0	4386100000	4386100000	0	703510000	703510000	0	683090000	683090000	0	1236300000	1236300000
AFTDFFAR	Unmodified	973.466	0.465767	421	sp|P0A722|LPXA_ECOLI;sp|C4ZRS3|LPXA_ECOBW;sp|B1XD50|LPXA_ECODH	yes	no	0	0	0	2	0.0002228	121.31	97.737				0				0				0				0				0				0	1323600000	1323600000	0	112630000	112630000	0	258700000	258700000	0	281500000	281500000
AFTGVGGTPLFIEK	Unmodified	1435.77	0.771116	409	sp|P23893|GSA_ECOLI;sp|C4ZRP7|GSA_ECOBW;sp|B1XD24|GSA_ECODH	yes	no	0	0	0	2	1.1794e-16	141.54	141.54				0				0				0				0	0.028706	0.60811		1				0	1689100000	1669100000	20040000	0	0	0	0	0	0	910800000	910800000
AFTKDFLAR	Unmodified	1067.58	0.57638	1376	sp|P15640|PUR2_ECOLI	yes	yes	0	0	1	3	0.00019793	88.495	64.465				0				0				0				0				0				0	174540000	174540000	0	29487000	29487000	0	66773000	66773000	0	0	0
AFTNYLPGFNIPMLPR	Oxidation (M)	1865.95	0.949826	334	sp|P30850|RNB_ECOLI;sp|C4ZTY2|RNB_ECOBW;sp|B1XBN7|RNB_ECODH	yes	no	0	1	0	2;3	2.9513e-11	137.73	129.18				0				0				0				0				0				0	369050000	369050000	0	10783000	10783000	0	25148000	25148000	0	227840000	227840000
AFTNYLPGFNIPMLPR	Unmodified	1849.95	0.954911	334	sp|P30850|RNB_ECOLI;sp|C4ZTY2|RNB_ECOBW;sp|B1XBN7|RNB_ECODH	yes	no	0	0	0	3	3.8601e-08	124.16	118.05				0				0				0				0				0				0	71103000	71103000	0	16394000	16394000	0	0	0	0	0	0
AFTPFPPR	Unmodified	931.492	0.491587	470	sp|P0ADE8|YGFZ_ECOLI;sp|C5A0H0|YGFZ_ECOBW;sp|B1XEI5|YGFZ_ECODH	yes	no	0	0	0	2	0.0022015	77.058	73.219				0				0				0				0				0				0	148370000	148370000	0	17509000	17509000	0	0	0	0	130860000	130860000
AFTPFPPRQPTASAR	Unmodified	1642.86	0.857974	470	sp|P0ADE8|YGFZ_ECOLI;sp|C5A0H0|YGFZ_ECOBW;sp|B1XEI5|YGFZ_ECODH	yes	no	0	0	1	3	0.049302	33.547	31.994				0				0				0				0				0				0	152520000	152520000	0	0	0	0	0	0	0	0	0
AFTSEEFTHFLEELTK	Unmodified	1927.92	0.920359	434	sp|P0A6P9|ENO_ECOLI;sp|C4ZZT2|ENO_ECOBW;sp|B1XDI9|ENO_ECODH	yes	no	0	0	0	2;3	4.8884e-170	396.31	396.31	0.03928	2.6411	9.0829	2	0.035068	1.753		1	0.019318	1.0082	41.773	2	0.042101	1.6108	5.5474	2	0.035807	1.9722		1	0.028632	1.2101	42.156	2	126470000000	122550000000	3924200000	27647000000	26585000000	1062100000	25884000000	25287000000	596180000	19941000000	19582000000
AFTVMSCDNVR	Unmodified	1298.57	0.574741	1673	sp|P39160|UXUB_ECOLI	yes	yes	0	0	0	2	0.00078879	66.267	61.923				0				0				0				0				0				0	142860000	142860000	0	0	0	0	19058000	19058000	0	93066000	93066000
AFVAQLR	Unmodified	803.465	0.465373	1505	sp|P27859|TATD_ECOLI	yes	yes	0	0	0	2	0.037861	48.761	35.089				0				0				0				0				0				0	16025000	16025000	0	0	0	0	16025000	16025000	0	0	0
AFVEYLNK	Unmodified	982.512	0.512382	1195	sp|P0AES6|GYRB_ECOLI	yes	yes	0	0	0	2	0.0015828	75.738	71.164				0				0				0	0.23137	3.1237		1				0				0	766380000	712850000	53534000	0	0	0	273310000	273310000	0	0	0
AFVLWSR	Unmodified	877.481	0.481023	118	sp|P0A6U8|GLGA_ECOLI;sp|C4ZVX9|GLGA_ECOBW;sp|B1X774|GLGA_ECODH	yes	no	0	0	0	2	0.00087138	117.93	112.84				0				0				0				0				0				0	112490000	112490000	0	9418600	9418600	0	0	0	0	58725000	58725000
AFVLWSRPSLWR	Unmodified	1516.83	0.830303	118	sp|P0A6U8|GLGA_ECOLI;sp|C4ZVX9|GLGA_ECOBW;sp|B1X774|GLGA_ECODH	yes	no	0	0	1	3	4.3562e-05	83.182	81.931				0				0				0				0				0				0	35555000	35555000	0	0	0	0	0	0	0	26662000	26662000
AFVPEEFWEVDASTTTPSGEALALQVTHQNDKPFRPVNK	Unmodified	4355.15	0.149865	701	sp|P06612|TOP1_ECOLI	yes	yes	0	0	2	5	0.03373	33.411	32.975				0				0				0				0				0				0	74503000	74503000	0	0	0	0	0	0	0	74503000	74503000
AFWDIDYNSGER	Unmodified	1471.64	0.636808	1103	sp|P0ADE4|TAMA_ECOLI	yes	yes	0	0	0	2	0.0043401	58.04	56.028				0				0				0				0				0				0	6975500	6975500	0	0	0	0	0	0	0	0	0
AFWLAASGRPGPVVVDLPK	Unmodified	1979.1	0.0992671	652	sp|P00893|ILVI_ECOLI	yes	yes	0	0	1	2;3	3.0226e-05	74.732	68.769				0				0				0				0				0				0	284850000	284850000	0	11766000	11766000	0	64134000	64134000	0	95547000	95547000
AFYDYLK	Unmodified	918.449	0.448719	1621	sp|P37329|MODA_ECOLI	yes	yes	0	0	0	2	0.019233	57.281	48.508				0				0				0				0				0				0	100670000	100670000	0	18519000	18519000	0	0	0	0	65445000	65445000
AFYDYLKGPQAAEIFKR	Unmodified	2016.05	0.0468972	1621	sp|P37329|MODA_ECOLI	yes	yes	0	0	2	4	5.8763e-05	79.393	76.254				0				0				0				0				0				0	126140000	126140000	0	8866600	8866600	0	22684000	22684000	0	24301000	24301000
AFYPGTLPFPLLHVDTGWK	Unmodified	2158.13	0.125148	407	sp|P21156|CYSD_ECOLI;sp|C4ZZQ6|CYSD_ECOBW;sp|B1XCS8|CYSD_ECODH	yes	no	0	0	0	3	4.6144e-07	102.89	93.42				0				0				0				0				0				0	794520000	794520000	0	75197000	75197000	0	0	0	0	359970000	359970000
AFYPTDAK	Unmodified	911.439	0.438883	718	sp|P07003|POXB_ECOLI	yes	yes	0	0	0	2	0.0031962	71.501	68.109				0				0				0				0				0				0	529450000	529450000	0	137550000	137550000	0	55525000	55525000	0	126960000	126960000
AFYYQPVLCTVQAK	Unmodified	1686.84	0.843964	1625	sp|P37349|DHAM_ECOLI	yes	yes	0	0	0	2	1.21e-07	125.53	122.45				0				0				0				0				0				0	324590000	324590000	0	28045000	28045000	0	51749000	51749000	0	86000000	86000000
AGAANAALLAAQILATHDK	Unmodified	1819	0.995196	1282	sp|P0AG18|PURE_ECOLI	yes	yes	0	0	0	3	2.0715e-24	176.69	172.79				0				0				0				0				0				0	274560000	274560000	0	0	0	0	43892000	43892000	0	145130000	145130000
AGAANAALLAAQILATHDKELHQR	Unmodified	2482.34	0.340453	1282	sp|P0AG18|PURE_ECOLI	yes	yes	0	0	1	3;4;5	9.947e-49	226.71	226.16				0				0				0				0				0				0	4776700000	4776700000	0	75595000	75595000	0	1251300000	1251300000	0	1048500000	1048500000
AGAAQTIVASQQR	Unmodified	1299.69	0.689512	1568	sp|P32125|MOBB_ECOLI	yes	yes	0	0	0	2	1.9865e-11	117.03	97.898				0				0				0				0				0				0	43279000	43279000	0	17644000	17644000	0	0	0	0	0	0
AGADFIK	Unmodified	720.381	0.38064	511	sp|P0A6L0|DEOC_ECOLI;sp|C4ZT63|DEOC_ECOBW;sp|B1XFJ1|DEOC_ECODH	yes	no	0	0	0	2	0.022248	55.902	37.523				0				0				0				0				0				0	135190000	135190000	0	135190000	135190000	0	0	0	0	0	0
AGADINVLEHALK	Unmodified	1349.73	0.730314	1582	sp|P32695|DUSA_ECOLI	yes	yes	0	0	0	3	9.3766e-08	93.348	87.2				0				0				0				0				0				0	438480000	438480000	0	0	0	0	99686000	99686000	0	192240000	192240000
AGADLIFSYFALDLAEKK	Unmodified	1971.04	0.0353295	1032	sp|P0ACB2|HEM2_ECOLI	yes	yes	0	0	1	3	6.4945e-12	132.79	125.14				0				0				0				0				0				0	88811000	88811000	0	0	0	0	88811000	88811000	0	0	0
AGAEGIVLCTNTMHK	Unmodified	1600.77	0.770147	674	sp|P03813|YGEA_ECOLI	yes	yes	0	0	0	2	4.7598e-13	117.31	111.23				0				0				0				0				0				0	12019000	12019000	0	0	0	0	0	0	0	0	0
AGAGTDAAIDSLKPYLDK	Unmodified	1804.92	0.920694	633	sp|P00350|6PGD_ECOLI	yes	yes	0	0	1	2;3	1.1542e-65	266.7	246.18				0				0				0				0				0				0	1000700000	1000700000	0	131190000	131190000	0	0	0	0	699470000	699470000
AGAGTDAAIDSLKPYLDKGDIIIDGGNTFFQDTIR	Unmodified	3667.84	0.836971	633	sp|P00350|6PGD_ECOLI	yes	yes	0	0	2	3;4	4.8861e-193	409.07	405.3	0.033852	0.14404		1	0.048677	0.061566		1				0	0.031931	0.040493		1				0				0	26525000000	25941000000	584570000	7852600000	7599600000	253080000	4055900000	3889200000	166650000	3185200000	3185200000
AGALIAPIQIVEER	Unmodified	1478.85	0.845678	1292	sp|P0AG90|SECD_ECOLI	yes	yes	0	0	0	2	0.01553	44.252	5.4435				0				0				0				0				0				0	66921000	66921000	0	0	0	0	66921000	66921000	0	0	0
AGALIMAAR	Unmodified	872.49	0.490207	1235	sp|P0AFF6|NUSA_ECOLI	yes	yes	0	0	0	2	1.9644e-05	91.064	88.329				0				0				0	0.049399	1.1646		1				0				0	3065100000	3034700000	30401000	379260000	379260000	0	268350000	268350000	0	1069200000	1069200000
AGANMVK	Unmodified	689.353	0.353045	388	sp|P31057|PANB_ECOLI;sp|C4ZRM7|PANB_ECOBW;sp|B1XCA9|PANB_ECODH	yes	no	0	0	0	2	0.033325	47.75	47.75				0				0				0				0				0				0	0	0	0	0	0	0	0	0	0	0	0
AGAPFGPGANPMHGR	Unmodified	1435.68	0.677901	761	sp|P09373|PFLB_ECOLI	yes	yes	0	0	0	2;3	1.0195e-08	105.66	104.76	0.07266	1.3294		1	0.05757	0.57022		1	0.024425	0.46088		1				0				0	0.064238	1.6413		1	4176100000	3953400000	222720000	767250000	713130000	54116000	331400000	311700000	19702000	1427600000	1388300000
AGAPFGPGANPMHGR	Oxidation (M)	1451.67	0.672816	761	sp|P09373|PFLB_ECOLI	yes	yes	0	1	0	3	0.00018983	76.728	74.82				0				0				0				0				0				0	68337000	68337000	0	0	0	0	0	0	0	0	0
AGAPLLACEVVPSQEETLAQTAHWITER	Unmodified	3076.53	0.528784	175	sp|P77808|CINAL_ECOLI;sp|C4ZU91|CINAL_ECOBW;sp|B1X8W2|CINAL_ECODH	yes	no	0	0	0	3;4	2.7039e-21	148.15	143.85				0				0				0				0				0				0	444090000	444090000	0	86462000	86462000	0	0	0	0	125540000	125540000
AGASGHSISLACEEYALNLPAIETYIGHSIPVSK	Unmodified	3554.77	0.771534	239	sp|P0A8J8|RHLB_ECOLI;sp|C4ZZ48|RHLB_ECOBW;sp|B1X9Z4|RHLB_ECODH	yes	no	0	0	0	3;4	1.1226e-50	196.01	195.44				0				0				0				0				0				0	2548700000	2548700000	0	451940000	451940000	0	681420000	681420000	0	0	0
AGATADLGVSVRPR	Unmodified	1368.75	0.747361	547	sp|P05852|TSAD_ECOLI;sp|C4ZQY1|TSAD_ECOBW;sp|B1XG69|TSAD_ECODH	yes	no	0	0	1	3	0.0002607	69.92	47.865				0				0				0				0				0				0	28102000	28102000	0	0	0	0	0	0	0	0	0
AGAVAGVSHLR	Unmodified	1036.58	0.577777	1629	sp|P37595|IAAA_ECOLI	yes	yes	0	0	0	2	0.00041915	75.819	50.477				0				0				0				0				0				0	209430000	209430000	0	49386000	49386000	0	66560000	66560000	0	47418000	47418000
AGAWQVINYR	Unmodified	1176.6	0.603991	1509	sp|P28304|QOR1_ECOLI	yes	yes	0	0	0	2	0.0024755	60.717	54.715				0				0				0				0				0				0	17744000	17744000	0	0	0	0	0	0	0	17744000	17744000
AGAWQVINYREEDLVER	Unmodified	2047.01	0.0123026	1509	sp|P28304|QOR1_ECOLI	yes	yes	0	0	1	3	1.2223e-11	140.46	131.91				0				0				0				0				0				0	625610000	625610000	0	41605000	41605000	0	83995000	83995000	0	126670000	126670000
AGAWYSYK	Unmodified	944.439	0.439217	624	sp|P0A7G6|RECA_ECOLI;sp|C4ZYU4|RECA_ECOBW	yes	no	0	0	0	2	0.0020808	68.95	64.259	0.31188	1.4453		1				0	0.096788	1.5377		1				0				0				0	497570000	426420000	71146000	95222000	65590000	29632000	0	0	0	402350000	360830000
AGAWYSYKGEK	Unmodified	1258.6	0.598237	624	sp|P0A7G6|RECA_ECOLI;sp|C4ZYU4|RECA_ECOBW	yes	no	0	0	1	2;3	5.5963e-05	77.387	77.387	0.39438	1.1516		1	0.27754	0.9596		1	0.10299	0.72879		1				0				0				0	1383000000	1240300000	142710000	261210000	234950000	26253000	532640000	461250000	71391000	454690000	409620000
AGAYGIQGLGGCFVR	Unmodified	1524.75	0.750732	1471	sp|P25536|YHDE_ECOLI	yes	yes	0	0	0	2	0.0023665	60.345	55.847				0				0				0				0				0				0	0	0	0	0	0	0	0	0	0	0	0
AGCPVSQVLK	Unmodified	1057.56	0.559015	1322	sp|P0C0L2|OSMC_ECOLI	yes	yes	0	0	0	2	6.8919e-06	91.549	86.849				0				0				0				0				0	0.05669	1.7323		1	5899100000	5843500000	55643000	1184000000	1184000000	0	574060000	574060000	0	1679900000	1679900000
AGDDAARPEWLEPEFGVR	Unmodified	2013.95	0.954453	1194	sp|P0AES4|GYRA_ECOLI	yes	yes	0	0	1	2;3	2.475e-24	182.31	178.78				0				0				0				0				0				0	1596100000	1596100000	0	295030000	295030000	0	631190000	631190000	0	411300000	411300000
AGDEFAFQYR	Unmodified	1202.54	0.535637	431	sp|P40120|OPGD_ECOLI;sp|C4ZVG4|OPGD_ECOBW;sp|B1XDD6|OPGD_ECODH	yes	no	0	0	0	2	2.14e-07	132.88	120.83				0				0				0				0				0				0	311280000	311280000	0	29433000	29433000	0	61141000	61141000	0	97971000	97971000
AGDEGKLFGSIGTR	Unmodified	1406.72	0.715392	456	sp|P0A7R1|RL9_ECOLI;sp|C4ZR80|RL9_ECOBW;sp|B1XDV3|RL9_ECODH	yes	no	0	0	1	2;3	1.2005e-14	165.86	143.81				0				0				0				0				0				0	18084000000	18084000000	0	2101400000	2101400000	0	2332800000	2332800000	0	5681600000	5681600000
AGDIAAAIGLK	Unmodified	998.576	0.576045	88	sp|P0A6M8|EFG_ECOLI;sp|C4ZUJ5|EFG_ECOBW;sp|B1X6J0|EFG_ECODH	yes	no	0	0	0	2	2.6405e-05	86.014	66.699				0				0				0	0.015024	0.39877		1	0.019489	0.64118		1				0	9148500000	9067900000	80614000	20537000	0	20537000	0	0	0	3930800000	3930800000
AGDIAAAIGLKDVTTGDTLCDPDAPIILER	Unmodified	3080.57	0.56998	88	sp|P0A6M8|EFG_ECOLI;sp|C4ZUJ5|EFG_ECOBW;sp|B1X6J0|EFG_ECODH	yes	no	0	0	1	2;3;4	3.1347e-74	229.38	225.26				0	0.090198	0.30102	92.88	2				0	0.025202	0.15705		1	0.032291	0.37554		1				0	3676100000	3509200000	166880000	171500000	171500000	0	1160900000	1077400000	83583000	176480000	176480000
AGDIHPVYK	Unmodified	998.519	0.51853	740	sp|P08331|CPDB_ECOLI	yes	yes	0	0	0	2;3	0.017808	47.706	31.824				0				0				0				0				0				0	143720000	143720000	0	0	0	0	0	0	0	0	0
AGDIVGEHTAMFADIGER	Unmodified	1887.88	0.878511	329	sp|P04036|DAPB_ECOLI;sp|C4ZPV7|DAPB_ECOBW;sp|B1XBF6|DAPB_ECODH	yes	no	0	0	0	2;3	1.013e-41	217.91	206.27				0				0				0				0				0				0	2982800000	2982800000	0	27258000	27258000	0	100190000	100190000	0	1858100000	1858100000
AGDIVGEHTAMFADIGERLEITHK	Unmodified	2609.29	0.290786	329	sp|P04036|DAPB_ECOLI;sp|C4ZPV7|DAPB_ECOBW;sp|B1XBF6|DAPB_ECODH	yes	no	0	0	1	4;5	2.3686e-08	84.025	80.314				0				0				0				0				0				0	226830000	226830000	0	55377000	55377000	0	121970000	121970000	0	0	0
AGDLAAMLTNLEPHDVLFIDEIHR	Unmodified	2689.35	0.353386	576	sp|P0A812|RUVB_ECOLI;sp|C4ZQE4|RUVB_ECOBW;sp|B1XHC8|RUVB_ECODH	yes	no	0	0	0	4	1.8993e-08	88.239	84.779				0				0				0				0				0				0	61597000	61597000	0	0	0	0	61597000	61597000	0	0	0
AGDMVIDGSVR	Unmodified	1118.54	0.539008	229	sp|P0ABA4|ATPD_ECOLI;sp|C4ZZ13|ATPD_ECOBW;sp|B1X9W3|ATPD_ECODH	yes	no	0	0	0	2	0.00059884	71.176	61.854				0				0				0				0				0				0	1551700000	1551700000	0	758310000	758310000	0	0	0	0	0	0
AGDMVIDGSVR	Oxidation (M)	1134.53	0.533922	229	sp|P0ABA4|ATPD_ECOLI;sp|C4ZZ13|ATPD_ECOBW;sp|B1X9W3|ATPD_ECODH	yes	no	0	1	0	2	0.00054384	58.398	48.656				0				0				0				0				0				0	105560000	105560000	0	0	0	0	0	0	0	62270000	62270000
AGDNAPMAYIELVDR	Unmodified	1633.78	0.777006	66	sp|P0AG44|RL17_ECOLI;sp|C4ZUE9|RL17_ECOBW;sp|B1X6E6|RL17_ECODH	yes	no	0	0	0	2;3	4.8017e-26	169.02	163.3	0.011676	0.21813		1				0				0				0				0				0	7143200000	7131800000	11364000	947650000	936280000	11364000	1337900000	1337900000	0	1889600000	1889600000
AGDNAPMAYIELVDR	Oxidation (M)	1649.77	0.771921	66	sp|P0AG44|RL17_ECOLI;sp|C4ZUE9|RL17_ECOBW;sp|B1X6E6|RL17_ECODH	yes	no	0	1	0	2;3	2.3375e-07	118.71	116.77				0				0				0				0				0				0	3027600000	3027600000	0	63081000	63081000	0	215570000	215570000	0	1623700000	1623700000
AGDNAPMAYIELVDRSEK	Unmodified	1977.95	0.946591	66	sp|P0AG44|RL17_ECOLI;sp|C4ZUE9|RL17_ECOBW;sp|B1X6E6|RL17_ECODH	yes	no	0	0	1	2;3	8.7699e-12	127.97	125.97				0				0				0				0				0				0	427100000	427100000	0	0	0	0	0	0	0	0	0
AGDNAPMAYIELVDRSEKAEAAAE	Oxidation (M)	2536.18	0.175147	66	sp|P0AG44|RL17_ECOLI;sp|C4ZUE9|RL17_ECOBW;sp|B1X6E6|RL17_ECODH	yes	no	0	1	2	3	5.2734e-06	80.102	74.142				0				0				0				0				0				0	467230000	467230000	0	59867000	59867000	0	122880000	122880000	0	0	0
AGDNAPMAYIELVDRSEKAEAAAE	Unmodified	2520.18	0.180232	66	sp|P0AG44|RL17_ECOLI;sp|C4ZUE9|RL17_ECOBW;sp|B1X6E6|RL17_ECODH	yes	no	0	0	2	3	2.0112e-08	90.694	89.424				0				0				0				0				0				0	897760000	897760000	0	0	0	0	477460000	477460000	0	0	0
AGDNIIISQMEHHANIVPWQMLCAR	Unmodified	2903.4	0.399307	535	sp|P77444|SUFS_ECOLI;sp|C4ZYE2|SUFS_ECOBW;sp|B1XFY8|SUFS_ECODH	yes	no	0	0	0	3;4	9.2541e-24	162.11	160.74				0				0				0				0				0				0	976560000	976560000	0	269910000	269910000	0	0	0	0	42938000	42938000
AGDNIIISQMEHHANIVPWQMLCAR	Oxidation (M)	2919.39	0.394222	535	sp|P77444|SUFS_ECOLI;sp|C4ZYE2|SUFS_ECOBW;sp|B1XFY8|SUFS_ECODH	yes	no	0	1	0	4	4.2504e-07	83.059	81.438				0				0				0				0				0				0	136500000	136500000	0	0	0	0	0	0	0	80562000	80562000
AGDPPSIPLSR	Unmodified	1108.59	0.587673	233	sp|P0A6U3|MNMG_ECOLI;sp|C4ZZ19|MNMG_ECOBW;sp|B1X9W9|MNMG_ECODH	yes	no	0	0	0	2	0.014245	42.843	41.175				0				0				0				0	0.27069	0.80879		1				0	494790000	457150000	37636000	63328000	63328000	0	76178000	76178000	0	102050000	102050000
AGDPVILWGEGLPVER	Unmodified	1706.9	0.89917	772	sp|P0A6B4|ALR1_ECOLI	yes	yes	0	0	0	2	0.00032876	75.548	72.883				0				0				0				0				0				0	61826000	61826000	0	0	0	0	36384000	36384000	0	0	0
AGDQIQSGVDAAIKPGNTLPMR	Unmodified	2238.14	0.142665	84	sp|P60422|RL2_ECOLI;sp|C4ZUH2|RL2_ECOBW;sp|B1X6G8|RL2_ECODH	yes	no	0	0	1	2;3;4	6.9485e-133	350.71	346.04	0.013871	0.17161		1				0				0	0.0094413	0.12286		1				0				0	33853000000	33645000000	208470000	5317700000	5226600000	91127000	5755400000	5755400000	0	11853000000	11853000000
AGDQIQSGVDAAIKPGNTLPMR	Oxidation (M)	2254.14	0.137579	84	sp|P60422|RL2_ECOLI;sp|C4ZUH2|RL2_ECOBW;sp|B1X6G8|RL2_ECODH	yes	no	0	1	1	2;3;4	7.5323e-35	205.02	197.19				0				0				0				0				0				0	9520600000	9520600000	0	443010000	443010000	0	320780000	320780000	0	6209900000	6209900000
AGDRDEPDMMPAATQALPTQPPEGAAEEVR	Unmodified	3149.44	0.439377	764	sp|P09549|DEDD_ECOLI	yes	yes	0	0	1	3	1.2218e-10	101.34	101.25				0				0				0				0				0				0	11823000	11823000	0	0	0	0	0	0	0	0	0
AGDRPINLR	Unmodified	1010.56	0.562127	1043	sp|P0ACI0|ROB_ECOLI	yes	yes	0	0	1	2;3	0.0014429	61.78	49.543				0				0				0				0				0				0	818570000	818570000	0	199650000	199650000	0	0	0	0	354580000	354580000
AGDVIPQVVNVVLSERPEDTR	Unmodified	2292.21	0.207374	256	sp|P15042|DNLJ_ECOLI;sp|B1XA82|DNLJ_ECODH	yes	no	0	0	1	3	0.00083907	58.712	55.992				0				0				0				0				0				0	66619000	66619000	0	0	0	0	47289000	47289000	0	0	0
AGDVITSLNGKPISSFAALR	Unmodified	2016.1	0.100389	1326	sp|P0C0V0|DEGP_ECOLI	yes	yes	0	0	1	3	0.0073953	39.659	34.901				0				0				0				0				0				0	78350000	78350000	0	0	0	0	0	0	0	0	0
AGDVVLTGTPDGVGPLQSGDELTVTFDGHSLTTR	Unmodified	3411.68	0.679407	1871	sp|P76004|YCGM_ECOLI	yes	yes	0	0	0	3	7.2965e-16	108.99	100.82				0				0				0				0				0				0	5836500	5836500	0	0	0	0	0	0	0	0	0
AGEAAFQVCR	Unmodified	1107.51	0.513127	1563	sp|P31806|NNR_ECOLI	yes	yes	0	0	0	2	0.010298	52.725	9.0456				0				0				0				0				0				0	180100000	180100000	0	0	0	0	79433000	79433000	0	0	0
AGEEAVPLEAGHRF	Unmodified	1481.73	0.726291	363	sp|P0A7C6|PEPE_ECOLI;sp|C5A0V8|PEPE_ECOBW;sp|B1XC20|PEPE_ECODH	yes	no	0	0	1	2;3	0.00025845	69.258	62.627				0				0				0				0				0				0	169970000	169970000	0	35201000	35201000	0	0	0	0	84074000	84074000
AGEEFTIDVTFPEEYHAENLK	Unmodified	2438.13	0.127786	520	sp|P0A850|TIG_ECOLI;sp|C4ZTJ3|TIG_ECOBW;sp|B1XFM4|TIG_ECODH	yes	no	0	0	0	2;3	7.7215e-99	306.69	289.34				0				0				0				0				0				0	4646800000	4646800000	0	455910000	455910000	0	898370000	898370000	0	1468600000	1468600000
AGEEFTIDVTFPEEYHAENLKGK	Unmodified	2623.24	0.244213	520	sp|P0A850|TIG_ECOLI;sp|C4ZTJ3|TIG_ECOBW;sp|B1XFM4|TIG_ECODH	yes	no	0	0	1	3;4	3.8167e-20	154.65	151.03				0				0				0	0.02499	0.31667		1				0				0	2376500000	2369300000	7223200	157480000	157480000	0	614130000	614130000	0	0	0
AGEIFQVVPSR	Unmodified	1201.65	0.645522	654	sp|P00895|TRPE_ECOLI	yes	yes	0	0	0	2	0.016976	45.28	31.689				0				0				0				0				0				0	52954000	52954000	0	0	0	0	0	0	0	35707000	35707000
AGEIHPAADNNWR	Unmodified	1449.67	0.674924	740	sp|P08331|CPDB_ECOLI	yes	yes	0	0	0	2;3	4.9069e-07	117.7	111.43				0				0				0				0				0				0	657200000	657200000	0	81723000	81723000	0	93969000	93969000	0	114840000	114840000
AGEITAMAHTR	Unmodified	1156.57	0.565891	1369	sp|P15034|AMPP_ECOLI	yes	yes	0	0	0	2;3	9.8352e-09	145.14	139.67				0				0				0				0				0				0	235690000	235690000	0	0	0	0	0	0	0	0	0
AGEITWPAPPIQVSAQPQAAQK	Unmodified	2287.2	0.196081	717	sp|P07001|PNTA_ECOLI	yes	yes	0	0	0	3	0.0051714	40.197	36.1				0				0				0				0				0				0	20929000	20929000	0	20929000	20929000	0	0	0	0	0	0
AGELIGMVAQQVGGK	Oxidation (M)	1472.77	0.765713	397	sp|P00957|SYA_ECOLI;sp|B1XCM5|SYA_ECODH	yes	no	0	1	0	2	1.7029e-14	152.55	146.64				0				0				0				0				0				0	285130000	285130000	0	0	0	0	0	0	0	129500000	129500000
AGELIGMVAQQVGGK	Unmodified	1456.77	0.770799	397	sp|P00957|SYA_ECOLI;sp|B1XCM5|SYA_ECODH	yes	no	0	0	0	2;3	1.8459e-20	172.58	164.6				0				0				0				0				0				0	1048800000	1048800000	0	230470000	230470000	0	225870000	225870000	0	89901000	89901000
AGELLLGVGIPVEQHYGPMSEVAPGWK	Oxidation (M)	2849.44	0.442201	888	sp|P0A9U3|YBIT_ECOLI	yes	yes	0	1	0	3	3.044e-10	101.58	74.491				0				0				0				0				0				0	97968000	97968000	0	0	0	0	0	0	0	73900000	73900000
AGEMLTTR	Unmodified	877.433	0.432752	289	sp|P04994|EX7L_ECOLI;sp|C4ZX84|EX7L_ECOBW;sp|B1XAY4|EX7L_ECODH	yes	no	0	0	0	2	0.026663	47.187	24.116				0				0				0				0				0				0	24924000	24924000	0	24924000	24924000	0	0	0	0	0	0
AGENVGVLLR	Unmodified	1026.58	0.582193	1328	tr|A0A0M3KKV1|A0A0M3KKV1_ECODH;sp|P0CE48|EFTU2_ECOLI;sp|P0CE47|EFTU1_ECOLI	yes	no	0	0	0	2;3	5.2982e-16	157.78	128				0	0.023232	1.2182		1	0.012965	1.6254		1	0.016212	0.9202		1	0.023131	1.4207		1	0.0099375	1.6247		1	141520000000	139320000000	2202100000	20254000000	20254000000	0	26057000000	25442000000	615880000	29572000000	29140000000
AGEPHAEVHALR	Unmodified	1285.65	0.652732	1472	sp|P25539|RIBD_ECOLI	yes	yes	0	0	0	3;4	0.00039701	62.088	57.915				0				0				0				0				0				0	229070000	229070000	0	0	0	0	80885000	80885000	0	67607000	67607000
AGEPVGYGGTWVSER	Unmodified	1563.73	0.731771	772	sp|P0A6B4|ALR1_ECOLI	yes	yes	0	0	0	2	0.00036494	75.911	64.328				0				0				0				0				0				0	156340000	156340000	0	0	0	0	36721000	36721000	0	44438000	44438000
AGEQGYSVPTDAINR	Unmodified	1576.75	0.748149	1927	sp|P76578|YFHM_ECOLI	yes	yes	0	0	0	2	3.0834e-07	118.52	114.95				0				0				0				0				0				0	141760000	141760000	0	23350000	23350000	0	0	0	0	58314000	58314000
AGERPDNSAIIAAR	Unmodified	1439.75	0.748089	528	sp|P77611|RSXC_ECOLI;sp|C4ZY92|RSXC_ECOBW;sp|B1XFU1|RSXC_ECODH	yes	no	0	0	1	3	0.0072279	47.774	39.6				0				0				0				0				0				0	73354000	73354000	0	0	0	0	43330000	43330000	0	0	0
AGETFGEEK	Unmodified	966.429	0.429441	746	sp|P08839|PT1_ECOLI	yes	yes	0	0	0	2	1.3699e-06	130.66	123.44				0				0				0				0				0				0	935480000	935480000	0	0	0	0	161050000	161050000	0	510320000	510320000
AGETYNIGGHNEK	Unmodified	1388.63	0.632057	1658	sp|P37759|RMLB1_ECOLI	yes	yes	0	0	0	2;3	2.1336e-09	136.6	130.42				0				0				0				0				0				0	710210000	710210000	0	205130000	205130000	0	31908000	31908000	0	296040000	296040000
AGETYNIGGHNEKK	Unmodified	1516.73	0.72702	1658	sp|P37759|RMLB1_ECOLI	yes	yes	0	0	1	2;3	6.8053e-15	169.37	158.44				0				0				0				0				0				0	551550000	551550000	0	97791000	97791000	0	21728000	21728000	0	234960000	234960000
AGEVSAEGLR	Unmodified	987.499	0.498523	1358	sp|P13039|FES_ECOLI	yes	yes	0	0	0	2	0.00088656	71.03	47.677				0				0				0				0				0				0	117280000	117280000	0	0	0	0	0	0	0	0	0
AGEWTASIGPDWYGTDVHHK	Unmodified	2226.01	0.0130309	159	sp|P37666|GHRB_ECOLI;sp|C4ZXE2|GHRB_ECOBW;sp|B1X8G8|GHRB_ECODH	yes	no	0	0	0	2;3;4	7.3297e-43	229.6	228.68	0.023625	0.31313		1	0.053612	0.44915		1	0.042022	1.0707		1				0				0				0	3998200000	3911200000	86993000	461120000	451400000	9727100	627460000	601030000	26431000	1615300000	1564500000
AGFAQVFVLK	Unmodified	1078.62	0.617516	1284	sp|P0AG27|YIBN_ECOLI	yes	yes	0	0	0	2	2.1148e-06	125.82	122.68				0				0				0				0				0				0	821230000	821230000	0	72471000	72471000	0	154800000	154800000	0	0	0
AGFATSQEAYDEAVAK	Unmodified	1656.76	0.76313	1709	sp|P42620|YQJG_ECOLI	yes	yes	0	0	0	2	2.3529e-22	190.11	188.79				0				0				0				0				0				0	161170000	161170000	0	34464000	34464000	0	0	0	0	57064000	57064000
AGFDAIDVHMSDLLTGR	Unmodified	1816.88	0.877783	1373	sp|P15254|PUR4_ECOLI	yes	yes	0	0	0	2;3	5.8915e-22	172.93	159.51				0				0				0				0				0				0	1007800000	1007800000	0	133220000	133220000	0	130520000	130520000	0	376170000	376170000
AGFEAEGK	Unmodified	807.376	0.376283	809	sp|P0A8X2|YCEI_ECOLI	yes	yes	0	0	0	2	0.011231	57.59	53.26				0				0				0				0				0				0	206980000	206980000	0	0	0	0	0	0	0	0	0
AGFEEPMLQNFGSSHDIMVR	Unmodified	2264.04	0.0354226	1293	sp|P0AG93|SECF_ECOLI	yes	yes	0	0	0	3	6.2157e-10	101.17	98.023				0				0				0				0				0				0	158400000	158400000	0	31420000	31420000	0	0	0	0	66335000	66335000
AGFEEPMLQNFGSSHDIMVR	Oxidation (M)	2280.03	0.0303372	1293	sp|P0AG93|SECF_ECOLI	yes	yes	0	1	0	3	0.013257	46.099	41.235				0				0				0				0				0				0	0	0	0	0	0	0	0	0	0	0	0
AGFLAAIAK	Unmodified	860.512	0.511988	1607	sp|P36683|ACNB_ECOLI	yes	yes	0	0	0	1;2	0.00026083	93.429	61.108				0				0				0				0				0				0	1692900000	1692900000	0	135190000	135190000	0	289590000	289590000	0	449250000	449250000
AGFSEEQQAIWQK	Unmodified	1520.73	0.725957	1365	sp|P14081|SELB_ECOLI	yes	yes	0	0	0	2	4.2572e-41	253.42	237.87				0				0				0				0				0				0	278630000	278630000	0	32074000	32074000	0	0	0	0	125520000	125520000
AGFTITDVNPDFVIVGETR	Unmodified	2050.04	0.0371204	1216	sp|P0AF24|NAGD_ECOLI	yes	yes	0	0	0	2;3	2.8531e-42	228.01	223.68				0				0				0				0				0				0	345080000	345080000	0	94519000	94519000	0	23791000	23791000	0	83776000	83776000
AGGAGALLVSRPLDIDLPQLIVK	Unmodified	2315.36	0.357667	1348	sp|P11880|MURF_ECOLI	yes	yes	0	0	1	3	7.2287e-12	122.18	121.15				0				0				0				0				0				0	143720000	143720000	0	90463000	90463000	0	0	0	0	0	0
AGGASSFLADRVEEEGEVR	Unmodified	1977.94	0.939197	1664	sp|P38038|CYSJ_ECOLI	yes	yes	0	0	1	2;3	9.7693e-10	126.84	121.87				0				0				0				0				0				0	1664800000	1664800000	0	307410000	307410000	0	614630000	614630000	0	0	0
AGGFEEGK	Unmodified	793.361	0.360633	96	sp|P00962|SYQ_ECOLI;sp|C4ZWF6|SYQ_ECOBW;sp|B1X6L3|SYQ_ECODH	yes	no	0	0	0	2	0.0026618	74.486	74.486				0				0				0				0				0				0	170450000	170450000	0	0	0	0	0	0	0	170450000	170450000
AGGGSATLSMGQAAAR	Unmodified	1404.68	0.677961	589	sp|P61889|MDH_ECOLI;sp|C4ZSX4|MDH_ECOBW;sp|B1XHK9|MDH_ECODH;tr|Q1PI59|Q1PI59_ECOLI	yes	no	0	0	0	2;3	3.2324e-44	200.55	200.55				0				0	0.015201	0.56479		1	0.012439	0.42926		1	0.010207	0.27036		1	0.0066964	0.33536		1	13493000000	13273000000	220050000	109460000	68616000	40848000	1885700000	1885700000	0	4537700000	4457700000
AGGGSATLSMGQAAAR	Oxidation (M)	1420.67	0.672876	589	sp|P61889|MDH_ECOLI;sp|C4ZSX4|MDH_ECOBW;sp|B1XHK9|MDH_ECODH;tr|Q1PI59|Q1PI59_ECOLI	yes	no	0	1	0	2	4.9693e-22	183.96	176.35				0				0				0				0				0				0	868190000	868190000	0	229790000	229790000	0	79679000	79679000	0	243920000	243920000
AGGITKPVLLLEGFFDAR	Unmodified	1903.06	0.0567336	772	sp|P0A6B4|ALR1_ECOLI	yes	yes	0	0	1	3	4.3346e-06	89.859	84.134				0				0				0				0				0				0	69336000	69336000	0	0	0	0	0	0	0	0	0
AGGKHNDLENVGYTAR	Unmodified	1700.82	0.823045	397	sp|P00957|SYA_ECOLI;sp|B1XCM5|SYA_ECODH	yes	no	0	0	1	2;3;4	1.0734e-10	131.45	126.39				0				0				0				0				0				0	951230000	951230000	0	310240000	310240000	0	233040000	233040000	0	0	0
AGGMGLILGR	Unmodified	943.527	0.527321	838	sp|P0A991|ALF1_ECOLI	yes	yes	0	0	0	2	3.4446e-05	104.2	83.201				0				0				0				0				0				0	659420000	659420000	0	119530000	119530000	0	80613000	80613000	0	253340000	253340000
AGGNYLSSLLVGSEAR	Unmodified	1592.82	0.815835	968	sp|P0AB80|ILVE_ECOLI	yes	yes	0	0	0	2;3	1.9454e-29	199.84	167.4				0				0				0				0				0				0	1655100000	1655100000	0	11109000	11109000	0	452630000	452630000	0	663740000	663740000
AGGPALLFENPK	Unmodified	1212.65	0.650273	913	sp|P0AAB4|UBID_ECOLI	yes	yes	0	0	0	2	0.004285	58.098	48.586				0				0				0				0				0				0	51698000	51698000	0	0	0	0	0	0	0	0	0
AGGPLYLYR	Unmodified	1008.54	0.539266	763	sp|P09546|PUTA_ECOLI	yes	yes	0	0	0	2	0.00030062	91.064	81.144				0				0				0				0				0				0	490290000	490290000	0	0	0	0	0	0	0	297570000	297570000
AGGRIPLIIGR	Unmodified	1121.7	0.703311	1607	sp|P36683|ACNB_ECOLI	yes	yes	0	0	1	3	4.2853e-05	91.549	81.894				0				0				0				0				0				0	301850000	301850000	0	0	0	0	76648000	76648000	0	65789000	65789000
AGGSIADFTGHR	Unmodified	1187.57	0.568334	723	sp|P07102|PPA_ECOLI	yes	yes	0	0	0	2;3	0.0089182	49.483	41.413				0				0				0				0				0				0	26258000	26258000	0	26258000	26258000	0	0	0	0	0	0
AGGTLVCNK	Unmodified	918.459	0.459301	745	sp|P08660|AK3_ECOLI	yes	yes	0	0	0	2	1.3634e-06	130.75	104.36				0				0				0				0				0				0	2646400000	2646400000	0	0	0	0	320760000	320760000	0	1424900000	1424900000
AGGTLVCNKTENPPLFR	Unmodified	1872.95	0.951617	745	sp|P08660|AK3_ECOLI	yes	yes	0	0	1	2;3	6.5193e-21	148.52	135.09				0				0				0				0				0				0	2455300000	2455300000	0	480980000	480980000	0	459520000	459520000	0	453700000	453700000
AGGVFTDEAIDAYIALR	Unmodified	1780.9	0.899564	844	sp|P0A9C5|GLNA_ECOLI	yes	yes	0	0	0	2;3	5.6778e-30	204.82	196.02				0				0				0				0				0				0	814450000	814450000	0	95942000	95942000	0	187660000	187660000	0	186840000	186840000
AGGVFTDEAIDAYIALRR	Unmodified	1937	0.000675287	844	sp|P0A9C5|GLNA_ECOLI	yes	yes	0	0	1	3	1.2872e-15	129.05	129.05				0	0.057888	0.077344		1				0				0				0				0	399230000	381960000	17270000	0	0	0	231200000	213930000	17270000	131580000	131580000
AGGVFTDEAIDAYIALRREEDDR	Unmodified	2581.24	0.240859	844	sp|P0A9C5|GLNA_ECOLI	yes	yes	0	0	2	4	4.224e-06	79.467	76.267				0				0				0				0				0				0	39896000	39896000	0	0	0	0	39896000	39896000	0	0	0
AGGVIGILGELDR	Unmodified	1268.71	0.70885	627	sp|P05791|ILVD_ECOLI;sp|C4ZZ41|ILVD_ECOBW	yes	no	0	0	0	2	9.9832e-06	101.53	90.586				0				0				0				0				0				0	234540000	234540000	0	29133000	29133000	0	0	0	0	119130000	119130000
AGGWEGTR	Unmodified	832.383	0.382765	1459	sp|P24232|HMP_ECOLI	yes	yes	0	0	0	2	0.00079709	91.318	91.318				0				0				0				0				0				0	387410000	387410000	0	238400000	238400000	0	0	0	0	149000000	149000000
AGGYLTDGTELHDTNFAR	Unmodified	1936.89	0.891519	718	sp|P07003|POXB_ECOLI	yes	yes	0	0	0	3	2.3459e-12	143.67	141.53				0				0				0				0				0				0	370800000	370800000	0	166050000	166050000	0	76614000	76614000	0	0	0
AGHEVITIEK	Unmodified	1095.59	0.592424	1719	sp|P45470|YHBO_ECOLI	yes	yes	0	0	0	3	0.0069882	50.353	41.031				0				0				0				0				0				0	70157000	70157000	0	0	0	0	0	0	0	0	0
AGHLTYLGDAEIGDNVNIGAGTITCNYDGANK	Unmodified	3293.53	0.525884	224	sp|P0ACC7|GLMU_ECOLI;sp|C4ZZ08|GLMU_ECOBW;sp|B1X9V8|GLMU_ECODH	yes	no	0	0	0	3	1.1501e-60	225.8	214.52				0				0				0				0				0				0	122940000	122940000	0	0	0	0	0	0	0	46305000	46305000
AGHLTYLGDAEIGDNVNIGAGTITCNYDGANKFK	Unmodified	3568.69	0.68926	224	sp|P0ACC7|GLMU_ECOLI;sp|C4ZZ08|GLMU_ECOBW;sp|B1X9V8|GLMU_ECODH	yes	no	0	0	1	4	1.2798e-07	81.844	79.87				0				0				0				0				0				0	25090000	25090000	0	25090000	25090000	0	0	0	0	0	0
AGHTAQVNWFHAAENGDVHAFADEVK	Unmodified	2820.3	0.300439	1459	sp|P24232|HMP_ECOLI	yes	yes	0	0	0	4	3.3154e-06	73.936	71.791				0				0				0				0				0				0	82693000	82693000	0	0	0	0	0	0	0	82693000	82693000
AGHTAQVNWFHAAENGDVHAFADEVKELGQSLPR	Unmodified	3700.78	0.777105	1459	sp|P24232|HMP_ECOLI	yes	yes	0	0	1	5	8.8099e-07	69.644	69.4				0				0				0				0				0				0	19551000	19551000	0	19551000	19551000	0	0	0	0	0	0
AGHTGALDPLATGMLPICLGEATK	Unmodified	2393.21	0.208302	1753	sp|P60340|TRUB_ECOLI	yes	yes	0	0	0	3	9.0559e-06	72.302	67.879				0				0				0				0				0				0	131720000	131720000	0	40267000	40267000	0	0	0	0	0	0
AGHTGALDPLATGMLPICLGEATK	Oxidation (M)	2409.2	0.203216	1753	sp|P60340|TRUB_ECOLI	yes	yes	0	1	0	3	3.7914e-13	121.33	116.51				0				0				0				0				0				0	130240000	130240000	0	0	0	0	0	0	0	84191000	84191000
AGHVDQNDIR	Unmodified	1123.54	0.537034	693	sp|P05719|T1SK_ECOLI	yes	yes	0	0	0	3	0.076635	27.589	20.616				0				0				0				0				0				0	64891000	64891000	0	29730000	29730000	0	0	0	0	0	0
AGHVTAEQR	Unmodified	967.484	0.483542	1844	sp|P75791|YBIU_ECOLI	yes	yes	0	0	0	2	0.016421	48.981	42.086				0				0				0				0				0				0	4422700	4422700	0	0	0	0	0	0	0	4422700	4422700
AGIAEIMTALAVLQQK	Unmodified	1655.93	0.928028	247	sp|P29745|PEPT_ECOLI;sp|C4ZS67|PEPT_ECOBW;sp|B1XA37|PEPT_ECODH	yes	no	0	0	0	3	9.7966e-05	80.507	53.796				0				0				0				0				0				0	63168000	63168000	0	0	0	0	0	0	0	0	0
AGIALNDNFVK	Unmodified	1160.62	0.618973	842	sp|P0A9B2|G3P1_ECOLI	yes	yes	0	0	0	2	2.0798e-09	123.51	118.53				0	0.051742	2.593		1	0.016341	1.094		1				0	0.03689	2.0022		1	0.018854	1.1908		1	99363000000	97220000000	2143000000	11236000000	11236000000	0	17859000000	16886000000	972300000	23077000000	22679000000
AGIAPIKETLAAAIVMR	Unmodified	1724	0.00186126	169	sp|P75864|RLMKL_ECOLI;sp|B1X8Q2|RLMKL_ECODH	yes	no	0	0	1	3	0.00012985	72.797	65.478				0				0				0				0				0				0	61281000	61281000	0	9696900	9696900	0	20990000	20990000	0	0	0
AGICGSCR	Unmodified	879.369	0.369106	1858	sp|P75863|YCBX_ECOLI	yes	yes	0	0	0	2	0.0086199	59.35	59.35				0				0				0				0				0				0	141440000	141440000	0	0	0	0	50648000	50648000	0	61138000	61138000
AGIEAANFPFCTIEPNTGVVPMPDPR	Oxidation (M)	2815.33	0.330936	998	sp|P0ABU2|YCHF_ECOLI	yes	yes	0	1	0	3	6.9603e-19	141.48	140.96				0				0				0				0				0				0	142220000	142220000	0	10477000	10477000	0	0	0	0	94099000	94099000
AGIEAANFPFCTIEPNTGVVPMPDPR	Unmodified	2799.34	0.336021	998	sp|P0ABU2|YCHF_ECOLI	yes	yes	0	0	0	2	1.2505e-48	216.64	210.8				0				0				0				0				0				0	104740000	104740000	0	11870000	11870000	0	18553000	18553000	0	27992000	27992000
AGIEHGLLYNQEQR	Unmodified	1626.81	0.811418	291	sp|P60906|SYH_ECOLI;sp|C4ZX89|SYH_ECOBW;sp|B1XAY9|SYH_ECODH	yes	no	0	0	0	2;3	7.9232e-28	196.95	183.21				0				0				0				0				0				0	3268300000	3268300000	0	501400000	501400000	0	133720000	133720000	0	983700000	983700000
AGIELTLFHGR	Unmodified	1212.66	0.661506	319	sp|P00864|CAPP_ECOLI;sp|C5A0C2|CAPP_ECOBW;sp|B1XBC1|CAPP_ECODH	yes	no	0	0	0	2;3	3.7299e-09	115.29	80.513				0				0				0				0	0.11202	0.79256		1				0	1520300000	1501000000	19272000	129030000	129030000	0	158050000	158050000	0	477070000	477070000
AGIGINAGR	Unmodified	827.461	0.46135	638	sp|P00452|RIR1_ECOLI	yes	yes	0	0	0	2	0.0097559	55.112	19.618				0				0				0				0				0				0	2597000000	2597000000	0	473780000	473780000	0	358450000	358450000	0	587050000	587050000
AGIIELLFK	Unmodified	1002.61	0.611368	1367	sp|P14294|TOP3_ECOLI	yes	yes	0	0	0	2	0.0028324	61.48	55.699				0				0				0				0				0				0	31045000	31045000	0	0	0	0	0	0	0	14875000	14875000
AGIIRPVLDPAR	Unmodified	1276.76	0.761555	629	sp|P17846|CYSI_ECOLI;sp|C4ZZR7|CYSI_ECOBW	yes	no	0	0	1	3	3.1795e-05	84.365	77.678				0				0				0				0				0				0	516540000	516540000	0	51308000	51308000	0	85822000	85822000	0	198130000	198130000
AGIIRPVLDPARDLWD	Unmodified	1805.98	0.978818	629	sp|P17846|CYSI_ECOLI;sp|C4ZZR7|CYSI_ECOBW	yes	no	0	0	2	3	4.0241e-05	87.429	86.769				0				0				0				0				0				0	144580000	144580000	0	18923000	18923000	0	111280000	111280000	0	0	0
AGIKFEPIRPYEFTGR	Unmodified	1879.99	0.994468	629	sp|P17846|CYSI_ECOLI;sp|C4ZZR7|CYSI_ECOBW	yes	no	0	0	2	3;4	1.9717e-11	140.96	138.34				0				0				0				0				0				0	202330000	202330000	0	0	0	0	108060000	108060000	0	94262000	94262000
AGIKHNVLNAK	Unmodified	1163.68	0.677491	379	sp|P10408|SECA_ECOLI;sp|C4ZRJ3|SECA_ECOBW;sp|B1XC75|SECA_ECODH	yes	no	0	0	1	3	0.0061615	51.765	48.465				0				0				0				0				0				0	121280000	121280000	0	0	0	0	76372000	76372000	0	0	0
AGILAQVPAGR	Unmodified	1051.61	0.613828	1180	tr|D0VEX3|D0VEX3_ECOLI;sp|P0AEK2|FABG_ECOLI	yes	no	0	0	0	2	2.0181e-06	97.277	95.61				0				0				0				0	0.012639	0.38536		1	0.0050502	0.16918		1	10968000000	10925000000	42779000	1493600000	1493600000	0	1580400000	1580400000	0	2750500000	2750500000
AGIPLALNK	Unmodified	895.549	0.549102	1659	sp|P37760|RMLD_ECOLI	yes	yes	0	0	0	2	0.09014	32.633	24.803				0				0				0				0				0				0	288200000	288200000	0	0	0	0	0	0	0	162070000	162070000
AGIPWAIVTSGSMPVAR	Unmodified	1711.91	0.907961	1959	sp|P77625|YFBT_ECOLI	yes	yes	0	0	0	2;3	8.5432e-06	101.04	88.545				0				0				0				0				0				0	240320000	240320000	0	14861000	14861000	0	33906000	33906000	0	76428000	76428000
AGIVEFAQALSAR	Unmodified	1331.72	0.719749	361	sp|P15639|PUR9_ECOLI;sp|C5A0U7|PUR9_ECOBW;sp|B1XC09|PUR9_ECODH	yes	no	0	0	0	2;3	3.6304e-14	162.22	109.65				0				0				0				0				0				0	4586700000	4586700000	0	506610000	506610000	0	1083100000	1083100000	0	1289600000	1289600000
AGIVGADGQTHQGAFDLSYLR	Unmodified	2175.07	0.0708801	495	sp|P77488|DXS_ECOLI;sp|C4ZTH7|DXS_ECOBW;sp|B1XF08|DXS_ECODH	yes	no	0	0	0	3	5.3013e-08	93.776	85.115				0				0				0				0				0				0	180240000	180240000	0	0	0	0	0	0	0	99217000	99217000
AGKEEAHGAPLGEEEVALAR	Unmodified	2033.02	0.0177819	1591	sp|P33570|TKT2_ECOLI	yes	yes	0	0	1	3;4	8.9078e-13	137.52	131.04				0				0				0				0				0				0	510960000	510960000	0	0	0	0	0	0	0	0	0
AGKPLLIIAEDVEGEALATLVVNTMR	Oxidation (M)	2738.49	0.488817	444	sp|P0A6F5|CH60_ECOLI;sp|C5A1D5|CH60_ECOBW;sp|B1XDP7|CH60_ECODH	yes	no	0	1	1	3;4	3.1152e-13	114.68	108.43				0				0				0				0	0.082419	0.66426		1				0	1496300000	1444200000	52082000	233920000	233920000	0	184390000	184390000	0	0	0
AGKPLLIIAEDVEGEALATLVVNTMR	Unmodified	2722.49	0.493902	444	sp|P0A6F5|CH60_ECOLI;sp|C5A1D5|CH60_ECOBW;sp|B1XDP7|CH60_ECODH	yes	no	0	0	1	3;4	7.8705e-19	140.57	134.99				0				0				0				0				0				0	2129400000	2129400000	0	190000000	190000000	0	397350000	397350000	0	0	0
AGKPVETVPQIFVDQQHIGGYTDFAAWVK	Unmodified	3200.63	0.629484	1815	sp|P68688|GLRX1_ECOLI	yes	yes	0	0	1	4	2.7895e-21	147.16	146.02				0				0				0				0				0				0	308940000	308940000	0	67711000	67711000	0	101570000	101570000	0	0	0
AGKPYLALNCASIPEDAVESELFGHAPEGK	Unmodified	3169.54	0.539014	728	sp|P07604|TYRR_ECOLI	yes	yes	0	0	1	4	8.7415e-08	83.165	82.172				0				0				0				0				0				0	137750000	137750000	0	0	0	0	79005000	79005000	0	0	0
AGLADPNRPIGSFLFLGPTGVGK	Unmodified	2283.24	0.237552	1765	sp|P63284|CLPB_ECOLI	yes	yes	0	0	1	2;3	1.3586e-32	162.01	162.01	0.028663	0.14695		1	0.061301	0.21396		1				0	0.11376	0.6459		1	0.21118	1.5715		1				0	2996500000	2831100000	165390000	100870000	97933000	2936700	551560000	514090000	37475000	953700000	953700000
AGLADPNRPIGSFLFLGPTGVGKTELCK	Unmodified	2914.54	0.537498	1765	sp|P63284|CLPB_ECOLI	yes	yes	0	0	2	4	0.0022342	46.847	40.81				0				0				0				0				0				0	70788000	70788000	0	0	0	0	0	0	0	0	0
AGLEDHFMGK	Unmodified	1103.51	0.506979	1178	sp|P0AEJ6|EUTB_ECOLI	yes	yes	0	0	0	3	0.00033769	76.228	66.906				0				0				0				0				0				0	70954000	70954000	0	0	0	0	0	0	0	51250000	51250000
AGLENQLPHHFK	Unmodified	1389.72	0.715333	855	sp|P0A9H7|CFA_ECOLI	yes	yes	0	0	0	4	0.11913	19.615	16.038				0				0				0				0				0				0	28717000	28717000	0	0	0	0	0	0	0	0	0
AGLENQLPHHFKDTLR	Unmodified	1874.98	0.975129	855	sp|P0A9H7|CFA_ECOLI	yes	yes	0	0	1	5	0.094894	23.635	20.822				0				0				0				0				0				0	14864000	14864000	0	14864000	14864000	0	0	0	0	0	0
AGLGHEHKPVGSFLFAGPTGVGK	Unmodified	2262.19	0.190936	982	sp|P0ABH9|CLPA_ECOLI	yes	yes	0	0	1	3;4;5	5.266e-25	152.07	152.07	0.20834	1.3285		1				0	0.1551	1.2426		1	0.24796	1.6106		1	0.26447	0.55913		1				0	1620000000	1422500000	197540000	226930000	187930000	39000000	164520000	164520000	0	677550000	579310000
AGLGMMDGVLENVPSAR	Oxidation (M)	1731.83	0.82839	286	sp|P0A8F0|UPP_ECOLI;sp|C4ZX73|UPP_ECOBW;sp|B1XAX3|UPP_ECODH	yes	no	0	1	0	2;3	2.2649e-22	183.36	179.16				0				0				0				0				0				0	712750000	712750000	0	79994000	79994000	0	59861000	59861000	0	173190000	173190000
AGLGMMDGVLENVPSAR	Unmodified	1715.83	0.833475	286	sp|P0A8F0|UPP_ECOLI;sp|C4ZX73|UPP_ECOBW;sp|B1XAX3|UPP_ECODH	yes	no	0	0	0	2;3	2.9276e-22	183.36	166.99				0				0				0				0				0				0	2247400000	2247400000	0	462680000	462680000	0	828910000	828910000	0	720040000	720040000
AGLGMMDGVLENVPSAR	2 Oxidation (M)	1747.82	0.823305	286	sp|P0A8F0|UPP_ECOLI;sp|C4ZX73|UPP_ECOBW;sp|B1XAX3|UPP_ECODH	yes	no	0	2	0	2	8.8851e-10	96.143	79.961				0				0				0				0				0				0	36521000	36521000	0	0	0	0	0	0	0	21165000	21165000
AGLGYVHNSLSNMQPQVAMWR	Unmodified	2358.14	0.13614	419	sp|P0A940|BAMA_ECOLI;sp|C4ZRR9|BAMA_ECOBW;sp|B1XD46|BAMA_ECODH	yes	no	0	0	0	2;3	3.891e-57	250.83	243.25				0				0				0				0				0				0	827850000	827850000	0	119350000	119350000	0	0	0	0	330960000	330960000
AGLGYVHNSLSNMQPQVAMWR	Oxidation (M)	2374.13	0.131054	419	sp|P0A940|BAMA_ECOLI;sp|C4ZRR9|BAMA_ECOBW;sp|B1XD46|BAMA_ECODH	yes	no	0	1	0	3	6.7999e-15	145.17	143.76				0				0				0				0				0				0	128240000	128240000	0	0	0	0	0	0	0	77194000	77194000
AGLGYVHNSLSNMQPQVAMWR	2 Oxidation (M)	2390.13	0.125969	419	sp|P0A940|BAMA_ECOLI;sp|C4ZRR9|BAMA_ECOBW;sp|B1XD46|BAMA_ECODH	yes	no	0	2	0	3	3.7336e-08	97.083	88.127				0				0				0				0				0				0	45499000	45499000	0	0	0	0	0	0	0	0	0
AGLHQAGVDGK	Unmodified	1051.54	0.541057	1457	sp|P24228|DACB_ECOLI	yes	yes	0	0	0	2;3	7.9504e-06	108.72	101.44				0				0				0				0				0				0	597010000	597010000	0	107500000	107500000	0	123560000	123560000	0	84795000	84795000
AGLIGFSK	Unmodified	791.454	0.454139	1180	tr|D0VEX3|D0VEX3_ECOLI;sp|P0AEK2|FABG_ECOLI	yes	no	0	0	0	2	0.00031215	114.28	98.842				0				0				0				0				0				0	7799300000	7799300000	0	861020000	861020000	0	983230000	983230000	0	2818300000	2818300000
AGLINSGGAAGGETDLSDAVR	Unmodified	1929.94	0.939197	838	sp|P0A991|ALF1_ECOLI	yes	yes	0	0	0	2	4.9549e-115	329.35	321.71				0				0				0				0				0				0	572820000	572820000	0	0	0	0	0	0	0	0	0
AGLKVTLPR	Unmodified	953.602	0.6022	841	sp|P0A9A9|FUR_ECOLI	yes	yes	0	0	1	3	0.012137	53.124	50.444				0				0				0				0				0				0	0	0	0	0	0	0	0	0	0	0	0
AGLMPADEAIAK	Unmodified	1185.61	0.606359	290	sp|P0A6P5|DER_ECOLI;sp|C4ZX86|DER_ECOBW;sp|B1XAY6|DER_ECODH	yes	no	0	0	0	2	0.0075659	54.65	50.477				0				0				0				0				0				0	578560000	578560000	0	142510000	142510000	0	0	0	0	272980000	272980000
AGLNEINLPELQAGSSIMPAK	Unmodified	2152.12	0.119804	1013	sp|P0AC38|ASPA_ECOLI	yes	yes	0	0	0	2	1.6106e-10	112.53	108.9				0				0				0				0				0				0	18104000	18104000	0	0	0	0	0	0	0	0	0
AGLNEIR	Unmodified	771.424	0.423902	1122	sp|P0ADS6|YGGE_ECOLI	yes	yes	0	0	0	2	0.0041746	77.741	33.049				0				0				0				0				0				0	832550000	832550000	0	0	0	0	211900000	211900000	0	620650000	620650000
AGLPAQVMIDFSHANSSK	Unmodified	1871.92	0.919982	971	sp|P0AB91|AROG_ECOLI	yes	yes	0	0	0	2;3	5.1697e-12	136.39	122.04				0				0				0				0				0				0	2090400000	2090400000	0	180160000	180160000	0	492260000	492260000	0	658120000	658120000
AGLPAQVMIDFSHANSSK	Oxidation (M)	1887.91	0.914897	971	sp|P0AB91|AROG_ECOLI	yes	yes	0	1	0	3	0.0041026	49.655	44.683				0				0				0				0				0				0	100150000	100150000	0	0	0	0	0	0	0	100150000	100150000
AGLPNSSNALQQWHHLFEAEGTK	Unmodified	2534.23	0.230234	1961	sp|P77689|SUFD_ECOLI	yes	yes	0	0	0	4	2.8043e-08	90.475	86.508				0				0				0				0				0				0	234020000	234020000	0	0	0	0	47348000	47348000	0	83107000	83107000
AGLPNSSNALQQWHHLFEAEGTKR	Unmodified	2690.33	0.331345	1961	sp|P77689|SUFD_ECOLI	yes	yes	0	0	1	4;5	3.9082e-19	147.87	144.07				0				0				0				0				0				0	845640000	845640000	0	66781000	66781000	0	108400000	108400000	0	218120000	218120000
AGLPVNGPR	Unmodified	879.493	0.49265	109	sp|P07639|AROB_ECOLI;sp|C4ZUP4|AROB_ECOBW;sp|B1X736|AROB_ECODH	yes	no	0	0	0	2	0.001964	57.59	34.57				0				0				0				0				0				0	238950000	238950000	0	0	0	0	0	0	0	173050000	173050000
AGLRYSANNYVK	Unmodified	1354.7	0.699348	893	sp|P0A9W9|YRDA_ECOLI	yes	yes	0	0	1	4	0.13732	12.631	3.3089				0				0				0				0				0				0	196930000	196930000	0	0	0	0	0	0	0	0	0
AGLSVDGVFNLTNIDR	Unmodified	1689.87	0.868598	662	sp|P00968|CARB_ECOLI	yes	yes	0	0	0	2	9.6129e-22	179.14	167.69				0				0				0				0				0				0	836080000	836080000	0	81776000	81776000	0	217840000	217840000	0	199570000	199570000
AGLTFLVDLIK	Unmodified	1188.71	0.71181	1207	sp|P0AEX9|MALE_ECOLI	yes	yes	0	0	0	2	6.9431e-16	184.24	141.52				0				0				0				0				0				0	1031000000	1031000000	0	0	0	0	337270000	337270000	0	213450000	213450000
AGLTLGVDPLGGSGIEYWK	Unmodified	1932	0.999278	1611	sp|P36938|PGM_ECOLI	yes	yes	0	0	0	2	1.4507e-32	200.99	196.77				0				0				0				0				0				0	379980000	379980000	0	32340000	32340000	0	74569000	74569000	0	112820000	112820000
AGLTLGVDPLGGSGIEYWKR	Unmodified	2088.1	0.100389	1611	sp|P36938|PGM_ECOLI	yes	yes	0	0	1	2;3	1.0196e-12	139.9	127.27				0				0				0				0				0				0	111500000	111500000	0	0	0	0	0	0	0	0	0
AGLVAPDETTFNYVK	Unmodified	1623.81	0.814438	596	sp|P0A6A6|LEUC_ECOLI;sp|C4ZPZ5|LEUC_ECOBW	yes	no	0	0	0	2	0.00067635	67.136	61.925				0				0				0				0				0				0	579840000	579840000	0	0	0	0	256320000	256320000	0	0	0
AGLVDFAELLLR	Unmodified	1315.75	0.749987	672	sp|P03018|UVRD_ECOLI	yes	yes	0	0	0	2	1.021e-05	102.87	95.742				0				0				0				0				0				0	182260000	182260000	0	15003000	15003000	0	40704000	40704000	0	0	0
AGLVDILGASGAENVQGEVQQK	Unmodified	2182.12	0.122975	479	sp|P0A993|F16PA_ECOLI;sp|B1XEL4|F16PA_ECODH	yes	no	0	0	0	2;3	2.9335e-57	248.46	240.36				0				0				0				0				0				0	232510000	232510000	0	0	0	0	0	0	0	40117000	40117000
AGLVELVEINHVHR	Unmodified	1584.87	0.873624	830	sp|P0A951|ATDA_ECOLI	yes	yes	0	0	0	3;4	2.9205e-07	117.93	110.4				0				0				0				0				0				0	366490000	366490000	0	0	0	0	28554000	28554000	0	188000000	188000000
AGLVGFSVSNLR	Unmodified	1218.67	0.672071	1373	sp|P15254|PUR4_ECOLI	yes	yes	0	0	0	2	1.1359e-05	102.4	94.001				0				0				0				0				0				0	1206100000	1206100000	0	250130000	250130000	0	0	0	0	0	0
AGLYYADHITAVSPTYAR	Unmodified	1967.97	0.974126	118	sp|P0A6U8|GLGA_ECOLI;sp|C4ZVX9|GLGA_ECOBW;sp|B1X774|GLGA_ECODH	yes	no	0	0	0	2;3	6.3974e-15	113.88	90.891				0				0				0				0				0				0	231090000	231090000	0	84673000	84673000	0	0	0	0	0	0
AGMAVGLAGLFIEAHPDPEHAK	Unmodified	2230.12	0.120473	281	tr|D0VE87|D0VE87_ECOLI;sp|P0A715|KDSA_ECOLI;sp|C4ZTQ6|KDSA_ECOBW;sp|B1XAQ6|KDSA_ECODH	yes	no	0	0	0	3;4	2.8486e-11	119.62	118.51				0				0				0				0				0				0	1603400000	1603400000	0	54351000	54351000	0	87133000	87133000	0	853640000	853640000
AGMAVGLAGLFIEAHPDPEHAK	Oxidation (M)	2246.12	0.115387	281	tr|D0VE87|D0VE87_ECOLI;sp|P0A715|KDSA_ECOLI;sp|C4ZTQ6|KDSA_ECOBW;sp|B1XAQ6|KDSA_ECODH	yes	no	0	1	0	4	5.5814e-08	87.352	87.352				0				0				0				0				0				0	164790000	164790000	0	0	0	0	0	0	0	94897000	94897000
AGMAVGLAGLFIEAHPDPEHAKCDGPSALPLAK	Unmodified	3339.67	0.674402	281	tr|D0VE87|D0VE87_ECOLI;sp|P0A715|KDSA_ECOLI;sp|C4ZTQ6|KDSA_ECOBW;sp|B1XAQ6|KDSA_ECODH	yes	no	0	0	1	4;5	1.5153e-11	104.53	103.59				0				0				0				0				0				0	266700000	266700000	0	133280000	133280000	0	0	0	0	0	0
AGMDSHGFGMASVR	Unmodified	1421.62	0.618003	967	sp|P0AB77|KBL_ECOLI	yes	yes	0	0	0	2;3	1.0245e-05	78.326	73.81				0				0				0				0				0				0	632440000	632440000	0	163390000	163390000	0	74736000	74736000	0	289980000	289980000
AGMLFSR	Unmodified	780.395	0.395244	453	sp|P0A9W0|ULAR_ECOLI;sp|C4ZR68|ULAR_ECOBW;sp|B1XDU2|ULAR_ECODH	yes	no	0	0	0	2	0.017035	58.286	37.731				0				0				0				0				0				0	35143000	35143000	0	18684000	18684000	0	0	0	0	0	0
AGMVAGVIVNR	Unmodified	1085.6	0.601549	1351	sp|P12758|UDP_ECOLI	yes	yes	0	0	0	2	7.5571e-06	109.66	89.143				0				0				0				0				0				0	2527000000	2527000000	0	373270000	373270000	0	283370000	283370000	0	708600000	708600000
AGMYTTVQDGGR	Unmodified	1254.57	0.566285	1841	sp|P75745|YBGK_ECOLI	yes	yes	0	0	0	2	0.00019421	79.283	73.113				0				0				0				0				0				0	334800000	334800000	0	0	0	0	0	0	0	114120000	114120000
AGNAQTTGDLAGANYIAGAGAYTYNEPGR	Unmodified	2843.31	0.311063	695	sp|P05825|FEPA_ECOLI	yes	yes	0	0	0	2;3	4.4279e-233	446.68	445.06				0				0				0				0				0				0	614230000	614230000	0	181110000	181110000	0	96424000	96424000	0	108050000	108050000
AGNCSLEEVIMAIK	Oxidation (M)	1549.75	0.748014	597	sp|P09151|LEU1_ECOLI;sp|C4ZPZ7|LEU1_ECOBW	yes	no	0	1	0	2	3.6706e-10	144.55	140.56				0				0				0				0				0				0	187310000	187310000	0	0	0	0	0	0	0	69890000	69890000
AGNCSLEEVIMAIK	Unmodified	1533.75	0.7531	597	sp|P09151|LEU1_ECOLI;sp|C4ZPZ7|LEU1_ECOBW	yes	no	0	0	0	2	3.9525e-14	160.65	152.61				0				0				0				0				0				0	341640000	341640000	0	0	0	0	0	0	0	239980000	239980000
AGNDANRQELLTTLQNLSNDELLPVAR	Unmodified	2964.53	0.526476	319	sp|P00864|CAPP_ECOLI;sp|C5A0C2|CAPP_ECOBW;sp|B1XBC1|CAPP_ECODH	yes	no	0	0	1	3;4;5	1.4007e-84	258.09	258				0	0.1543	0.24359		1				0				0	0.37804	0.7027	215.96	2				0	7875400000	7448500000	426910000	626960000	626960000	0	1835800000	1576100000	259640000	2286900000	2286900000
AGNDHEKEYLVTVDKPITEEFIR	Unmodified	2702.36	0.35516	1580	sp|P32684|RLUF_ECOLI	yes	yes	0	0	2	4;5	1.5877e-05	67.368	66.659				0				0				0				0				0				0	246830000	246830000	0	18544000	18544000	0	100740000	100740000	0	0	0
AGNGETILTSELYTSK	Unmodified	1682.84	0.836295	1909	sp|P76402|YEGP_ECOLI	yes	yes	0	0	0	2	1.4135e-21	172.32	169.46				0				0				0				0				0				0	197810000	197810000	0	0	0	0	0	0	0	103500000	103500000
AGNKGAEAALTALEMINVLK	Unmodified	2013.09	0.0928611	493	sp|P61714|RISB_ECOLI;sp|C4ZTH2|RISB_ECOBW;sp|B1XF03|RISB_ECODH	yes	no	0	0	1	2;3;4	2.5474e-95	312.26	299.22	0.047221	0.60461		1	0.033696	0.14349		1				0	0.048689	0.93235		1	0.04244	0.21729		1				0	3611000000	3468200000	142810000	1100900000	1047700000	53246000	665560000	635290000	30264000	0	0
AGNKGAEAALTALEMINVLK	Oxidation (M)	2029.09	0.0877757	493	sp|P61714|RISB_ECOLI;sp|C4ZTH2|RISB_ECOBW;sp|B1XF03|RISB_ECODH	yes	no	0	1	1	3	4.547e-09	115.42	109.6				0				0				0				0				0				0	49910000	49910000	0	0	0	0	0	0	0	26164000	26164000
AGNTIGQLFR	Unmodified	1075.58	0.577442	212	sp|P12008|AROC_ECOLI;sp|C4ZVM2|AROC_ECOBW;sp|B1X9K2|AROC_ECODH	yes	no	0	0	0	2	9.8276e-06	117.7	103.02				0				0				0				0				0				0	644350000	644350000	0	89165000	89165000	0	0	0	0	308100000	308100000
AGNTNVIHMHGELLK	Unmodified	1632.84	0.84061	1866	sp|P75960|NPD_ECOLI	yes	yes	0	0	0	4	0.035672	35.091	32.23				0				0				0				0				0				0	50338000	50338000	0	0	0	0	0	0	0	0	0
AGNVAADGVIK	Unmodified	1013.55	0.550559	417	sp|P0A6P1|EFTS_ECOLI;sp|C4ZRR2|EFTS_ECOBW;sp|B1XD39|EFTS_ECODH	yes	no	0	0	0	2	1.795e-06	98.898	84.663				0				0	0.0095334	0.37791		1	0.0071975	0.2071		1	0.012981	0.39045		1				0	7947600000	7860000000	87604000	38626000	38626000	0	32806000	32806000	0	2823500000	2779000000
AGPGSLGPVNMPIPVVIDR	Unmodified	1888.02	0.0240533	426	sp|P16659|SYP_ECOLI;sp|C4ZRT7|SYP_ECOBW;sp|B1XD64|SYP_ECODH	yes	no	0	0	0	2;3	3.9216e-49	219.99	218.26	0.012652	0.12471		1				0				0				0				0				0	2856400000	2853100000	3382800	352260000	348880000	3382800	116530000	116530000	0	1262900000	1262900000
AGPGSLGPVNMPIPVVIDR	Oxidation (M)	1904.02	0.0189679	426	sp|P16659|SYP_ECOLI;sp|C4ZRT7|SYP_ECOBW;sp|B1XD64|SYP_ECODH	yes	no	0	1	0	2	1.0285e-32	202.22	197.54				0				0				0				0				0				0	104040000	104040000	0	0	0	0	0	0	0	56051000	56051000
AGPLAGYPVVDMGIR	Unmodified	1514.79	0.791534	88	sp|P0A6M8|EFG_ECOLI;sp|C4ZUJ5|EFG_ECOBW;sp|B1X6J0|EFG_ECODH	yes	no	0	0	0	2;3	5.4692e-12	119.87	113.78	0.019276	0.37765		1	0.028078	1.042		1	0.013039	0.57962		1	0.014446	0.48156		1	0.0241	0.9209		1	0.0055343	0.20636		1	19918000000	19586000000	332350000	1560900000	1532400000	28485000	4099100000	4019800000	79347000	5776100000	5690600000
AGPLAGYPVVDMGIR	Oxidation (M)	1530.79	0.786449	88	sp|P0A6M8|EFG_ECOLI;sp|C4ZUJ5|EFG_ECOBW;sp|B1X6J0|EFG_ECODH	yes	no	0	1	0	2	0.00028634	75.764	72.047				0				0				0				0				0				0	1077500000	1077500000	0	0	0	0	226220000	226220000	0	364770000	364770000
AGPTWTPTAK	Unmodified	1028.53	0.529095	945	sp|P0AAX8|YBIS_ECOLI	yes	yes	0	0	0	2	2.1818e-06	125.75	118.53				0				0				0				0				0				0	1875100000	1875100000	0	375580000	375580000	0	284170000	284170000	0	514930000	514930000
AGQAHSHASLGWETFTDKVISLINQHR	Unmodified	3002.51	0.511101	337	sp|P12295|UNG_ECOLI;sp|C4ZYK3|UNG_ECOBW;sp|B1XBQ7|UNG_ECODH	yes	no	0	0	1	5	0.048667	37.574	37.467				0				0				0	0.4523	1.6752		1				0				0	12225000	8437400	3788000	0	0	0	0	0	0	0	0
AGQEHLVAK	Unmodified	951.514	0.513779	616	sp|P07813|SYL_ECOLI;sp|C4ZWC9|SYL_ECOBW	yes	no	0	0	0	2;3	1.9453e-10	136.36	103.95	0.0093617	0.16101	1.0647	2				0				0				0				0				0	2464400000	2454200000	10229000	790550000	780320000	10229000	189080000	189080000	0	486470000	486470000
AGQLNPDTR	Unmodified	970.483	0.483208	1018	sp|P0AC53|G6PD_ECOLI	yes	yes	0	0	0	2	0.00030024	91.087	89.03				0				0				0				0				0				0	1817500000	1817500000	0	321270000	321270000	0	540410000	540410000	0	0	0
AGQNAMDATVLEITK	Unmodified	1560.78	0.781757	573	sp|P45577|PROQ_ECOLI;sp|C4ZZI8|PROQ_ECOBW;sp|B1XH99|PROQ_ECODH	yes	no	0	0	0	2;3	1.71e-10	144.29	124.62				0				0				0				0				0				0	5740400000	5740400000	0	652810000	652810000	0	801240000	801240000	0	2116300000	2116300000
AGQNAMDATVLEITK	Oxidation (M)	1576.78	0.776672	573	sp|P45577|PROQ_ECOLI;sp|C4ZZI8|PROQ_ECOBW;sp|B1XH99|PROQ_ECODH	yes	no	0	1	0	2	1.2444e-14	157.7	142.31				0				0				0				0				0				0	46910000	46910000	0	0	0	0	0	0	0	0	0
AGQPAQQSDLINVAQLTAQYYVLKPEAGNAEHAVK	Unmodified	3721.91	0.906388	1611	sp|P36938|PGM_ECOLI	yes	yes	0	0	1	4;5	7.9931e-32	166.85	166.13				0				0				0				0				0				0	2821700000	2821700000	0	93098000	93098000	0	365280000	365280000	0	1098100000	1098100000
AGQSVQFDVHQGPK	Unmodified	1496.74	0.73719	835	sp|P0A968|CSPD_ECOLI	yes	yes	0	0	0	2;3	6.0978e-18	136.39	130.12				0				0	0.053899	0.90835		1	0.096907	1.19		1				0	0.050153	0.778		1	1551900000	1476500000	75388000	186020000	186020000	0	333220000	333220000	0	444700000	414340000
AGQTFTFTTDK	Unmodified	1215.58	0.577167	1089	sp|P0AD61|KPYK1_ECOLI	yes	yes	0	0	0	2	3.2089e-08	134.75	134.75				0				0				0				0				0				0	11149000000	11149000000	0	0	0	0	2096300000	2096300000	0	2836700000	2836700000
AGQTSMIAR	Oxidation (M)	949.465	0.465115	966	sp|P0AB71|ALF_ECOLI	yes	yes	0	1	0	2	1.5412e-05	93.098	93.098				0				0				0				0				0	0.020381	0.14431		1	1532500000	1528600000	3935400	166430000	166430000	0	64287000	64287000	0	521410000	521410000
AGQTSMIAR	Unmodified	933.47	0.4702	966	sp|P0AB71|ALF_ECOLI	yes	yes	0	0	0	2	2.155e-10	134.26	123.04	0.036113	0.80515		1	0.035591	1.4241		1	0.018476	0.95374		1				0	0.036695	1.4399		1	0.035888	2.2622		1	35865000000	34885000000	980190000	6522600000	6264100000	258520000	6020900000	5791600000	229320000	7143200000	7003400000
AGQVSFK	Unmodified	735.392	0.391539	95	sp|P0A759|NAGB_ECOLI;sp|C4ZWF4|NAGB_ECOBW;sp|B1X6L1|NAGB_ECODH	yes	no	0	0	0	2	0.0025963	82.671	75.441				0				0				0				0				0				0	184120000	184120000	0	0	0	0	0	0	0	0	0
AGQWQQVQLESWK	Unmodified	1586.78	0.784141	340	sp|P0A7X6|RIMM_ECOLI;sp|C4ZYM6|RIMM_ECOBW;sp|B1XBT0|RIMM_ECODH	yes	no	0	0	0	2	1.5011e-40	237.87	232.16				0	0.068421	0.31225		1				0				0				0				0	1176000000	1154100000	21944000	108860000	108860000	0	191970000	170020000	21944000	417210000	417210000
AGQYAYR	Unmodified	827.393	0.392602	541	sp|P0A7L3|RL20_ECOLI;sp|C4ZYH8|RL20_ECOBW;sp|B1XG23|RL20_ECODH	yes	no	0	0	0	2	6.5351e-06	129.96	129.96	0.044237	0.79607		1				0				0				0				0				0	3469600000	3430600000	39033000	596310000	557270000	39033000	366560000	366560000	0	1332100000	1332100000
AGQYAYRDR	Unmodified	1098.52	0.520656	541	sp|P0A7L3|RL20_ECOLI;sp|C4ZYH8|RL20_ECOBW;sp|B1XG23|RL20_ECODH	yes	no	0	0	1	2;3	0.0008357	72.607	42.44				0				0				0				0				0				0	299190000	299190000	0	30187000	30187000	0	0	0	0	14351000	14351000
AGQYSQFIWDFK	Unmodified	1488.7	0.703765	1484	sp|P26612|AMY2_ECOLI	yes	yes	0	0	0	2	0.00053867	67.952	66.488				0				0				0				0				0				0	23047000	23047000	0	0	0	0	0	0	0	0	0
AGREPSLEDLTSQQTEVELR	Unmodified	2257.12	0.118618	1540	sp|P30958|MFD_ECOLI	yes	yes	0	0	1	3	1.3451e-12	131.3	111.57				0				0				0				0				0				0	75675000	75675000	0	33728000	33728000	0	0	0	0	0	0
AGSATRPFFGVQPALVDNEGNPLEGATEGSLVITDSWPGQAR	Unmodified	4311.12	0.119628	1498	sp|P27550|ACSA_ECOLI	yes	yes	0	0	1	4	7.5209e-19	114.91	114.62				0				0				0				0				0				0	44826000	44826000	0	0	0	0	0	0	0	0	0
AGSGALTLGQPNSPGVPADFAK	Unmodified	2054.04	0.0432684	409	sp|P23893|GSA_ECOLI;sp|C4ZRP7|GSA_ECOBW;sp|B1XD24|GSA_ECODH	yes	no	0	0	0	2;3	7.2899e-66	243.23	237.98				0				0				0	0.052332	0.42858		1				0				0	1505300000	1497300000	8046900	132220000	132220000	0	248360000	248360000	0	437620000	437620000
AGTEVAAAHAGWR	Unmodified	1295.64	0.637082	1596	sp|P33644|YFIH_ECOLI	yes	yes	0	0	0	2;3	1.2971e-13	152.96	142.89				0				0				0				0				0				0	112410000	112410000	0	0	0	0	0	0	0	18963000	18963000
AGTGGDEAALFAGDLFR	Unmodified	1666.8	0.795099	280	sp|P0A7I0|RF1_ECOLI;sp|C4ZTQ2|RF1_ECOBW;sp|B1XAQ2|RF1_ECODH	yes	no	0	0	0	2	2.3671e-08	125.45	108.56				0				0				0				0				0				0	217680000	217680000	0	25008000	25008000	0	79351000	79351000	0	0	0
AGTGIDELLDAILLQAEVLELK	Unmodified	2323.29	0.288644	565	sp|P0A705|IF2_ECOLI;sp|C4ZSQ9|IF2_ECOBW;sp|B1XGY0|IF2_ECODH	yes	no	0	0	0	3	4.3283e-11	115.39	113.23				0				0				0				0				0				0	24626000	24626000	0	0	0	0	5750400	5750400	0	0	0
AGTHDSHGAPLGDAEIALTR	Unmodified	1987.97	0.971166	1495	sp|P27302|TKT1_ECOLI	yes	yes	0	0	0	2;3;4	2.2804e-33	208.28	204.31				0				0				0				0				0				0	8108200000	8108200000	0	1176600000	1176600000	0	1288400000	1288400000	0	1153100000	1153100000
AGTLTDSSLR	Unmodified	1019.52	0.524738	1538	sp|P30864|YAFC_ECOLI	yes	yes	0	0	0	2	0.079602	40.015	29.986				0				0				0				0				0				0	0	0	0	0	0	0	0	0	0	0	0
AGTMSGGEQQMLAIGR	Unmodified	1605.76	0.76031	1428	sp|P22731|LIVF_ECOLI	yes	yes	0	0	0	2	5.9046e-11	136.16	127.12				0				0				0				0				0				0	91305000	91305000	0	50564000	50564000	0	0	0	0	0	0
AGTPEKLDLNPIGTGPFQLQQYQK	Unmodified	2642.37	0.370416	1439	sp|P23847|DPPA_ECOLI	yes	yes	0	0	1	2;3	2.307e-104	323.48	314.46				0				0				0				0				0				0	10651000000	10651000000	0	1888600000	1888600000	0	2845700000	2845700000	0	3628800000	3628800000
AGTPQITILGR	Unmodified	1125.65	0.650607	220	sp|P0A7Y8|RNPA_ECOLI;sp|C4ZYY1|RNPA_ECOBW;sp|B1X9T2|RNPA_ECODH	yes	no	0	0	0	2	0.00020708	67.08	17.799				0				0				0				0				0	0.33214	5.8346		1	567590000	429430000	138160000	0	0	0	0	0	0	0	0
AGTYATTLPAGR	Unmodified	1177.61	0.609136	695	sp|P05825|FEPA_ECOLI	yes	yes	0	0	0	2	8.8463e-06	103.43	100.31				0				0				0				0				0				0	18856000000	18856000000	0	2823800000	2823800000	0	2924400000	2924400000	0	4602400000	4602400000
AGVDFEIVNNESDPR	Unmodified	1660.77	0.769278	1922	sp|P76558|MAO2_ECOLI	yes	yes	0	0	0	2	6.3773e-11	147.7	146.73				0				0				0				0				0				0	444560000	444560000	0	82872000	82872000	0	92666000	92666000	0	77052000	77052000
AGVDVLGISTDKPEK	Unmodified	1527.81	0.814438	1150	sp|P0AE52|BCP_ECOLI	yes	yes	0	0	1	2;3	1.6884e-14	160.81	137.21				0				0				0				0				0				0	9443100000	9443100000	0	1842800000	1842800000	0	1843200000	1843200000	0	1038900000	1038900000
AGVEAGR	Unmodified	658.34	0.339838	86	sp|P60438|RL3_ECOLI;sp|C4ZUH5|RL3_ECOBW;sp|B1X6H1|RL3_ECODH	yes	no	0	0	0	2	0.0021047	87.284	66.729				0				0				0				0				0				0	638930000	638930000	0	0	0	0	0	0	0	276960000	276960000
AGVEVDDR	Unmodified	859.404	0.40356	872	sp|P0A9P0|DLDH_ECOLI	yes	yes	0	0	0	2	0.00070977	87.639	80.744	0.026504	0.51319		1				0				0				0	0.032224	0.79098		1				0	5471500000	5406400000	65146000	1350900000	1316000000	34915000	0	0	0	1244100000	1244100000
AGVEVDDRGFIR	Unmodified	1332.68	0.678613	872	sp|P0A9P0|DLDH_ECOLI	yes	yes	0	0	1	2;3	3.1204e-09	127.87	117.51				0				0				0				0				0				0	5564000000	5564000000	0	767420000	767420000	0	1507100000	1507100000	0	1086900000	1086900000
AGVHFGHQTR	Unmodified	1108.55	0.552624	416	sp|P0A7V0|RS2_ECOLI;sp|C4ZRR1|RS2_ECOBW;sp|B1XD38|RS2_ECODH	yes	no	0	0	0	2;3	2.5478e-08	113.93	112.33				0	0.0090042	0.26346		1	0.0059272	0.34749		1				0				0				0	52778000000	52707000000	71142000	8752900000	8752900000	0	7399600000	7387100000	12472000	10231000000	10173000000
AGVLAEVR	Unmodified	813.471	0.470852	548	sp|P68679|RS21_ECOLI;sp|C4ZQY2|RS21_ECOBW;sp|B1XG70|RS21_ECODH	yes	no	0	0	0	2	0.00098318	91.064	43.982	0.031343	0.69356		1	0.037717	1.5269		1				0	0.029828	1.3318		1	0.039217	1.7092		1				0	38487000000	37534000000	953110000	5995200000	5796800000	198400000	6405900000	6162900000	242970000	11830000000	11830000000
AGVLALNIQR	Unmodified	1053.63	0.629478	1427	sp|P22525|YCBB_ECOLI	yes	yes	0	0	0	2	0.0080087	55.064	46.264				0				0				0				0				0				0	43311000	43311000	0	0	0	0	0	0	0	20947000	20947000
AGVLESSFVAEVK	Unmodified	1334.71	0.708182	237	sp|P05793|ILVC_ECOLI;sp|C4ZZ44|ILVC_ECOBW;sp|B1X9Z0|ILVC_ECODH	yes	no	0	0	0	2	1.7696e-06	107.65	88.823				0				0				0				0				0				0	451780000	451780000	0	0	0	0	0	0	0	222500000	222500000
AGVLNLGDK	Unmodified	885.492	0.491981	1392	sp|P17315|CIRA_ECOLI	yes	yes	0	0	0	2	0.000316	90.15	63.02				0				0				0				0				0				0	542110000	542110000	0	45003000	45003000	0	0	0	0	262400000	262400000
AGVLNLGDKDLSR	Unmodified	1356.74	0.736128	1392	sp|P17315|CIRA_ECOLI	yes	yes	0	0	1	2;3	2.6381e-10	148.52	101.64				0				0				0				0				0				0	4716600000	4716600000	0	371320000	371320000	0	693500000	693500000	0	2196300000	2196300000
AGVLNLGDKDLSRDDYSYNEDGR	Unmodified	2571.18	0.183738	1392	sp|P17315|CIRA_ECOLI	yes	yes	0	0	2	3;4	5.1102e-36	209.01	202.79				0				0				0				0				0				0	5359400000	5359400000	0	481420000	481420000	0	1036600000	1036600000	0	1427800000	1427800000
AGVPAGVFNVVTGSAGAVGNELTSNPLVR	Unmodified	2752.45	0.450792	1468	sp|P25526|GABD_ECOLI	yes	yes	0	0	0	3;4	4.8548e-28	158.72	137.07				0				0				0				0				0				0	435800000	435800000	0	340170000	340170000	0	0	0	0	0	0
AGVPCVPGSDGPLGDDMDKNR	Oxidation (M)	2171.96	0.957566	1452	tr|D0VEZ1|D0VEZ1_ECOLI;sp|P24182|ACCC_ECOLI	yes	no	0	1	1	3	5.0633e-09	104.81	101.2				0				0				0				0				0				0	313450000	313450000	0	45852000	45852000	0	0	0	0	133390000	133390000
AGVPCVPGSDGPLGDDMDKNR	Unmodified	2155.96	0.962652	1452	tr|D0VEZ1|D0VEZ1_ECOLI;sp|P24182|ACCC_ECOLI	yes	no	0	0	1	3	5.7177e-11	118.37	109.71				0				0				0				0				0				0	1148200000	1148200000	0	386060000	386060000	0	404640000	404640000	0	0	0
AGVPGIPPNSTLVFDVELLDVKPAPK	Unmodified	2672.48	0.478904	1720	sp|P45523|FKBA_ECOLI	yes	yes	0	0	1	3	6.5972e-09	90.694	90.032				0				0				0				0				0				0	2160800000	2160800000	0	184320000	184320000	0	353520000	353520000	0	914810000	914810000
AGVPVQDMEMWQFHPTGIAGAGVLVTEGCR	Unmodified	3212.52	0.520544	1014	sp|P0AC41|SDHA_ECOLI	yes	yes	0	0	0	3	2.9433e-36	185.44	181.41				0				0				0				0				0				0	190590000	190590000	0	30830000	30830000	0	42905000	42905000	0	40195000	40195000
AGVPVQDMEMWQFHPTGIAGAGVLVTEGCR	Oxidation (M)	3228.52	0.515459	1014	sp|P0AC41|SDHA_ECOLI	yes	yes	0	1	0	3	8.9423e-21	135.57	131.14				0				0				0				0				0				0	24929000	24929000	0	0	0	0	0	0	0	24929000	24929000
AGVPVQDMEMWQFHPTGIAGAGVLVTEGCRGEGGYLLNK	Unmodified	4144	0.996876	1014	sp|P0AC41|SDHA_ECOLI	yes	yes	0	0	1	4	0.0003609	57.15	56.165				0				0				0				0				0				0	21821000	21821000	0	0	0	0	21821000	21821000	0	0	0
AGVQDLPFTLADSCSAIQPLIVGDNSR	Unmodified	2843.41	0.412357	124	sp|P12998|BIOF_ECOLI;sp|B1X7A6|BIOF_ECODH	yes	no	0	0	0	3	1.4253e-14	123.21	114.8				0				0				0				0				0				0	67064000	67064000	0	0	0	0	0	0	0	0	0
AGVSNLLDILSAVTGQSIPELEK	Unmodified	2353.27	0.274056	661	sp|P00954|SYW_ECOLI	yes	yes	0	0	0	2;3	6.4731e-165	374.17	374.17				0				0				0	0.025523	0.30448		1	0.031063	0.76898		1				0	3197800000	3165300000	32515000	204960000	204960000	0	89377000	89377000	0	55171000	55171000
AGVSNLLDILSAVTGQSIPELEKQFEGK	Unmodified	2942.56	0.560067	661	sp|P00954|SYW_ECOLI	yes	yes	0	0	1	3	9.3897e-44	201.1	199.38				0				0				0				0				0				0	975400000	975400000	0	0	0	0	607400000	607400000	0	0	0
AGVSYVDYHIQFHQR	Unmodified	1818.88	0.880166	273	sp|P21165|PEPQ_ECOLI;sp|C5A021|PEPQ_ECOBW;sp|B1XAK9|PEPQ_ECODH	yes	no	0	0	0	3;4	3.9181e-07	106.55	97.247				0				0				0				0				0				0	1306500000	1306500000	0	75254000	75254000	0	348220000	348220000	0	456340000	456340000
AGVTGAENR	Unmodified	873.43	0.430444	330	sp|P0A877|TRPA_ECOLI;sp|C4ZTV3|TRPA_ECOBW;sp|B1XBK9|TRPA_ECODH	yes	no	0	0	0	2	0.00018447	97.965	65.611				0				0				0				0				0				0	284740000	284740000	0	0	0	0	63105000	63105000	0	182790000	182790000
AGVWPLEDNPLVNAPHIQSELVAEWAHPYSR	Unmodified	3494.74	0.737137	472	sp|P33195|GCSP_ECOLI;sp|C5A0H5|GCSP_ECOBW;sp|B1XEJ0|GCSP_ECODH	yes	no	0	0	0	4	2.3187e-16	125.97	124.41				0				0				0				0				0				0	1451500000	1451500000	0	123090000	123090000	0	240300000	240300000	0	291320000	291320000
AGVYDKNK	Unmodified	893.461	0.460681	589	sp|P61889|MDH_ECOLI;sp|C4ZSX4|MDH_ECOBW;sp|B1XHK9|MDH_ECODH;tr|Q1PI59|Q1PI59_ECOLI	yes	no	0	0	1	2	0.0039793	72.879	62.169				0				0				0				0				0				0	31913000	31913000	0	0	0	0	0	0	0	0	0
AGWCADYNEPTSFLNTMLSNSSMNTAHYK	Unmodified	3309.42	0.416533	1438	sp|P23843|OPPA_ECOLI	yes	yes	0	0	0	2;3;4	6.0148e-164	369.95	369.33	0.087609	3.0109	18.076	2	0.051815	1.4506		1	0.037863	1.6873		1	0.08048	2.028		1	0.08862	2.3203		1	0.075852	1.2224		1	10983000000	10409000000	573830000	2407800000	2218000000	189810000	1158000000	1099200000	58780000	5199300000	5023500000
AGWCADYNEPTSFLNTMLSNSSMNTAHYK	Oxidation (M)	3325.41	0.411447	1438	sp|P23843|OPPA_ECOLI	yes	yes	0	1	0	3;4	6.803e-89	261.78	261.78	0.074474	0.42702		1				0	0.037366	1.2631		1				0				0	0.080516	1.8074		1	3062500000	2962500000	100040000	153750000	145170000	8584100	135390000	135390000	0	2011300000	1949200000
AGWCADYNEPTSFLNTMLSNSSMNTAHYK	2 Oxidation (M)	3341.41	0.406362	1438	sp|P23843|OPPA_ECOLI	yes	yes	0	2	0	3	1.0086e-53	216.71	216.71				0				0				0				0				0				0	219360000	219360000	0	0	0	0	0	0	0	141240000	141240000
AGWCAVMR	Unmodified	949.426	0.426227	166	sp|P22523|MUKB_ECOLI;sp|C4ZQ50|MUKB_ECOBW;sp|B1X8M8|MUKB_ECODH	yes	no	0	0	0	2	0.010198	58.286	58.286				0				0				0				0				0				0	40819000	40819000	0	40819000	40819000	0	0	0	0	0	0
AGWFELSK	Unmodified	936.471	0.470518	1909	sp|P76402|YEGP_ECOLI	yes	yes	0	0	0	2	0.00024011	102.51	82.737				0				0				0	0.043099	0.48823		1				0	0.017737	0.34165		1	1052200000	1034300000	17859000	109000000	109000000	0	82777000	82777000	0	300460000	300460000
AGWLLAR	Unmodified	785.455	0.454808	1370	sp|P15038|HELD_ECOLI	yes	yes	0	0	0	2	0.0058988	72.355	56.201				0	0.017721	0.59396		1	0.0093282	0.3684		1				0	0.01763	0.58369		1	0.011042	0.49698		1	12497000000	12312000000	184190000	0	0	0	2358700000	2311000000	47670000	4686000000	4635300000
AGWPDKNLVMLFQPHR	Unmodified	1907.98	0.982857	377	sp|P17952|MURC_ECOLI;sp|C4ZRI6|MURC_ECOBW;sp|B1XC68|MURC_ECODH	yes	no	0	0	1	3;4	0.00030411	67.136	64.833				0				0				0				0				0				0	55856000	55856000	0	0	0	0	36638000	36638000	0	0	0
AGWPDKNLVMLFQPHR	Oxidation (M)	1923.98	0.977772	377	sp|P17952|MURC_ECOLI;sp|C4ZRI6|MURC_ECOBW;sp|B1XC68|MURC_ECODH	yes	no	0	1	1	4	0.0023248	57.288	55.779				0				0				0				0				0				0	48645000	48645000	0	0	0	0	0	0	0	30512000	30512000
AGYAEDEVVAVSK	Unmodified	1336.65	0.651061	336	sp|P68066|GRCA_ECOLI;sp|C4ZYK2|GRCA_ECOBW;sp|B1XBQ6|GRCA_ECODH	yes	no	0	0	0	2	1.5315e-15	137.09	130.86	0.63576	7.8456		1	0.37017	2.5262		1	0.058669	0.8283		1	0.61485	9.1836		1	0.20078	2.035		1	0.12619	1.9586		1	1810300000	1364700000	445540000	269690000	156760000	112920000	283490000	200230000	83266000	324720000	302300000
AGYDMWPGPYGSGGSR	Unmodified	1656.7	0.69909	1981	sp|Q46851|GPR_ECOLI	yes	yes	0	0	0	2	0.00074043	62.104	56.022				0				0				0				0				0				0	27690000	27690000	0	7495000	7495000	0	0	0	0	0	0
AGYEAWLVGGGVR	Unmodified	1333.68	0.677885	979	sp|P0ABF1|PCNB_ECOLI	yes	yes	0	0	0	2	3.3373e-05	89.189	80.789				0				0				0				0				0				0	108260000	108260000	0	27033000	27033000	0	0	0	0	0	0
AGYGAEAIEDDAK	Unmodified	1308.58	0.583375	1996	sp|Q59385|COPA_ECOLI	yes	yes	0	0	0	2	0.0032551	59.248	54.032				0				0				0				0				0				0	0	0	0	0	0	0	0	0	0	0	0
AGYNLVASATEGQMR	Unmodified	1566.75	0.74604	1158	sp|P0AEB2|DACA_ECOLI	yes	yes	0	0	0	2;3	3.7327e-07	116.58	109.41				0				0				0				0				0				0	1054600000	1054600000	0	202670000	202670000	0	188920000	188920000	0	0	0
AGYNLVASATEGQMR	Oxidation (M)	1582.74	0.740955	1158	sp|P0AEB2|DACA_ECOLI	yes	yes	0	1	0	2	5.0832e-10	128.85	125.59				0				0				0				0				0				0	186350000	186350000	0	0	0	0	0	0	0	110520000	110520000
AGYSLVVADRNPEAIADVIAAGAETASTAK	Unmodified	2930.5	0.49853	992	sp|P0ABQ2|GARR_ECOLI	yes	yes	0	0	1	3	9.5203e-15	109.48	108.03				0				0				0				0				0				0	105820000	105820000	0	0	0	0	0	0	0	36367000	36367000
AGYVPESVPLEHHMFGMMLGK	Unmodified	2329.11	0.105751	582	sp|P11875|SYR_ECOLI;sp|C4ZQG0|SYR_ECOBW;sp|B1XHE4|SYR_ECODH	yes	no	0	0	0	4	0.001051	57.41	55.653				0				0				0				0				0				0	45327000	45327000	0	26614000	26614000	0	0	0	0	0	0
AHALFTR	Unmodified	814.445	0.444972	379	sp|P10408|SECA_ECOLI;sp|C4ZRJ3|SECA_ECOBW;sp|B1XC75|SECA_ECODH	yes	no	0	0	0	2	0.019233	57.281	48.94				0				0				0				0				0				0	137620000	137620000	0	0	0	0	0	0	0	0	0
AHEFTFQQLR	Unmodified	1275.64	0.63602	168	sp|P0A7E1|PYRD_ECOLI;sp|C4ZQ71|PYRD_ECOBW;sp|B1X8P9|PYRD_ECODH	yes	no	0	0	0	2;3	6.3089e-06	116.05	113.01				0				0				0				0				0				0	894120000	894120000	0	144340000	144340000	0	153460000	153460000	0	317520000	317520000
AHEGSTGFIPAGMDGNAEVIGAYAWAHEMSSGK	Unmodified	3347.5	0.49756	513	sp|P0A6K6|DEOB_ECOLI;sp|C4ZT65|DEOB_ECOBW;sp|B1XFJ3|DEOB_ECODH	yes	no	0	0	0	3	6.6594e-40	175.9	175.67				0				0				0				0				0				0	6537300	6537300	0	0	0	0	0	0	0	0	0
AHEGSTGFIPAGMDGNAEVIGAYAWAHEMSSGK	Oxidation (M)	3363.49	0.492475	513	sp|P0A6K6|DEOB_ECOLI;sp|C4ZT65|DEOB_ECOBW;sp|B1XFJ3|DEOB_ECODH	yes	no	0	1	0	4	0.0012174	51.715	51.699				0				0				0				0				0				0	32692000	32692000	0	0	0	0	0	0	0	32692000	32692000
AHEIAGEEFNLSSTK	Unmodified	1631.78	0.779115	645	sp|P00582|DPO1_ECOLI	yes	yes	0	0	0	2;3	1.2015e-14	161.24	156.88				0				0				0				0				0				0	407160000	407160000	0	0	0	0	42323000	42323000	0	175870000	175870000
AHEILESR	Unmodified	953.493	0.493044	1509	sp|P28304|QOR1_ECOLI	yes	yes	0	0	0	2;3	0.00094414	85.676	76.903				0				0				0				0				0				0	385660000	385660000	0	59905000	59905000	0	0	0	0	75601000	75601000
AHELGLKPR	Unmodified	1019.59	0.587613	1405	sp|P21151|FADA_ECOLI	yes	yes	0	0	1	3	0.00024149	83.998	77.705				0				0				0				0				0				0	252400000	252400000	0	0	0	0	0	0	0	83099000	83099000
AHELPCNADFWLAVQQELLPLVK	Unmodified	2690.39	0.389043	1358	sp|P13039|FES_ECOLI	yes	yes	0	0	0	3	4.3693e-20	151.42	150.55				0				0				0				0				0				0	706410000	706410000	0	0	0	0	386910000	386910000	0	0	0
AHFGFNMPILYNAR	Unmodified	1649.81	0.813667	159	sp|P37666|GHRB_ECOLI;sp|C4ZXE2|GHRB_ECOBW;sp|B1X8G8|GHRB_ECODH	yes	no	0	0	0	2;3	1.4246e-14	167.71	157.91				0				0				0				0				0				0	1619600000	1619600000	0	223210000	223210000	0	194840000	194840000	0	540070000	540070000
AHFGFNMPILYNAR	Oxidation (M)	1665.81	0.808581	159	sp|P37666|GHRB_ECOLI;sp|C4ZXE2|GHRB_ECOBW;sp|B1X8G8|GHRB_ECODH	yes	no	0	1	0	3	0.0001284	77.813	73.196				0				0				0				0				0				0	121950000	121950000	0	0	0	0	0	0	0	121950000	121950000
AHFGWIDR	Unmodified	1000.49	0.487899	1911	sp|P76418|YEGU_ECOLI	yes	yes	0	0	0	3	0.015793	48.756	39.983				0				0				0				0				0				0	0	0	0	0	0	0	0	0	0	0	0
AHFSYSDSAEMLSGNSDLNEK	Unmodified	2300.99	0.985555	166	sp|P22523|MUKB_ECOLI;sp|C4ZQ50|MUKB_ECOBW;sp|B1X8M8|MUKB_ECODH	yes	no	0	0	0	3	2.5569e-08	100.01	99.972				0				0				0				0				0				0	135070000	135070000	0	22607000	22607000	0	0	0	0	52542000	52542000
AHFVTIFAK	Unmodified	1032.58	0.575651	459	sp|P0A9M5|XGPT_ECOLI;sp|C4ZT95|XGPT_ECOBW;sp|B1XDY1|XGPT_ECODH	yes	no	0	0	0	2;3	1.5189e-11	172.23	155				0				0				0				0				0				0	2338200000	2338200000	0	227940000	227940000	0	127070000	127070000	0	952210000	952210000
AHGFAVSLDSDDVETR	Unmodified	1717.79	0.790742	1875	sp|P76034|YCIT_ECOLI	yes	yes	0	0	0	3	0.00026848	70.451	67.755				0				0				0				0				0				0	47972000	47972000	0	47972000	47972000	0	0	0	0	0	0
AHGGENIHIISK	Unmodified	1274.67	0.673134	1089	sp|P0AD61|KPYK1_ECOLI	yes	yes	0	0	0	2;3;4	1.1825e-16	149.82	141.42				0				0				0				0				0				0	22111000000	22111000000	0	1669000000	1669000000	0	3992900000	3992900000	0	7357000000	7357000000
AHGIAVPENTR	Unmodified	1163.6	0.60472	858	sp|P0A9J4|PANE_ECOLI	yes	yes	0	0	0	2	0.00078879	66.267	58.401				0				0				0				0				0				0	33779000	33779000	0	17441000	17441000	0	0	0	0	16338000	16338000
AHGRPVRQPGK	Unmodified	1201.68	0.679222	596	sp|P0A6A6|LEUC_ECOLI;sp|C4ZPZ5|LEUC_ECOBW	yes	no	0	0	2	3;4	0.052016	33.89	26.872				0				0				0				0				0				0	56854000	56854000	0	0	0	0	18239000	18239000	0	0	0
AHGTIAEVVNHFK	Unmodified	1421.74	0.741547	1486	tr|D0VEY7|D0VEY7_ECOLI;sp|P26647|PLSC_ECOLI	yes	no	0	0	0	3	0.0031845	56.139	47.439				0				0				0				0				0				0	63058000	63058000	0	0	0	0	0	0	0	63058000	63058000
AHHLDAHYITR	Unmodified	1332.67	0.668717	860	sp|P0A9J8|PHEA_ECOLI	yes	yes	0	0	0	2;4	4.3721e-05	89.301	89.301				0				0				0				0				0				0	937420000	937420000	0	228250000	228250000	0	161620000	161620000	0	366240000	366240000
AHHMDANLPQDFQILDSEDQLR	Oxidation (M)	2608.2	0.197614	672	sp|P03018|UVRD_ECOLI	yes	yes	0	1	0	4	1.6175e-05	70.959	69.872				0				0				0				0				0				0	16374000	16374000	0	0	0	0	0	0	0	0	0
AHHVGEWASLR	Unmodified	1261.63	0.631603	951	sp|P0AB14|YCCJ_ECOLI	yes	yes	0	0	0	2;3;4	3.8531e-05	92.611	84.541				0				0				0				0				0				0	785450000	785450000	0	29968000	29968000	0	0	0	0	731840000	731840000
AHHYPSELSGGQQQR	Unmodified	1693.79	0.79208	1338	sp|P10346|GLNQ_ECOLI	yes	yes	0	0	0	2;3;4	5.9853e-33	195.16	195.16	0.053104	0.5641		1	0.14727	1.2681		1	0.03098	0.27927		1				0	0.17335	1.3777		1	0.0414	0.26774	0.28495	2	2678700000	2519500000	159170000	340840000	315360000	25484000	515310000	470740000	44570000	862620000	843530000
AHIEEMKK	Unmodified	984.506	0.506251	1980	sp|Q46829|BGLA_ECOLI	yes	yes	0	0	1	3	0.0006795	82.426	76.391				0				0	0.022703	0.17884		1	0.044257	0.50948		1				0	0.016593	0.11475		1	1475000000	1425300000	49607000	0	0	0	0	0	0	582650000	563480000
AHIVATNPPFGSAAGTNITR	Unmodified	1994.03	0.0333724	748	sp|P08957|T1MK_ECOLI	yes	yes	0	0	0	2;3	7.4545e-13	139.11	136.76				0				0				0				0				0				0	403610000	403610000	0	0	0	0	0	0	0	174430000	174430000
AHIVELVR	Unmodified	935.555	0.55525	462	sp|P0A7B5|PROB_ECOLI;sp|C4ZT99|PROB_ECOBW;sp|B1XDY5|PROB_ECODH	yes	no	0	0	0	3	0.0019189	69.998	23.573				0				0				0				0				0				0	351530000	351530000	0	48630000	48630000	0	0	0	0	121950000	121950000
AHIVTPADER	Unmodified	1107.57	0.567272	1367	sp|P14294|TOP3_ECOLI	yes	yes	0	0	0	2	0.0045752	63.073	52.702				0				0				0				0				0				0	0	0	0	0	0	0	0	0	0	0	0
AHKDLDLAK	Unmodified	1009.56	0.555644	230	sp|P0ABA0|ATPF_ECOLI;sp|B1X9W4|ATPF_ECODH	yes	no	0	0	1	2;3	2.4073e-05	110.53	98.371				0				0				0				0				0				0	3938100000	3938100000	0	875240000	875240000	0	87031000	87031000	0	1305800000	1305800000
AHKGHISNAIR	Unmodified	1202.66	0.663238	320	sp|P23908|ARGE_ECOLI;sp|C5A0C3|ARGE_ECOBW;sp|B1XBC2|ARGE_ECODH	yes	no	0	0	1	2;3;4	1.3404e-06	98.407	94.067				0	0.043278	0.11398		1				0	0.021173	0.10802		1	0.045159	0.099967		1				0	667110000	656000000	11108000	66685000	66685000	0	145810000	140050000	5757800	128120000	128120000
AHKPGSATIALNK	Unmodified	1306.74	0.735734	345	sp|P0A832|SSRP_ECOLI;sp|C4ZYN7|SSRP_ECOBW;sp|B1XBU0|SSRP_ECODH	yes	no	0	0	1	2;3	9.4414e-16	139.78	129.14				0				0				0	0.074531	0.58682		1				0				0	1109100000	1079600000	29528000	123280000	123280000	0	181620000	181620000	0	235360000	235360000
AHKPGSATIALNKR	Unmodified	1462.84	0.836845	345	sp|P0A832|SSRP_ECOLI;sp|C4ZYN7|SSRP_ECOBW;sp|B1XBU0|SSRP_ECODH	yes	no	0	0	2	3;4	6.1623e-08	125.97	122.89				0				0				0				0				0	0.030282	0.033816		1	1962000000	1952300000	9723700	280920000	280920000	0	167130000	167130000	0	475870000	475870000
AHLAPFVPGHSVVQIEGMLTR	Oxidation (M)	2274.19	0.194306	472	sp|P33195|GCSP_ECOLI;sp|C5A0H5|GCSP_ECOBW;sp|B1XEJ0|GCSP_ECODH	yes	no	0	1	0	3;4	1.3631e-19	159.06	158.19				0				0				0				0				0				0	409140000	409140000	0	0	0	0	0	0	0	57939000	57939000
AHLAPFVPGHSVVQIEGMLTR	Unmodified	2258.2	0.199392	472	sp|P33195|GCSP_ECOLI;sp|C5A0H5|GCSP_ECOBW;sp|B1XEJ0|GCSP_ECODH	yes	no	0	0	0	3;4	1.5377e-19	156.08	154.56				0				0				0				0				0				0	708520000	708520000	0	92417000	92417000	0	0	0	0	55306000	55306000
AHLLKPYLTSR	Unmodified	1297.75	0.750656	937	sp|P0AAT4|YBDG_ECOLI	yes	yes	0	0	1	3	0.004217	55.258	49.845				0				0				0				0				0				0	41991000	41991000	0	0	0	0	0	0	0	41991000	41991000
AHLLPLGIEQLPALK	Unmodified	1611.97	0.971213	580	sp|P76291|CMOB_ECOLI;sp|C4ZQF5|CMOB_ECOBW;sp|B1XHD9|CMOB_ECODH	yes	no	0	0	0	3	1.2801e-07	120.84	120.18				0				0				0				0				0				0	74479000	74479000	0	0	0	0	0	0	0	32364000	32364000
AHNPYGDGQACSR	Unmodified	1431.6	0.59496	1499	sp|P27828|WECB_ECOLI	yes	yes	0	0	0	2;3	6.8515e-05	80.746	80.406				0				0				0				0				0				0	387820000	387820000	0	84495000	84495000	0	86282000	86282000	0	19118000	19118000
AHPADVLPQEMDKLR	Unmodified	1718.88	0.877389	1497	sp|P27431|ROXA_ECOLI	yes	yes	0	0	1	3;4	4.4989e-05	85.493	83.631				0				0				0				0				0				0	493540000	493540000	0	0	0	0	0	0	0	391770000	391770000
AHPDVELYTASIDQGLNEHGYIIPGLGDAGDK	Unmodified	3364.62	0.621164	286	sp|P0A8F0|UPP_ECOLI;sp|C4ZX73|UPP_ECOBW;sp|B1XAX3|UPP_ECODH	yes	no	0	0	0	3;4	7.5216e-40	177.92	175.6				0				0				0				0				0				0	607360000	607360000	0	72746000	72746000	0	0	0	0	309840000	309840000
AHPDVELYTASIDQGLNEHGYIIPGLGDAGDKIFGTK	Unmodified	3910.94	0.937747	286	sp|P0A8F0|UPP_ECOLI;sp|C4ZX73|UPP_ECOBW;sp|B1XAX3|UPP_ECODH	yes	no	0	0	1	3;4;5	2.2364e-67	228.33	227.88				0				0				0				0				0				0	7731700000	7731700000	0	1099300000	1099300000	0	1227000000	1227000000	0	1289400000	1289400000
AHPDVFNILLQVLDDGR	Unmodified	1921.01	0.00576066	1765	sp|P63284|CLPB_ECOLI	yes	yes	0	0	0	3	7.2733e-08	114.96	100.79				0				0				0	0.24467	1.3188		1				0				0	295610000	282250000	13368000	0	0	0	0	0	0	185790000	185790000
AHPDVFNILLQVLDDGRLTDGQGR	Unmodified	2648.37	0.367062	1765	sp|P63284|CLPB_ECOLI	yes	yes	0	0	1	3;4	2.3338e-25	140.59	135.25				0				0				0				0	0.21143	0.36222		1				0	324200000	300520000	23681000	0	0	0	148230000	148230000	0	0	0
AHPQLAEEFTR	Unmodified	1297.64	0.641499	1591	sp|P33570|TKT2_ECOLI	yes	yes	0	0	0	2;3	2.7023e-05	101.89	85.115				0				0				0				0				0				0	238500000	238500000	0	70191000	70191000	0	0	0	0	82965000	82965000
AHPQLAEEFTRR	Unmodified	1453.74	0.74261	1591	sp|P33570|TKT2_ECOLI	yes	yes	0	0	1	3	0.061289	31.136	26.041				0				0				0				0				0				0	90626000	90626000	0	0	0	0	0	0	0	0	0
AHPSLTLHQDPVYVTR	Unmodified	1832.95	0.953331	1874	sp|P76015|DHAK_ECOLI	yes	yes	0	0	0	2;3;4	4.771e-16	165.58	152.79				0				0				0	0.10943	1.2965		1				0				0	1441000000	1412600000	28378000	260550000	260550000	0	201820000	201820000	0	330890000	330890000
AHQHGIAAVALHNSHHIGR	Unmodified	2025.05	0.0517569	1531	sp|P30178|YBIC_ECOLI	yes	yes	0	0	0	4;5	1.8063e-06	92.39	89.957				0				0				0				0				0				0	528780000	528780000	0	0	0	0	0	0	0	0	0
AHQIENNPR	Unmodified	1077.53	0.531555	530	sp|P0AFI7|PDXH_ECOLI;sp|C4ZYA1|PDXH_ECOBW;sp|B1XFV0|PDXH_ECODH	yes	no	0	0	0	2;3	0.00071948	74.269	61.441				0				0				0				0				0				0	76101000	76101000	0	26283000	26283000	0	0	0	0	0	0
AHQQQFDGWVNEALAAQK	Unmodified	2039.98	0.981337	1252	sp|P0AFM2|PROX_ECOLI	yes	yes	0	0	0	2;3	8.2762e-95	315.2	306.58				0				0				0				0				0				0	403260000	403260000	0	8890900	8890900	0	20060000	20060000	0	55270000	55270000
AHRPIIDELQER	Unmodified	1475.78	0.784475	1407	sp|P21170|SPEA_ECOLI	yes	yes	0	0	1	2;3;4	8.1093e-14	159.5	152.37				0				0				0				0				0				0	2783000000	2783000000	0	394880000	394880000	0	304630000	304630000	0	860900000	860900000
AHTQQFHHWQVLSR	Unmodified	1773.88	0.881169	509	sp|P39406|RSMC_ECOLI;sp|B1XFI0|RSMC_ECODH	yes	no	0	0	0	3;4	8.2461e-10	133.48	131				0				0				0				0				0				0	267110000	267110000	0	202130000	202130000	0	0	0	0	64978000	64978000
AHVGDEEHR	Unmodified	1048.47	0.46862	1034	sp|P0ACB7|HEMY_ECOLI	yes	yes	0	0	0	2;3	1.4752e-08	149.72	138.56				0				0				0				0				0				0	31419000	31419000	0	3816800	3816800	0	0	0	0	3330100	3330100
AHVGDFIFTSK	Unmodified	1220.62	0.618973	837	sp|P0A988|DPO3B_ECOLI	yes	yes	0	0	0	3	4.3062e-05	90.827	78.211				0				0				0				0				0				0	387100000	387100000	0	0	0	0	90575000	90575000	0	139460000	139460000
AHVIAGAGHWVHAEKPDAVLR	Unmodified	2233.19	0.186853	1840	sp|P75736|YBFF_ECOLI	yes	yes	0	0	1	4;5	2.6966e-14	130.05	128.78				0				0				0				0				0				0	366970000	366970000	0	0	0	0	0	0	0	288340000	288340000
AHVKGESTEALLPNMVATSLAK	Unmodified	2266.2	0.199117	160	sp|P00961|SYGB_ECOLI;sp|C4ZXE9|SYGB_ECOBW;sp|B1X8H5|SYGB_ECODH	yes	no	0	0	1	3;4	1.0327e-08	102.66	99.937				0				0				0				0				0				0	2207900000	2207900000	0	91212000	91212000	0	486640000	486640000	0	592820000	592820000
AHVTAETPK	Unmodified	952.498	0.497795	1227	sp|P0AF96|TABA_ECOLI	yes	yes	0	0	0	2;3	4.935e-06	126.31	124.13	0.022809	1.0067		1	0.026898	0.72	0.042879	2				0	0.028855	0.76726		1				0				0	8397700000	8200900000	196760000	4242700000	4154900000	87837000	2696900000	2625400000	71441000	164670000	164670000
AHWSFTPGTR	Unmodified	1158.56	0.557041	1487	sp|P26648|FTSP_ECOLI	yes	yes	0	0	0	3	0.024723	37.556	32.458				0				0				0				0				0				0	15944000	15944000	0	0	0	0	15944000	15944000	0	0	0
AHYDGVLGINIGK	Unmodified	1355.72	0.719749	168	sp|P0A7E1|PYRD_ECOLI;sp|C4ZQ71|PYRD_ECOBW;sp|B1X8P9|PYRD_ECODH	yes	no	0	0	0	2;3	1.3798e-06	112.08	98.339				0				0				0				0				0				0	353290000	353290000	0	50776000	50776000	0	56552000	56552000	0	101360000	101360000
AHYVDIIFGPQTLHR	Unmodified	1765.93	0.926388	53	sp|P0AEI1|MIAB_ECOLI;sp|B1X656|MIAB_ECODH	yes	no	0	0	0	4	4.3529e-06	103.76	100.9				0				0				0				0				0				0	39270000	39270000	0	0	0	0	0	0	0	0	0
AHYVLMNVEAPQEVIDELETTFR	Oxidation (M)	2719.32	0.316332	454;663	sp|C4ZR77|RS6_ECOBW;sp|B1XDV1|RS6_ECODH;sp|P02358|RS6_ECOLI	no	no	0	1	0	2;3	6.3261e-71	269.14	261.51				0				0				0				0				0				0	5274200000	5274200000	0	442480000	442480000	0	588660000	588660000	0	2611600000	2611600000
AHYVLMNVEAPQEVIDELETTFR	Unmodified	2703.32	0.321417	454;663	sp|C4ZR77|RS6_ECOBW;sp|B1XDV1|RS6_ECODH;sp|P02358|RS6_ECOLI	no	no	0	0	0	2;3	1.4456e-133	354.14	339.52				0				0				0				0				0				0	14284000000	14284000000	0	2173900000	2173900000	0	3266200000	3266200000	0	2003700000	2003700000
AIAAGASAVMVGSMLAGTEESPGEIELYQGR	Unmodified	3064.48	0.484536	1108	sp|P0ADG7|IMDH_ECOLI	yes	yes	0	0	0	3;4	3.1352e-37	187.51	186.99				0				0				0				0				0				0	57708000	57708000	0	0	0	0	0	0	0	46059000	46059000
AIAAIPEMHELNIGHAIIGR	Unmodified	2125.15	0.146628	789	sp|P0A794|PDXJ_ECOLI	yes	yes	0	0	0	3;4	6.0381e-10	125.73	122.58				0				0				0				0				0				0	1612300000	1612300000	0	301220000	301220000	0	447790000	447790000	0	580720000	580720000
AIAAIPEMHELNIGHAIIGR	Oxidation (M)	2141.14	0.141543	789	sp|P0A794|PDXJ_ECOLI	yes	yes	0	1	0	3;4	6.6152e-10	125.73	122.29				0				0				0				0				0				0	373330000	373330000	0	0	0	0	0	0	0	323820000	323820000
AIAALDCNDR	Unmodified	1117.52	0.518607	1537	sp|P30863|DKGB_ECOLI	yes	yes	0	0	0	2	0.0057736	57.347	51.386				0				0				0				0				0				0	244800000	244800000	0	0	0	0	0	0	0	179260000	179260000
AIAAVFHK	Unmodified	855.497	0.496673	1414	sp|P21369|PNCA_ECOLI	yes	yes	0	0	0	2	0.0039962	67.032	53.995				0				0				0				0				0				0	60906000	60906000	0	0	0	0	0	0	0	0	0
AIAAVGAENIATNQIELSPYLQNR	Unmodified	2555.33	0.334365	1537	sp|P30863|DKGB_ECOLI	yes	yes	0	0	0	3	9.5318e-06	71.696	64.114				0				0				0				0				0				0	60578000	60578000	0	18030000	18030000	0	0	0	0	0	0
AIAEALGWEDK	Unmodified	1201.6	0.597903	583	sp|P42641|OBG_ECOLI;sp|B1XHF9|OBG_ECODH	yes	no	0	0	0	2	0.0073231	55.261	42.993				0				0				0				0				0				0	24105000	24105000	0	0	0	0	0	0	0	24105000	24105000
AIAEALGWEDKYYLISAASGLGVK	Unmodified	2524.32	0.321341	583	sp|P42641|OBG_ECOLI;sp|B1XHF9|OBG_ECODH	yes	no	0	0	1	3	2.7184e-14	127.3	118.28				0				0				0				0				0				0	119360000	119360000	0	0	0	0	0	0	0	58010000	58010000
AIAEHTDLPQILYNVPSR	Unmodified	2036.07	0.0690892	779	sp|P0A6L2|DAPA_ECOLI	yes	yes	0	0	0	2;3;4	3.1664e-56	259.56	234.2				0				0				0				0				0				0	3544000000	3544000000	0	547260000	547260000	0	1164000000	1164000000	0	0	0
AIAELAHAEQSEVVASAYGDQDLSFGPEYIIPKPFDPR	Unmodified	4130.03	0.0272906	1922	sp|P76558|MAO2_ECOLI	yes	yes	0	0	1	4	8.1576e-17	117.15	116.88				0				0				0				0				0				0	301460000	301460000	0	13275000	13275000	0	116870000	116870000	0	0	0
AIAEQLK	Unmodified	771.449	0.449054	72	sp|P0C018|RL18_ECOLI;sp|C4ZUF9|RL18_ECOBW;sp|B1X6F6|RL18_ECODH	yes	no	0	0	0	2	0.0011353	97.068	39.89	0.033023	1.733		1	0.032807	1.3427		1	0.010177	0.52981		1	0.016915	0.56857		1	0.036438	1.49		1	0.007694	0.32641		1	34594000000	33648000000	945600000	5439800000	5201700000	238080000	6820300000	6561700000	258600000	8419700000	8307900000
AIAESIGIHVEK	Unmodified	1265.7	0.697951	807	sp|P0A8N3|SYK1_ECOLI	yes	yes	0	0	0	2;3	2.5664e-05	88.021	56.424				0				0				0				0				0				0	1094500000	1094500000	0	0	0	0	396360000	396360000	0	0	0
AIAETLAAR	Unmodified	914.519	0.51853	1180	tr|D0VEX3|D0VEX3_ECOLI;sp|P0AEK2|FABG_ECOLI	yes	no	0	0	0	2	4.1674e-06	107.69	78.532				0				0	0.0052314	0.20997		1				0	0.011916	0.4115		1				0	14347000000	14270000000	77456000	2189000000	2189000000	0	2262400000	2262400000	0	4776000000	4750200000
AIAFAVGK	Unmodified	775.459	0.459225	464	sp|P26616|MAO1_ECOLI;sp|C4ZWP8|MAO1_ECOBW;sp|B1XE70|MAO1_ECODH	yes	no	0	0	0	2	0.0043148	65.252	43.121				0				0				0				0				0				0	531750000	531750000	0	71317000	71317000	0	119100000	119100000	0	156920000	156920000
AIAGDSVSGLGTGGMSTK	Unmodified	1607.78	0.782486	462	sp|P0A7B5|PROB_ECOLI;sp|C4ZT99|PROB_ECOBW;sp|B1XDY5|PROB_ECODH	yes	no	0	0	0	2	3.1506e-18	170.79	160.44				0				0				0				0				0				0	827690000	827690000	0	168210000	168210000	0	109860000	109860000	0	220370000	220370000
AIAHLGGSATAIFPAGGATGEHLVSLLADENVPVATVEAK	Unmodified	3854.02	0.0214173	715	sp|P06999|PFKB_ECOLI	yes	yes	0	0	0	4	4.6686e-55	202.66	202.55				0				0				0				0				0				0	1231500000	1231500000	0	78912000	78912000	0	240960000	240960000	0	240780000	240780000
AIAHYEK	Unmodified	830.429	0.428653	167	sp|P18133|PNCB_ECOLI;sp|C4ZQ57|PNCB_ECOBW;sp|B1X8N5|PNCB_ECODH	yes	no	0	0	0	2	0.0033781	80.229	54.779				0				0				0				0				0				0	199790000	199790000	0	0	0	0	46779000	46779000	0	0	0
AIALAAGTCQQLAR	Unmodified	1442.77	0.766382	1469	sp|P25534|UBIH_ECOLI	yes	yes	0	0	0	2	0.00037396	72.681	53.582				0				0				0				0				0				0	64369000	64369000	0	0	0	0	0	0	0	0	0
AIALGAK	Unmodified	642.406	0.406461	656	sp|P00909|TRPC_ECOLI	yes	yes	0	0	0	2	0.06646	38.818	0				0				0				0				0				0				0	91783000	91783000	0	0	0	0	0	0	0	0	0
AIALIELK	Unmodified	869.559	0.558604	1079	sp|P0AD10|YECJ_ECOLI	yes	yes	0	0	0	2	0.0037829	68.224	57.589				0				0				0				0				0				0	559260000	559260000	0	0	0	0	159330000	159330000	0	275420000	275420000
AIALVTGGSR	Unmodified	943.545	0.54508	1741	sp|P52037|YGFF_ECOLI	yes	yes	0	0	0	2	0.012619	50.353	30.577				0				0				0				0				0				0	20108000	20108000	0	0	0	0	0	0	0	0	0
AIAMLNEPEIIK	Unmodified	1340.74	0.737373	1489	sp|P27128|RFAI_ECOLI	yes	yes	0	0	0	3	0.13825	17.587	5.6674				0				0				0				0				0				0	73148000	73148000	0	0	0	0	0	0	0	0	0
AIAPFSDR	Unmodified	875.45	0.450116	1358	sp|P13039|FES_ECOLI	yes	yes	0	0	0	2	0.016604	53.968	28.074				0				0				0				0				0				0	1177600000	1177600000	0	199290000	199290000	0	169180000	169180000	0	302050000	302050000
AIAQAIVYLACAPK	Unmodified	1487.82	0.817021	947	sp|P0AAZ4|RARA_ECOLI	yes	yes	0	0	0	2;3	1.4956e-06	105.65	95.299				0				0				0				0				0				0	11066000	11066000	0	0	0	0	0	0	0	0	0
AIAQVGTISANSDETVGK	Unmodified	1759.9	0.895207	444	sp|P0A6F5|CH60_ECOLI;sp|C5A1D5|CH60_ECOBW;sp|B1XDP7|CH60_ECODH	yes	no	0	0	0	2;3	2.0707e-48	216.29	216.29	0.011051	0.44461		1	0.028233	0.94867		1	0.0050673	0.23581		1	0.044483	1.3873		1	0.10514	2.08	59.21	2	0.018606	0.74391		1	22431000000	21774000000	656720000	2333500000	2308500000	24956000	3105300000	3025800000	79502000	6242200000	6205100000
AIAQVGTISANSDETVGKLIAEAMDK	Unmodified	2631.34	0.342546	444	sp|P0A6F5|CH60_ECOLI;sp|C5A1D5|CH60_ECOBW;sp|B1XDP7|CH60_ECODH	yes	no	0	0	1	3	7.1939e-19	141.36	117.82				0				0				0				0				0				0	29028000	29028000	0	0	0	0	16789000	16789000	0	0	0
AIASAGLPALVSNSFSK	Unmodified	1631.89	0.888271	680	sp|P04693|TYRB_ECOLI	yes	yes	0	0	0	2;3	6.3667e-16	153.72	134.05				0				0				0				0				0				0	900950000	900950000	0	137920000	137920000	0	18800000	18800000	0	401710000	401710000
AIASDCADGMTK	Unmodified	1238.53	0.527123	872	sp|P0A9P0|DLDH_ECOLI	yes	yes	0	0	0	2	2.8643e-15	144.1	143.5	0.026757	1.2296		1	0.029077	0.87197		1	0.019403	0.88786		1	0.021779	0.68719		1				0	0.013669	0.5157		1	17531000000	17183000000	347980000	3390700000	3289500000	101180000	1555500000	1506400000	49067000	5085100000	4991300000
AIASDCADGMTK	Oxidation (M)	1254.52	0.522037	872	sp|P0A9P0|DLDH_ECOLI	yes	yes	0	1	0	2	9.0589e-08	108.56	107.12				0				0				0				0				0				0	433190000	433190000	0	87703000	87703000	0	53061000	53061000	0	0	0
AIATPDR	Unmodified	742.397	0.397353	985	sp|P0ABJ1|CYOA_ECOLI	yes	yes	0	0	0	2	0.0044608	76.847	64.415				0				0				0				0				0				0	1117900000	1117900000	0	0	0	0	0	0	0	463070000	463070000
AIAVQAYQTLGCAGMAR	Unmodified	1779.88	0.876009	778	sp|P0A6J8|DDLA_ECOLI	yes	yes	0	0	0	2;3	3.1651e-30	209.6	202.47				0				0				0				0				0				0	444300000	444300000	0	97235000	97235000	0	132760000	132760000	0	48359000	48359000
AIAVQAYQTLGCAGMAR	Oxidation (M)	1795.87	0.870923	778	sp|P0A6J8|DDLA_ECOLI	yes	yes	0	1	0	2	2.4381e-22	182.57	178.65				0				0				0				0				0				0	148480000	148480000	0	0	0	0	0	0	0	99082000	99082000
AICGVFTAEVAETK	Unmodified	1494.74	0.73883	145	sp|P0A8Q6|CLPS_ECOLI;sp|C4ZY53|CLPS_ECOBW;sp|B1X822|CLPS_ECODH	yes	no	0	0	0	2	0.10132	38.14	33.642				0				0				0				0				0				0	0	0	0	0	0	0	0	0	0	0	0
AIDAAER	Unmodified	744.377	0.376617	1473	sp|P25553|ALDA_ECOLI	yes	yes	0	0	0	2	0.004484	76.774	49.812				0				0				0				0				0				0	68339000	68339000	0	0	0	0	0	0	0	0	0
AIDDAAAGKPFDTSLLETLEGLAHR	Unmodified	2610.33	0.328945	1910	sp|P76403|YEGQ_ECOLI	yes	yes	0	0	1	3;4	1.4273e-60	243.35	223.05				0				0				0				0				0				0	2825500000	2825500000	0	485660000	485660000	0	0	0	0	1062800000	1062800000
AIDDHTLEVTLSEPVPYFYK	Unmodified	2336.16	0.157629	1438	sp|P23843|OPPA_ECOLI	yes	yes	0	0	0	2;3;4	1.8764e-178	387.95	386.04	0.095446	1.1235	83.602	4				0	0.039796	1.9444		1	0.10004	0.77322		1	0.091253	1.7734	85.113	2	0.083962	2.8526		1	17670000000	16910000000	760790000	2278300000	2138600000	139730000	3535100000	3535100000	0	6987300000	6737600000
AIDDLVK	Unmodified	772.433	0.433069	281	tr|D0VE87|D0VE87_ECOLI;sp|P0A715|KDSA_ECOLI;sp|C4ZTQ6|KDSA_ECOBW;sp|B1XAQ6|KDSA_ECODH	yes	no	0	0	0	2	0.0021344	86.472	59.335				0				0				0				0				0				0	2296400000	2296400000	0	278900000	278900000	0	284000000	284000000	0	771620000	771620000
AIDDLVKGFEELDTSK	Unmodified	1778.89	0.89381	281	tr|D0VE87|D0VE87_ECOLI;sp|P0A715|KDSA_ECOLI;sp|C4ZTQ6|KDSA_ECOBW;sp|B1XAQ6|KDSA_ECODH	yes	no	0	0	1	2;3	7.5923e-30	211.06	194.07	0.040203	0.17709		1				0				0				0				0				0	499450000	493960000	5485200	130480000	124990000	5485200	0	0	0	55916000	55916000
AIDDSKIPDVILIDGGK	Unmodified	1767.96	0.96183	55	sp|P0A8G0|UVRC_ECOLI;sp|C4ZQJ1|UVRC_ECOBW;sp|B1X671|UVRC_ECODH	yes	no	0	0	1	3	0.048516	33.37	24.804				0				0				0				0				0				0	56351000	56351000	0	0	0	0	29170000	29170000	0	0	0
AIDEAELVALGK	Unmodified	1227.67	0.671068	619	sp|C4ZXI2|SELA_ECOBW;sp|P0A821|SELA_ECOLI	yes	no	0	0	0	2	3.2714e-05	93.623	75.727				0				0				0				0				0				0	116460000	116460000	0	17832000	17832000	0	0	0	0	59134000	59134000
AIDFSDGYYK	Unmodified	1177.53	0.529155	1190	sp|P0AEQ3|GLNH_ECOLI	yes	yes	0	0	0	2	0.00020561	83.862	67.191				0	0.11371	3.3403		1				0	0.082566	2.1416		1				0				0	4520100000	4179700000	340340000	0	0	0	1410300000	1270600000	139750000	1344500000	1268500000
AIDHEMKR	Unmodified	998.497	0.496749	1342	sp|P10902|NADB_ECOLI	yes	yes	0	0	1	2;3	0.00021801	117.89	71.464				0				0				0				0				0				0	355440000	355440000	0	143600000	143600000	0	0	0	0	21478000	21478000
AIDKPFLLPIEDVFSISGR	Unmodified	2116.16	0.156842	1328	tr|A0A0M3KKV1|A0A0M3KKV1_ECODH;sp|P0CE48|EFTU2_ECOLI;sp|P0CE47|EFTU1_ECOLI	yes	no	0	0	1	2;3;4	1.3329e-37	179.42	179.34	0.016418	0.22713		1	0.021213	0.14702	15.348	2				0				0	0.020878	0.93576		1	0.0085296	0.064587	28.763	2	268310000000	265620000000	2684600000	42428000000	42280000000	148060000	52403000000	51329000000	1074100000	20828000000	20828000000
AIDLIDEAASSIR	Unmodified	1372.72	0.719809	1765	sp|P63284|CLPB_ECOLI	yes	yes	0	0	0	2;3	1.1098e-13	155.66	142.26				0				0				0				0				0				0	1068100000	1068100000	0	89964000	89964000	0	213180000	213180000	0	364750000	364750000
AIDLLNQVGIPDPASR	Unmodified	1677.9	0.904984	922	sp|P0AAG0|DPPD_ECOLI	yes	yes	0	0	0	2	4.1679e-07	106.28	93.744				0				0				0				0				0				0	68301000	68301000	0	23816000	23816000	0	0	0	0	28450000	28450000
AIDMHISNLR	Unmodified	1168.6	0.602277	1156	sp|P0AE88|CPXR_ECOLI	yes	yes	0	0	0	2;3	0.0010409	68.132	59.387				0				0				0				0				0				0	1759800000	1759800000	0	299400000	299400000	0	163400000	163400000	0	550610000	550610000
AIDMHISNLRR	Unmodified	1324.7	0.703388	1156	sp|P0AE88|CPXR_ECOLI	yes	yes	0	0	1	4	3.0533e-05	94.465	62.211				0				0				0				0				0				0	203600000	203600000	0	24645000	24645000	0	23373000	23373000	0	51333000	51333000
AIDSSPDKANLTR	Unmodified	1386.71	0.710307	1573	sp|P32160|YIIQ_ECOLI	yes	yes	0	0	1	2;3	0.00012533	75.911	58.795				0				0				0				0				0				0	91487000	91487000	0	0	0	0	0	0	0	71370000	71370000
AIDTAQIYDNEAAVGQAIAESGVPR	Unmodified	2558.26	0.26126	1537	sp|P30863|DKGB_ECOLI	yes	yes	0	0	0	2;3	2.4922e-60	243.27	240.33				0				0				0				0				0				0	154870000	154870000	0	0	0	0	0	0	0	60892000	60892000
AIDVIDEAGAR	Unmodified	1128.58	0.577502	982	sp|P0ABH9|CLPA_ECOLI	yes	yes	0	0	0	2	0.00010675	84.507	36.614				0				0				0				0				0				0	803130000	803130000	0	102320000	102320000	0	98495000	98495000	0	215610000	215610000
AIDVNGVK	Unmodified	814.455	0.454868	397	sp|P00957|SYA_ECOLI;sp|B1XCM5|SYA_ECODH	yes	no	0	0	0	2	0.0037544	68.383	28.279				0				0				0				0				0				0	136420000	136420000	0	0	0	0	0	0	0	136420000	136420000
AIEALTEAIK	Unmodified	1057.6	0.601926	982	sp|P0ABH9|CLPA_ECOLI	yes	yes	0	0	0	2	3.1994e-06	102.52	68.318				0	0.2222	1.1866		1	0.15502	2.1895		1	0.2277	1.799		1	0.23035	0.80129		1	0.16624	2.3526		1	1076400000	874450000	201930000	26295000	0	26295000	223530000	181720000	41818000	325240000	279390000
AIEEGKLESFVTDFYQR	Unmodified	2030.99	0.994921	491	sp|P0A847|TGT_ECOLI;sp|C4ZTG3|TGT_ECOBW;sp|B1XEZ4|TGT_ECODH	yes	no	0	0	1	3	2.551e-22	178.06	164.91				0				0				0				0				0				0	380280000	380280000	0	39132000	39132000	0	176410000	176410000	0	0	0
AIEIKVPDIGADEVEITEILVK	Unmodified	2393.33	0.330508	707	sp|P06959|ODP2_ECOLI	yes	yes	0	0	1	2;3	2.2738e-45	229.99	222.89				0	0.025601	0.11472		1				0				0				0				0	1343900000	1324600000	19325000	88138000	88138000	0	931800000	912470000	19325000	0	0
AIELANQR	Unmodified	913.498	0.498129	289	sp|P04994|EX7L_ECOLI;sp|C4ZX84|EX7L_ECOBW;sp|B1XAY4|EX7L_ECODH	yes	no	0	0	0	2	0.0016573	80.098	46.836				0				0				0				0				0				0	30729000	30729000	0	0	0	0	0	0	0	0	0
AIELLGTMQGGYNIHPLIDALDDAK	Unmodified	2667.36	0.357803	1607	sp|P36683|ACNB_ECOLI	yes	yes	0	0	0	3	1.9766e-30	184.3	175.62				0				0				0				0				0				0	712870000	712870000	0	194930000	194930000	0	0	0	0	0	0
AIENFYISNNK	Unmodified	1311.65	0.645916	1013	sp|P0AC38|ASPA_ECOLI	yes	yes	0	0	0	2	4.3265e-05	83.182	74.775	0.37235	1.763		1				0				0				0				0				0	416540000	381350000	35193000	97417000	62224000	35193000	59856000	59856000	0	99928000	99928000
AIENQAYVAGCNR	Unmodified	1464.68	0.677961	1994	sp|Q47679|YAFV_ECOLI	yes	yes	0	0	0	2	2.9158e-09	131.79	84.915				0				0				0				0				0				0	116820000	116820000	0	0	0	0	26957000	26957000	0	39349000	39349000
AIEPLLLEYLQAGERR	Unmodified	1870.03	0.0312471	1576	sp|P32173|MOBA_ECOLI	yes	yes	0	0	1	3	5.7027e-06	72.315	61.701				0				0				0				0				0				0	0	0	0	0	0	0	0	0	0	0	0
AIEQAINKK	Unmodified	1013.59	0.586944	1879	sp|P76062|RACR_ECOLI	yes	yes	0	0	1	2;3	0.00014979	98.055	62.61				0				0				0				0				0				0	358020000	358020000	0	145880000	145880000	0	0	0	0	117840000	117840000
AIEQTAITR	Unmodified	1001.55	0.550559	1394	sp|P18335|ARGD_ECOLI	yes	yes	0	0	0	2	9.0534e-05	103.55	34.631				0				0				0				0				0				0	7087000000	7087000000	0	1375000000	1375000000	0	0	0	0	1883900000	1883900000
AIEVVGGAAK	Unmodified	913.523	0.523281	606	sp|P77580|ACDH_ECOLI;sp|C4ZTB5|ACDH_ECOBW	yes	no	0	0	0	2	0.012619	50.353	31.25				0				0				0				0				0				0	40123000	40123000	0	0	0	0	0	0	0	0	0
AIEWDEAFK	Unmodified	1107.52	0.523675	1422	sp|P22106|ASNB_ECOLI	yes	yes	0	0	0	2	0.0045167	59.931	44.301				0				0				0				0				0				0	70280000	70280000	0	33624000	33624000	0	0	0	0	0	0
AIEWDEAFKK	Unmodified	1235.62	0.618638	1422	sp|P22106|ASNB_ECOLI	yes	yes	0	0	1	2;3	3.9082e-05	99.815	75.785				0				0				0				0				0				0	2233400000	2233400000	0	312130000	312130000	0	201850000	201850000	0	735590000	735590000
AIFDKYYDLMK	Unmodified	1405.7	0.695174	992	sp|P0ABQ2|GARR_ECOLI	yes	yes	0	0	1	3	0.010144	44.612	40.067				0				0				0				0				0				0	4546400	4546400	0	0	0	0	0	0	0	0	0
AIFLMGPTASGK	Unmodified	1191.63	0.63218	450	sp|P16384|MIAA_ECOLI;sp|C4ZR48|MIAA_ECOBW;sp|B1XDS2|MIAA_ECODH	yes	no	0	0	0	3	0.13145	7.7558	7.7558				0				0				0				0	0.021766	0.45085		1				0	762280000	744290000	17989000	0	0	0	0	0	0	0	0
AIFMDQGR	Unmodified	936.449	0.448736	1662	sp|P37774|YECC_ECOLI	yes	yes	0	0	0	2	0.0049037	61.962	58.57				0				0				0				0				0				0	222170000	222170000	0	101560000	101560000	0	78084000	78084000	0	0	0
AIFPNPDHTLLPGMFVR	Unmodified	1924	0.00292389	1141	sp|P0AE06|ACRA_ECOLI	yes	yes	0	0	0	2;3	7.8134e-08	114.01	110.04				0				0				0				0				0				0	96777000	96777000	0	0	0	0	96777000	96777000	0	0	0
AIFPNPDHTLLPGMFVR	Oxidation (M)	1940	0.997839	1141	sp|P0AE06|ACRA_ECOLI	yes	yes	0	1	0	3	2.0334e-08	124.25	120.27				0				0				0				0				0				0	296750000	296750000	0	0	0	0	0	0	0	114180000	114180000
AIGAGELSPR	Unmodified	969.524	0.524344	1786	sp|P64540|YFCL_ECOLI	yes	yes	0	0	0	2	0.00014	91.658	69.631				0				0				0				0				0				0	544940000	544940000	0	149900000	149900000	0	0	0	0	254460000	254460000
AIGEAKDDDTADILTAASR	Unmodified	1931.94	0.943614	130	sp|P0ABT2|DPS_ECOLI;sp|C4ZXY4|DPS_ECOBW;sp|B1X7E2|DPS_ECODH	yes	no	0	0	1	2;3	1.1914e-17	167.35	161.34				0				0				0				0				0				0	445930000	445930000	0	26071000	26071000	0	0	0	0	222470000	222470000
AIGEVTDVVEK	Unmodified	1158.61	0.613219	291	sp|P60906|SYH_ECOLI;sp|C4ZX89|SYH_ECOBW;sp|B1XAY9|SYH_ECODH	yes	no	0	0	0	2	0.00013599	83.137	62.36				0				0				0				0				0				0	276090000	276090000	0	0	0	0	0	0	0	0	0
AIGEVTDVVEKEMYTFEDR	Unmodified	2230.05	0.0463644	291	sp|P60906|SYH_ECOLI;sp|C4ZX89|SYH_ECOBW;sp|B1XAY9|SYH_ECODH	yes	no	0	0	1	2;3	7.5146e-42	218.88	213.62				0				0				0				0				0				0	964570000	964570000	0	236650000	236650000	0	110060000	110060000	0	282250000	282250000
AIGFLLSK	Unmodified	847.517	0.516739	1234	sp|P0AFF2|NUPC_ECOLI	yes	yes	0	0	0	2	0.027738	46.462	25.942				0				0				0				0				0				0	7300400	7300400	0	0	0	0	0	0	0	0	0
AIGIDIDPQAIQASR	Unmodified	1566.84	0.83657	591	sp|P0A8T1|PRMA_ECOLI;sp|C4ZSZ5|PRMA_ECOBW;sp|B1XHM8|PRMA_ECODH	yes	no	0	0	0	2	3.9252e-07	116	98.369				0				0				0				0				0				0	371660000	371660000	0	50318000	50318000	0	124810000	124810000	0	0	0
AIGIEQPSLVR	Unmodified	1181.68	0.676822	532	sp|P0A8W2|SLYA_ECOLI;sp|C4ZYA5|SLYA_ECOBW;sp|B1XFV4|SLYA_ECODH	yes	no	0	0	0	2	8.4955e-12	152.54	145.08				0				0				0				0				0				0	1215200000	1215200000	0	253200000	253200000	0	399890000	399890000	0	291600000	291600000
AIGINFIDTYIR	Unmodified	1394.76	0.755801	1509	sp|P28304|QOR1_ECOLI	yes	yes	0	0	0	2	4.7526e-09	130.56	99.084				0				0				0				0				0				0	94424000	94424000	0	0	0	0	0	0	0	0	0
AIGTTGR	Unmodified	674.371	0.371138	451	sp|P0A7D4|PURA_ECOLI;sp|C4ZR54|PURA_ECOBW;sp|B1XDS8|PURA_ECODH	yes	no	0	0	0	2	0.0016714	99.139	4.9761				0				0				0				0				0				0	623040000	623040000	0	0	0	0	0	0	0	359780000	359780000
AIHPQYLAQQISHFAADDAIFTCDVGTPTVWAAR	Unmodified	3769.83	0.831114	718	sp|P07003|POXB_ECOLI	yes	yes	0	0	0	4	2.831e-51	210.68	210.28				0				0				0				0				0				0	1036500000	1036500000	0	457590000	457590000	0	0	0	0	0	0
AIHTLWNVLDELDQAWLPVEK	Unmodified	2489.3	0.29546	121	sp|P62707|GPMA_ECOLI;sp|C4ZXS6|GPMA_ECOBW;sp|B1X786|GPMA_ECODH	yes	no	0	0	0	2;3;4	3.206e-115	335.74	314.14				0	0.025874	1.0256		1	0.023882	0.75597		1				0	0.026115	1.1189		1				0	25375000000	25058000000	316880000	4188200000	4188200000	0	6887300000	6732200000	155120000	1421900000	1391900000
AIIDTPPVLVR	Unmodified	1192.72	0.717958	398	sp|P23909|MUTS_ECOLI;sp|C4ZZN7|MUTS_ECOBW;sp|B1XCR0|MUTS_ECODH	yes	no	0	0	0	2	0.0054451	57.203	47.548				0				0				0				0				0				0	78102000	78102000	0	0	0	0	52193000	52193000	0	0	0
AIIFANTK	Unmodified	876.507	0.506903	239	sp|P0A8J8|RHLB_ECOLI;sp|C4ZZ48|RHLB_ECOBW;sp|B1X9Z4|RHLB_ECODH	yes	no	0	0	0	2	0.01689	53.775	16.129				0				0				0				0				0				0	160420000	160420000	0	0	0	0	160420000	160420000	0	0	0
AIIGVMVESHLVEGNQSLESGEPLAYGK	Unmodified	2926.47	0.474623	971	sp|P0AB91|AROG_ECOLI	yes	yes	0	0	0	3	1.557e-35	178.15	170.73				0				0				0				0				0				0	119500000	119500000	0	27764000	27764000	0	0	0	0	91739000	91739000
AIIGVMVESHLVEGNQSLESGEPLAYGK	Oxidation (M)	2942.47	0.469538	971	sp|P0AB91|AROG_ECOLI	yes	yes	0	1	0	3	3.2183e-44	210.56	205.76				0				0				0				0				0				0	70534000	70534000	0	0	0	0	0	0	0	70534000	70534000
AIINDILAGMLDAGHAK	Unmodified	1721.91	0.91344	1423	sp|P22188|MURE_ECOLI	yes	yes	0	0	0	3	1.7726e-12	148.33	128.09				0				0				0				0				0				0	1230400000	1230400000	0	66446000	66446000	0	103220000	103220000	0	432390000	432390000
AIISDVNASDEDR	Unmodified	1403.65	0.652852	75	sp|P0AG59|RS14_ECOLI;sp|B1X6F9|RS14_ECODH	yes	no	0	0	0	2	1.3446e-19	180.09	180.09				0				0				0				0				0				0	1059600000	1059600000	0	0	0	0	138430000	138430000	0	548010000	548010000
AIISDVNASDEDRWNAVLK	Unmodified	2115.06	0.0596467	75	sp|P0AG59|RS14_ECOLI;sp|B1X6F9|RS14_ECODH	yes	no	0	0	1	2;3	3.6306e-66	273.46	262.48	0.018194	0.19943		1	0.021852	0.11839		1				0	0.015193	0.17698		1				0				0	34327000000	34097000000	229490000	3411100000	3352000000	59042000	6561300000	6437100000	124260000	8670900000	8670900000
AIISGRGDEVIELAK	Unmodified	1569.87	0.872621	718	sp|P07003|POXB_ECOLI	yes	yes	0	0	1	3	0.092067	26.591	17.309				0				0				0				0				0				0	89553000	89553000	0	0	0	0	0	0	0	0	0
AIISVHTHDDLGLAVGNSLAAVHAGAR	Unmodified	2664.41	0.409596	597	sp|P09151|LEU1_ECOLI;sp|C4ZPZ7|LEU1_ECOBW	yes	no	0	0	0	4;5	3.8507e-10	99.954	90.388				0				0				0				0				0				0	336100000	336100000	0	0	0	0	0	0	0	286410000	286410000
AIKLDDLPR	Unmodified	1039.6	0.602594	1251	sp|P0AFL6|PPX_ECOLI	yes	yes	0	0	1	3	0.0045224	64.82	52.773				0				0				0				0				0				0	0	0	0	0	0	0	0	0	0	0	0
AIKPLIEDIPAFTYDLPLLYK	Unmodified	2432.36	0.360686	1915	sp|P76507|YFDI_ECOLI	yes	yes	0	0	1	3	1.5659e-05	74.444	73.48				0				0				0				0				0				0	251550000	251550000	0	0	0	0	0	0	0	0	0
AIKPVYDVFK	Unmodified	1178.67	0.669946	1289	sp|P0AG80|UGPB_ECOLI	yes	yes	0	0	1	3	0.00020423	81.017	66.782				0				0				0				0				0				0	232050000	232050000	0	43589000	43589000	0	0	0	0	75066000	75066000
AILAAAGIAEDVK	Unmodified	1240.7	0.702702	794	sp|P0A7S9|RS13_ECOLI	yes	yes	0	0	0	2;3	5.0699e-11	125.82	80.385	0.014189	0.58118		1	0.012548	0.41035		1	0.0059248	0.27246		1	0.010252	0.3066		1	0.012846	0.45765		1	0.0055979	0.25673		1	20702000000	20501000000	201090000	2271900000	2242000000	29936000	2439600000	2403000000	36570000	5563400000	5526200000
AILAAAGIAEDVKISELSEGQIDTLRDEVAK	Unmodified	3224.71	0.714002	794	sp|P0A7S9|RS13_ECOLI	yes	yes	0	0	2	3;4	1.1285e-55	234.37	230.34				0				0				0				0				0				0	8490400000	8490400000	0	672470000	672470000	0	2584200000	2584200000	0	797290000	797290000
AILDSEDDAELAHH	Unmodified	1534.69	0.689965	1955	sp|P77529|YDJN_ECOLI	yes	yes	0	0	0	2;3	8.2252e-28	196.24	196.24				0				0				0				0				0				0	0	0	0	0	0	0	0	0	0	0	0
AILGSMER	Unmodified	875.453	0.453487	555	sp|P0A8M3|SYT_ECOLI;sp|C4ZYI1|SYT_ECOBW;sp|B1XGI1|SYT_ECODH	yes	no	0	0	0	2	0.004643	63.419	16.993				0				0				0				0				0				0	1906700000	1906700000	0	297010000	297010000	0	284940000	284940000	0	519770000	519770000
AILPQAAR	Unmodified	838.502	0.502486	1264	sp|P0AFT2|YECS_ECOLI	yes	yes	0	0	0	2	0.018926	52.403	34.89				0				0				0				0				0				0	41750000	41750000	0	0	0	0	0	0	0	0	0
AILQQIAAVR	Unmodified	1081.66	0.660778	931	sp|P0AAP3|FRMR_ECOLI	yes	yes	0	0	0	2	2.7049e-07	128.36	81.935				0				0				0				0				0				0	593810000	593810000	0	71267000	71267000	0	93517000	93517000	0	158380000	158380000
AILRDPSITK	Unmodified	1112.66	0.655358	758	sp|P09155|RND_ECOLI	yes	yes	0	0	1	3	0.0086494	47.894	21.848				0				0				0				0				0				0	53160000	53160000	0	0	0	0	0	0	0	53160000	53160000
AILVESGQPVEFDEPLVVIE	Unmodified	2182.14	0.140917	977	sp|P0ABD8|BCCP_ECOLI	yes	yes	0	0	0	2;3	2.0013e-12	133.94	128.99				0				0				0				0				0				0	0	0	0	0	0	0	0	0	0	0	0
AILWMIVPK	Unmodified	1069.64	0.635809	356	sp|P0A8T7|RPOC_ECOLI;sp|B1XBZ0|RPOC_ECODH	yes	no	0	0	0	2	7.8478e-06	103.74	103.74	0.08139	0.58443		1	0.065597	0.6401		1	0.051634	1.221		1	0.064803	0.40614		1	0.062866	0.59266		1	0.026388	0.5376		1	2189500000	2068500000	121000000	151660000	141890000	9772000	399230000	368010000	31221000	790110000	750930000
AILWMIVPK	Oxidation (M)	1085.63	0.630723	356	sp|P0A8T7|RPOC_ECOLI;sp|B1XBZ0|RPOC_ECODH	yes	no	0	1	0	2	1.4591e-05	94.114	94.114				0				0	0.043987	0.57671		1				0				0				0	384270000	369440000	14833000	0	0	0	27570000	27570000	0	243330000	228500000
AILYGDK	Unmodified	778.423	0.422505	125	sp|P0A8F8|UVRB_ECOLI;sp|C4ZXV1|UVRB_ECOBW;sp|B1X7A9|UVRB_ECODH	yes	no	0	0	0	2	0.027824	49.442	25.469				0				0				0				0				0				0	106290000	106290000	0	0	0	0	0	0	0	106290000	106290000
AIMASDLGLNPNSAGSDIR	Unmodified	1900.93	0.931275	418	sp|P0A805|RRF_ECOLI;sp|C4ZRR4|RRF_ECOBW;sp|B1XD41|RRF_ECODH	yes	no	0	0	0	2;3	4.918e-111	327.42	303.79				0				0				0				0				0				0	2256100000	2256100000	0	377480000	377480000	0	253120000	253120000	0	561230000	561230000
AIMASDLGLNPNSAGSDIR	Oxidation (M)	1916.93	0.92619	418	sp|P0A805|RRF_ECOLI;sp|C4ZRR4|RRF_ECOBW;sp|B1XD41|RRF_ECODH	yes	no	0	1	0	2;3	1.4973e-53	250.95	226.47				0				0				0				0				0				0	524280000	524280000	0	0	0	0	0	0	0	430580000	430580000
AIMASDLGLNPNSAGSDIRVPLPPLTEER	Oxidation (M)	3048.55	0.554999	418	sp|P0A805|RRF_ECOLI;sp|C4ZRR4|RRF_ECOBW;sp|B1XD41|RRF_ECODH	yes	no	0	1	1	3	4.5328e-54	229.69	224.68				0				0				0				0				0				0	1473000000	1473000000	0	218790000	218790000	0	180840000	180840000	0	348420000	348420000
AIMASDLGLNPNSAGSDIRVPLPPLTEER	Unmodified	3032.56	0.560084	418	sp|P0A805|RRF_ECOLI;sp|C4ZRR4|RRF_ECOBW;sp|B1XD41|RRF_ECODH	yes	no	0	0	1	3;4	3.4361e-55	236.94	228.91				0				0				0				0				0				0	2858400000	2858400000	0	753270000	753270000	0	702320000	702320000	0	258320000	258320000
AIMNQTR	Unmodified	832.423	0.422522	1359	sp|P13445|RPOS_ECOLI	yes	yes	0	0	0	2	0.015817	57.281	17.178	0.061924	0.87177		1				0				0				0				0				0	413640000	382780000	30863000	413640000	382780000	30863000	0	0	0	0	0
AIMNQTR	Oxidation (M)	848.417	0.417436	1359	sp|P13445|RPOS_ECOLI	yes	yes	0	1	0	2	0.02522	49.442	19.275				0				0				0				0				0				0	0	0	0	0	0	0	0	0	0	0	0
AIMVAHNANFDHSFMMAAAER	Unmodified	2333.05	0.0503611	1524	sp|P30014|RNT_ECOLI	yes	yes	0	0	0	4	0.13887	11.635	10.321				0				0				0				0				0				0	13991000	13991000	0	13991000	13991000	0	0	0	0	0	0
AIMVCDEPSTMELK	Unmodified	1622.74	0.735401	95	sp|P0A759|NAGB_ECOLI;sp|C4ZWF4|NAGB_ECOBW;sp|B1X6L1|NAGB_ECODH	yes	no	0	0	0	2	1.683e-17	153.81	153.81				0				0				0	0.068534	0.60678		1				0				0	595160000	583330000	11826000	116530000	116530000	0	0	0	0	137830000	137830000
AIMVCDEPSTMELK	Oxidation (M)	1638.73	0.730315	95	sp|P0A759|NAGB_ECOLI;sp|C4ZWF4|NAGB_ECOBW;sp|B1X6L1|NAGB_ECODH	yes	no	0	1	0	2	5.4547e-14	151.99	145.31				0				0				0				0				0				0	119540000	119540000	0	0	0	0	0	0	0	56014000	56014000
AIMVNGR	Unmodified	759.406	0.406143	67	sp|P0A7V8|RS4_ECOLI;sp|C4ZUF1|RS4_ECOBW;sp|B1X6E8|RS4_ECODH	yes	no	0	0	0	2	0.0019475	91.584	56.479				0				0				0				0				0				0	1865900000	1865900000	0	189370000	189370000	0	252400000	252400000	0	1042900000	1042900000
AINALANPTTNSYK	Unmodified	1476.76	0.757257	844	sp|P0A9C5|GLNA_ECOLI	yes	yes	0	0	0	2	1.0442e-31	182.03	182.03				0				0				0	0.067349	1.3386		1	0.099404	1.7567		1				0	4808100000	4708400000	99737000	477760000	477760000	0	375710000	375710000	0	2142100000	2142100000
AINALANPTTNSYKR	Unmodified	1632.86	0.858368	844	sp|P0A9C5|GLNA_ECOLI	yes	yes	0	0	1	2;3	1.983e-28	198.23	171.87				0	0.048139	0.18787	25.904	2	0.02888	0.16405	12.487	2	0.072554	0.64919		1	0.055539	0.34793		1	0.031618	0.1449		1	9169600000	8673700000	495880000	1253200000	1253200000	0	2608500000	2479700000	128750000	2651900000	2553600000
AINASLQR	Unmodified	871.488	0.487565	333	sp|P08244|PYRF_ECOLI;sp|C4ZTX6|PYRF_ECOBW;sp|B1XBN2|PYRF_ECODH	yes	no	0	0	0	2	0.00041686	106.04	45.606				0				0				0				0				0				0	1662100000	1662100000	0	433850000	433850000	0	0	0	0	689060000	689060000
AINATLSK	Unmodified	816.471	0.470518	1733	sp|P46837|YHGF_ECOLI	yes	yes	0	0	0	2	0.06439	36.772	12.8				0				0				0				0				0				0	103160000	103160000	0	0	0	0	0	0	0	0	0
AINEDAAGNYIHYGVR	Unmodified	1761.84	0.843446	1495	sp|P27302|TKT1_ECOLI	yes	yes	0	0	0	2;3	4.981e-63	268.13	259.56				0	0.45292	13.535		1				0				0				0	0.008731	0.26163		1	6392300000	6105000000	287320000	510130000	510130000	0	1439400000	1167100000	272310000	2191800000	2191800000
AINIGFPNAYDR	Unmodified	1349.67	0.672799	912	sp|P0AA99|YAFK_ECOLI	yes	yes	0	0	0	2	0.00070355	62.528	49.52				0				0				0				0				0				0	122000000	122000000	0	0	0	0	45921000	45921000	0	76078000	76078000
AINVSDQVPAK	Unmodified	1140.61	0.613887	860	sp|P0A9J8|PHEA_ECOLI	yes	yes	0	0	0	2	0.0054723	57.175	32.399				0				0				0				0				0				0	36475000	36475000	0	0	0	0	0	0	0	0	0
AINYGYTDDRVYSK	Unmodified	1663.78	0.7842	838	sp|P0A991|ALF1_ECOLI	yes	yes	0	0	1	2;3	6.0244e-14	159.22	149.42				0				0				0				0				0				0	767310000	767310000	0	162090000	162090000	0	142600000	142600000	0	44712000	44712000
AIPAFGLGTFR	Unmodified	1148.63	0.634229	1537	sp|P30863|DKGB_ECOLI	yes	yes	0	0	0	2	0.00032155	78.342	63.662				0				0				0				0				0				0	411270000	411270000	0	62831000	62831000	0	0	0	0	170540000	170540000
AIPEGAVDNGQLR	Unmodified	1338.69	0.689178	237	sp|P05793|ILVC_ECOLI;sp|C4ZZ44|ILVC_ECOBW;sp|B1X9Z0|ILVC_ECODH	yes	no	0	0	0	2	0.00036413	71.558	49.565				0				0				0				0				0				0	271290000	271290000	0	0	0	0	111100000	111100000	0	0	0
AIPEGAVDNGQLRDVNEAIR	Unmodified	2136.09	0.0923438	237	sp|P05793|ILVC_ECOLI;sp|C4ZZ44|ILVC_ECOBW;sp|B1X9Z0|ILVC_ECODH	yes	no	0	0	1	3	0.0053281	42.639	34.991				0				0				0				0				0				0	88918000	88918000	0	0	0	0	0	0	0	52920000	52920000
AIPGTIR	Unmodified	726.439	0.438824	884	sp|P0A9T0|SERA_ECOLI	yes	yes	0	0	0	2	0.0022944	83.614	39.003				0				0				0				0				0				0	4392600000	4392600000	0	1037000000	1037000000	0	1191400000	1191400000	0	0	0
AIPNYNVMGLAK	Unmodified	1289.68	0.680193	1181	tr|D0VEX5|D0VEX5_ECOLI;sp|P0AEK4|FABI_ECOLI	yes	no	0	0	0	2	2.3795e-10	120.06	120.06	0.035068	1.1194		1	0.034391	0.83545		1	0.018165	0.68753		1	0.036791	0.90854		1	0.029614	0.83733		1	0.012647	0.39107		1	7093100000	6909700000	183470000	880910000	851550000	29360000	906670000	877040000	29632000	2345900000	2296900000
AIPNYNVMGLAK	Oxidation (M)	1305.68	0.675107	1181	tr|D0VEX5|D0VEX5_ECOLI;sp|P0AEK4|FABI_ECOLI	yes	no	0	1	0	2	0.00016436	78.683	68.678				0				0				0				0				0				0	393910000	393910000	0	93823000	93823000	0	0	0	0	0	0
AIPTVYLFQNGQPVDGFQGPQPEEAIR	Unmodified	2970.49	0.487571	1948	sp|P77395|YBBN_ECOLI	yes	yes	0	0	0	3	1.9708e-14	121.48	120.88				0				0				0				0				0				0	75903000	75903000	0	0	0	0	0	0	0	0	0
AIPVQVA	Unmodified	696.417	0.417025	386	sp|P0A790|PAND_ECOLI;sp|C4ZRM4|PAND_ECOBW;sp|B1XCA6|PAND_ECODH	yes	no	0	0	0	2	0.002186	85.061	85.061				0				0				0				0				0				0	0	0	0	0	0	0	0	0	0	0	0
AIPWIFAWTQNR	Unmodified	1501.78	0.783018	319	sp|P00864|CAPP_ECOLI;sp|C5A0C2|CAPP_ECOBW;sp|B1XBC1|CAPP_ECODH	yes	no	0	0	0	2;3	1.687e-19	181.44	176.23				0				0				0				0				0				0	4888600000	4888600000	0	0	0	0	45158000	45158000	0	2749100000	2749100000
AIQAALDELQK	Unmodified	1198.66	0.655752	1757	sp|P60752|MSBA_ECOLI	yes	yes	0	0	0	2	0.00046891	67.879	44.507				0				0				0				0				0				0	35846000	35846000	0	0	0	0	0	0	0	0	0
AIQHGLAIAAGIK	Unmodified	1261.75	0.750656	483	sp|P68767|AMPA_ECOLI;sp|C4ZRD1|AMPA_ECOBW;sp|B1XEN9|AMPA_ECODH	yes	no	0	0	0	2;3	1.6405e-19	177.1	163.67				0				0				0				0				0				0	917760000	917760000	0	140890000	140890000	0	45077000	45077000	0	370330000	370330000
AIQKELGEMDDAPDENEALKR	Unmodified	2371.13	0.132554	868	sp|P0A9M0|LON_ECOLI	yes	yes	0	0	2	3	1.0042e-14	143.74	136.32				0				0				0				0				0				0	97266000	97266000	0	43794000	43794000	0	0	0	0	0	0
AIQQQIENPLAQQILSGELVPGK	Unmodified	2473.35	0.354038	1765	sp|P63284|CLPB_ECOLI	yes	yes	0	0	0	2;3	1.2968e-99	309.99	301.14	0.02967	0.13797		1				0				0				0				0				0	867220000	862070000	5153400	256200000	251040000	5153400	299080000	299080000	0	39442000	39442000
AIQVLCR	Unmodified	858.475	0.474557	982	sp|P0ABH9|CLPA_ECOLI	yes	yes	0	0	0	2	0.001907	92.692	74.873				0				0	0.14546	0.98984		1				0				0				0	523000000	438910000	84084000	37980000	0	37980000	0	0	0	304310000	258200000
AIQVTTGAK	Unmodified	887.508	0.507631	86	sp|P60438|RL3_ECOLI;sp|C4ZUH5|RL3_ECOBW;sp|B1X6H1|RL3_ECODH	yes	no	0	0	0	2	0.00012823	83.948	74.434	0.016618	1.0057		1	0.012169	0.50768		1				0	0.01168	0.43629		1	0.014742	0.63999		1				0	34316000000	33833000000	482640000	9168900000	9016400000	152590000	7469900000	7367100000	102810000	0	0
AIQVTTGAKK	Unmodified	1015.6	0.602594	86	sp|P60438|RL3_ECOLI;sp|C4ZUH5|RL3_ECOBW;sp|B1X6H1|RL3_ECODH	yes	no	0	0	1	2	0.0010619	63.32	31.102				0				0				0				0				0				0	73501000	73501000	0	34709000	34709000	0	0	0	0	27855000	27855000
AIQYNQAIAALNR	Unmodified	1444.78	0.778661	166	sp|P22523|MUKB_ECOLI;sp|C4ZQ50|MUKB_ECOBW;sp|B1X8M8|MUKB_ECODH	yes	no	0	0	0	2	1.4331e-19	179.19	142.05				0				0				0				0				0				0	377350000	377350000	0	70331000	70331000	0	0	0	0	105170000	105170000
AISDVADQQSHLSFDEFLAVAAK	Unmodified	2461.21	0.212519	411	sp|P0AF12|MTNN_ECOLI;sp|C4ZRQ2|MTNN_ECOBW;sp|B1XD29|MTNN_ECODH	yes	no	0	0	0	2;3	1.7654e-85	299.55	293.5				0				0				0				0				0				0	176650000	176650000	0	70403000	70403000	0	0	0	0	21668000	21668000
AISHYQEQQQPR	Unmodified	1483.72	0.716789	1231	sp|P0AFB8|NTRC_ECOLI	yes	yes	0	0	0	2;3	1.5758e-19	182.25	165.04				0	0.10288	0.4121		1				0				0				0				0	225590000	203290000	22303000	0	0	0	152300000	130000000	22303000	23265000	23265000
AISIVDR	Unmodified	772.444	0.444303	792	sp|P0A7B1|PPK_ECOLI	yes	yes	0	0	0	2	0.0028804	81.784	35.413				0				0				0				0				0				0	126990000	126990000	0	0	0	0	0	0	0	126990000	126990000
AISIVTETR	Unmodified	988.555	0.55531	1215	sp|P0AF20|NAGC_ECOLI	yes	yes	0	0	0	2	0.07143	34.755	22.708				0				0				0				0				0				0	16096000	16096000	0	0	0	0	0	0	0	0	0
AISLSGEAQSGR	Unmodified	1174.59	0.594215	1974	sp|P77804|YDGA_ECOLI	yes	yes	0	0	0	2	3.2722e-09	136.53	117.86				0	0.75357	10.63		1				0				0				0	0.026322	0.25715		1	1339800000	1113200000	226560000	242210000	242210000	0	475580000	257950000	217640000	0	0
AISLSGEAQSGRIDAVNEYNQK	Unmodified	2349.16	0.156066	1974	sp|P77804|YDGA_ECOLI	yes	yes	0	0	1	3	0.070445	29.729	21.311				0				0				0				0				0				0	54569000	0	54569000	54569000	0	54569000	0	0	0	0	0
AISLSVR	Unmodified	744.449	0.449388	1287	sp|P0AG67|RS1_ECOLI	yes	yes	0	0	0	2	0.0003502	107.67	61.01				0				0	0.0068241	0.2948		1	0.014517	0.548		1				0	0.0062362	0.37995		1	16913000000	16790000000	122420000	0	0	0	3924800000	3924800000	0	5372500000	5325400000
AISLVEETRPLLPGVR	Unmodified	1749.01	0.0148688	1937	sp|P77247|YNIC_ECOLI	yes	yes	0	0	1	3	1.513e-07	114.21	107.43				0				0				0				0				0				0	1142200000	1142200000	0	225150000	225150000	0	271070000	271070000	0	246270000	246270000
AISSSQENASTESKQ	Unmodified	1565.72	0.716908	1636	sp|P37636|MDTE_ECOLI	yes	yes	0	0	1	2	3.023e-56	238.17	200.99				0				0				0				0				0				0	17467000	17467000	0	11663000	11663000	0	0	0	0	0	0
AISTIAESK	Unmodified	918.502	0.502212	1835	sp|P69908|DCEA_ECOLI	yes	yes	0	0	0	2	0.0014043	61.56	56.019				0				0				0	0.074134	1.518		1				0				0	669390000	629660000	39729000	0	0	0	156010000	156010000	0	0	0
AISYYDYALK	Unmodified	1205.6	0.59684	743	sp|P08395|SPPA_ECOLI	yes	yes	0	0	0	2	0.0080265	55.046	46.763				0				0				0				0				0				0	103930000	103930000	0	0	0	0	0	0	0	0	0
AITDVVNIGIGGSDLGPYMVTEALRPYK	Unmodified	2948.53	0.531744	364	sp|P0A6T1|G6PI_ECOLI;sp|C5A0W2|G6PI_ECOBW;sp|B1XC24|G6PI_ECODH	yes	no	0	0	1	3	1.2259e-35	181.92	177.7				0				0				0				0				0				0	147290000	147290000	0	0	0	0	0	0	0	0	0
AITDVVNIGIGGSDLGPYMVTEALRPYK	Oxidation (M)	2964.53	0.526659	364	sp|P0A6T1|G6PI_ECOLI;sp|C5A0W2|G6PI_ECOBW;sp|B1XC24|G6PI_ECODH	yes	no	0	1	1	3	4.1968e-20	128.58	125.87				0				0				0				0				0				0	78674000	78674000	0	0	0	0	0	0	0	78674000	78674000
AITDYGVTGR	Unmodified	1051.53	0.529823	339	sp|P0A873|TRMD_ECOLI;sp|C4ZYM5|TRMD_ECOBW;sp|B1XBS9|TRMD_ECODH	yes	no	0	0	0	2	0.00040696	80.037	55.262				0				0				0				0				0				0	499800000	499800000	0	113030000	113030000	0	0	0	0	127720000	127720000
AITEQALK	Unmodified	872.497	0.496732	1525	sp|P30015|LHR_ECOLI	yes	yes	0	0	0	2	0.012035	57.047	7.6292				0				0				0				0				0				0	115520000	115520000	0	0	0	0	0	0	0	77360000	77360000
AITETTEQLINEPLDHR	Unmodified	1979	0.995984	108	sp|P0AEA8|CYSG_ECOLI;sp|C4ZUM4|CYSG_ECOBW;sp|B1X716|CYSG_ECODH	yes	no	0	0	0	3	4.714e-06	101.05	82.12				0				0				0				0				0				0	50229000	50229000	0	26511000	26511000	0	0	0	0	0	0
AITGIFFGSDTGNTENIAK	Unmodified	1954.96	0.963621	1760	sp|P61949|FLAV_ECOLI	yes	yes	0	0	0	2;3	6.8526e-66	260.97	251.28				0				0				0				0	0.090583	1.0782		1				0	1247700000	1195700000	52071000	228260000	217820000	10444000	290290000	290290000	0	0	0
AITGSNKRPLK	Unmodified	1183.7	0.703705	356	sp|P0A8T7|RPOC_ECOLI;sp|B1XBZ0|RPOC_ECODH	yes	no	0	0	2	2;3	7.9234e-06	88.596	74.787	0.075553	0.20781		1				0	0.044501	0.047848		1	0.062603	0.066635		1	0.056486	0.040243		1				0	1892000000	1794200000	97802000	368730000	342450000	26281000	52741000	52741000	0	637830000	607850000
AITIDFVR	Unmodified	933.528	0.528367	625	sp|P03004|DNAA_ECOLI;sp|C4ZYX9|DNAA_ECOBW	yes	no	0	0	0	2	0.0008379	89.752	55.749				0				0				0				0				0				0	24254000	24254000	0	0	0	0	0	0	0	24254000	24254000
AITMVDELK	Unmodified	1018.54	0.536883	970	sp|P0AB89|PUR8_ECOLI	yes	yes	0	0	0	2	0.00028712	91.867	91.867				0				0				0				0				0				0	3760900000	3760900000	0	0	0	0	598480000	598480000	0	1435300000	1435300000
AITPPTPAVR	Unmodified	1021.59	0.59203	648	sp|P00811|AMPC_ECOLI	yes	yes	0	0	0	2	0.0053451	57.785	39.345				0				0				0				0				0				0	161150000	161150000	0	0	0	0	0	0	0	0	0
AIVAFLLSGNATEPDWVDHDVR	Unmodified	2424.21	0.207374	1879	sp|P76062|RACR_ECOLI	yes	yes	0	0	0	3	1.1984e-14	135.91	124.75				0				0				0				0				0				0	63568000	63568000	0	0	0	0	21264000	21264000	0	0	0
AIVCAGTWVK	Unmodified	1103.58	0.57975	209	sp|P40874|MTOX_ECOLI;sp|C4ZRZ9|MTOX_ECOBW;sp|B1X9H2|MTOX_ECODH	yes	no	0	0	0	2	0.01286	50.108	41.335				0				0				0				0				0				0	319780000	319780000	0	0	0	0	0	0	0	148680000	148680000
AIVDQAR	Unmodified	771.424	0.423902	1006	sp|P0ABZ6|SURA_ECOLI	yes	yes	0	0	0	2	0.028236	53.163	21.098				0				0				0				0				0				0	509870000	509870000	0	0	0	0	0	0	0	313640000	313640000
AIVEAAGLK	Unmodified	870.517	0.517468	1226	sp|P0AF93|RIDA_ECOLI	yes	yes	0	0	0	2	0.00041411	68.016	40.713				0	0.016767	0.5065		1	0.012574	0.51898		1	0.015373	0.4626		1				0	0.01063	0.37948		1	9037500000	8896000000	141580000	0	0	0	1610300000	1572400000	37897000	3319700000	3275500000
AIVEAAHEFGR	Unmodified	1198.61	0.609471	717	sp|P07001|PNTA_ECOLI	yes	yes	0	0	0	3	0.00079748	61.344	32.44				0				0				0				0				0				0	848330000	848330000	0	102870000	102870000	0	0	0	0	405630000	405630000
AIVEEEHRR	Unmodified	1137.59	0.58907	604	sp|P24215|UXUA_ECOLI;sp|C4ZT10|UXUA_ECOBW	yes	no	0	0	1	2;3	2.4112e-05	115.82	93.05				0				0				0				0				0				0	292250000	292250000	0	0	0	0	0	0	0	225870000	225870000
AIVGGIAR	Unmodified	755.465	0.465373	424	tr|D0VEZ0|D0VEZ0_ECOLI;sp|P0ABD5|ACCA_ECOLI;sp|C4ZRS7|ACCA_ECOBW;sp|B1XD54|ACCA_ECODH	yes	no	0	0	0	2	0.011689	57.281	48.508				0				0				0				0				0				0	187650000	187650000	0	187650000	187650000	0	0	0	0	0	0
AIVGSGAFAHSSGIHQDGVLK	Unmodified	2050.06	0.0595871	597	sp|P09151|LEU1_ECOLI;sp|C4ZPZ7|LEU1_ECOBW	yes	no	0	0	0	2;3;4	2.2434e-67	224.8	216.14				0				0				0				0				0				0	5302900000	5302900000	0	409640000	409640000	0	1442200000	1442200000	0	1321100000	1321100000
AIVITSR	Unmodified	758.465	0.465038	1706	sp|P41407|AZOR_ECOLI	yes	yes	0	0	0	2	0.036554	49.358	25.386				0				0				0				0				0				0	435550000	435550000	0	94637000	94637000	0	73959000	73959000	0	266960000	266960000
AIVMPNLAPPVTTVEAAVAYR	Unmodified	2182.18	0.18201	210	sp|P05020|PYRC_ECOLI;sp|C4ZS02|PYRC_ECOBW;sp|B1X9H5|PYRC_ECODH	yes	no	0	0	0	2;3	3.0689e-20	168.79	168.3				0				0				0				0				0				0	1023900000	1023900000	0	257830000	257830000	0	43099000	43099000	0	324620000	324620000
AIVMPNLAPPVTTVEAAVAYR	Oxidation (M)	2198.18	0.176925	210	sp|P05020|PYRC_ECOLI;sp|C4ZS02|PYRC_ECOBW;sp|B1X9H5|PYRC_ECODH	yes	no	0	1	0	2;3	1.2166e-10	107.41	105.52				0				0				0				0				0				0	86189000	86189000	0	0	0	0	0	0	0	86189000	86189000
AIVNLLYGGKR	Unmodified	1202.71	0.713542	1292	sp|P0AG90|SECD_ECOLI	yes	yes	0	0	1	3	0.00015903	79.148	63.284				0				0				0				0				0				0	36459000	36459000	0	15159000	15159000	0	0	0	0	21300000	21300000
AIVPSYGR	Unmodified	861.471	0.470852	157	sp|P33940|MQO_ECOLI;sp|C4ZU53|MQO_ECOBW;sp|B1X8A6|MQO_ECODH	yes	no	0	0	0	2	0.003612	63.565	4.7501				0				0				0	0.011324	0.39594		1				0				0	2332900000	2290600000	42294000	0	0	0	0	0	0	0	0
AIVQLEDGVQISSGDTLAR	Unmodified	1971.03	0.027284	356	sp|P0A8T7|RPOC_ECOLI;sp|B1XBZ0|RPOC_ECODH	yes	no	0	0	0	2;3	4.2607e-53	240.59	204.56				0				0				0				0				0				0	744460000	744460000	0	45368000	45368000	0	64388000	64388000	0	321860000	321860000
AIVRDPAVFLFDEPLSNLDAK	Unmodified	2329.23	0.231797	1343	sp|P10907|UGPC_ECOLI	yes	yes	0	0	1	3	0.0021496	53.603	51.035				0				0				0				0				0				0	44294000	44294000	0	8887300	8887300	0	16408000	16408000	0	0	0
AIVTNDSGLMHVAAALNRPLVALYGPSSPDFTPPLSHK	Oxidation (M)	3972.06	0.056757	1650	sp|P37692|RFAF_ECOLI	yes	yes	0	1	1	5	0.00063304	53.886	52.216				0				0				0				0				0				0	49384000	49384000	0	0	0	0	0	0	0	49384000	49384000
AIVVTPDHPLAGK	Unmodified	1316.75	0.745236	850	sp|P0A9F3|CYSB_ECOLI	yes	yes	0	0	0	2;3	7.6611e-06	99.5	87.581				0				0				0				0				0				0	221320000	221320000	0	101560000	101560000	0	23806000	23806000	0	0	0
AIVVTPDHPLAGKK	Unmodified	1444.84	0.840199	850	sp|P0A9F3|CYSB_ECOLI	yes	yes	0	0	1	3	0.000238	70.563	48.892				0				0				0				0				0				0	513040000	513040000	0	77839000	77839000	0	76271000	76271000	0	158660000	158660000
AIWEQELTDMR	Oxidation (M)	1406.65	0.650015	640	sp|P00509|AAT_ECOLI	yes	yes	0	1	0	2	5.2922e-05	92.866	77.002				0				0				0				0				0				0	50468000	50468000	0	0	0	0	0	0	0	0	0
AIWEQELTDMR	Unmodified	1390.66	0.6551	640	sp|P00509|AAT_ECOLI	yes	yes	0	0	0	2;3	2.4628e-12	166.14	144.15				0				0				0				0				0				0	6045900000	6045900000	0	701210000	701210000	0	1076700000	1076700000	0	1860200000	1860200000
AKAEAQVIIEQANK	Unmodified	1511.83	0.830756	230	sp|P0ABA0|ATPF_ECOLI;sp|B1X9W4|ATPF_ECODH	yes	no	0	0	1	2;3	1.5413e-37	228.73	210.32				0				0				0				0				0				0	1841800000	1841800000	0	141620000	141620000	0	18259000	18259000	0	915460000	915460000
AKAEAQVIIEQANKR	Unmodified	1667.93	0.931867	230	sp|P0ABA0|ATPF_ECOLI;sp|B1X9W4|ATPF_ECODH	yes	no	0	0	2	3;4	7.8891e-06	102.72	94.593				0				0				0				0				0				0	753200000	753200000	0	130620000	130620000	0	94774000	94774000	0	116970000	116970000
AKAEQAGDNLSCIMVTYPSTHGVYEETIR	Oxidation (M)	3255.52	0.517627	472	sp|P33195|GCSP_ECOLI;sp|C5A0H5|GCSP_ECOBW;sp|B1XEJ0|GCSP_ECODH	yes	no	0	1	1	4	1.4774e-06	73.919	72.836				0				0				0				0				0				0	77016000	77016000	0	0	0	0	0	0	0	0	0
AKAEQAGDNLSCIMVTYPSTHGVYEETIR	Unmodified	3239.52	0.522712	472	sp|P33195|GCSP_ECOLI;sp|C5A0H5|GCSP_ECOBW;sp|B1XEJ0|GCSP_ECODH	yes	no	0	0	1	3;4	4.6835e-44	204.86	203.89				0				0				0				0				0				0	165790000	165790000	0	0	0	0	0	0	0	0	0
AKAGCPVSQVLK	Unmodified	1256.69	0.691092	1322	sp|P0C0L2|OSMC_ECOLI	yes	yes	0	0	1	2;3	0.00053278	72.681	49.309				0				0				0				0				0				0	163060000	163060000	0	112040000	112040000	0	0	0	0	40452000	40452000
AKASAQLETIK	Unmodified	1158.66	0.660838	746	sp|P08839|PT1_ECOLI	yes	yes	0	0	1	2	0.0012512	62.685	50.109				0				0				0				0				0				0	363220000	363220000	0	94393000	94393000	0	116870000	116870000	0	80403000	80403000
AKDAAGHELVYTGMSK	Unmodified	1676.82	0.819205	616	sp|P07813|SYL_ECOLI;sp|C4ZWC9|SYL_ECOBW	yes	no	0	0	1	2;3;4	2.7383e-29	199.15	192.02				0				0				0				0				0				0	1496700000	1496700000	0	343530000	343530000	0	80447000	80447000	0	454600000	454600000
AKDADDLFDKLGI	Unmodified	1419.72	0.72456	1992	sp|Q47150|DINJ_ECOLI	yes	yes	0	0	2	3	0.039802	35.763	29.104				0				0				0				0				0				0	62075000	62075000	0	0	0	0	35271000	35271000	0	0	0
AKDEADEKDAIATVNK	Unmodified	1716.85	0.853008	1287	sp|P0AG67|RS1_ECOLI	yes	yes	0	0	2	2;3;4	2.5867e-62	267.39	263.45				0				0				0				0				0				0	3972300000	3972300000	0	51372000	51372000	0	368600000	368600000	0	1929900000	1929900000
AKDFEDAVEK	Unmodified	1150.55	0.550618	876	sp|P0A9Q7|ADHE_ECOLI	yes	yes	0	0	1	2;3	4.6107e-08	147.24	121.62				0				0	0.04265	0.53913		1	0.066988	0.96262		1				0				0	9373500000	9262200000	111330000	975200000	975200000	0	978610000	978610000	0	2680900000	2607200000
AKDFEDAVEKAEK	Unmodified	1478.73	0.725288	876	sp|P0A9Q7|ADHE_ECOLI	yes	yes	0	0	2	2;3;4	4.2841e-32	229.23	220.43	0.086054	0.091148	9.8629	2				0				0	0.1334	0.1075		1	0.028679	0.032959		1				0	7044600000	6831500000	213050000	1528300000	1395200000	133100000	1121000000	1121000000	0	1176800000	1176800000
AKDGLALSSR	Unmodified	1016.56	0.561458	387	sp|P31663|PANC_ECOLI;sp|C4ZRM6|PANC_ECOBW;sp|B1XCA8|PANC_ECODH	yes	no	0	0	1	2	0.0092981	56.205	47.98				0				0				0				0				0				0	262100000	262100000	0	94121000	94121000	0	0	0	0	86565000	86565000
AKDKNDSFR	Unmodified	1079.54	0.535971	981	sp|P0ABH7|CISY_ECOLI	yes	yes	0	0	2	2;3	0.00071079	76.228	71.537				0				0				0				0				0				0	436000000	436000000	0	55106000	55106000	0	0	0	0	257960000	257960000
AKDMSVFSSLIR	Unmodified	1352.71	0.712221	244	sp|P75949|NAGZ_ECOLI;sp|C4ZS47|NAGZ_ECOBW;sp|B1XA17|NAGZ_ECODH	yes	no	0	0	1	3	0.0082048	47.621	41.042				0				0				0				0				0				0	52492000	52492000	0	10660000	10660000	0	0	0	0	31336000	31336000
AKDSGDHQMR	Unmodified	1143.51	0.509105	820	sp|P0A908|MIPA_ECOLI	yes	yes	0	0	1	3	0.0089829	47.302	46.104				0				0				0				0				0				0	4702300	4702300	0	0	0	0	0	0	0	4702300	4702300
AKEDNIEMQGTVLETLPNTMFR	Oxidation (M)	2552.23	0.225074	1816	sp|P69222|IF1_ECOLI	yes	yes	0	1	1	3	1.736e-14	132.36	131.49				0				0				0				0				0				0	1237000000	1237000000	0	170170000	170170000	0	182100000	182100000	0	168310000	168310000
AKEDNIEMQGTVLETLPNTMFR	Unmodified	2536.23	0.230159	1816	sp|P69222|IF1_ECOLI	yes	yes	0	0	1	2;3	4.3015e-115	327.81	321.44				0				0				0				0				0				0	2621500000	2621500000	0	862760000	862760000	0	74765000	74765000	0	344330000	344330000
AKEDNIEMQGTVLETLPNTMFR	2 Oxidation (M)	2568.22	0.219988	1816	sp|P69222|IF1_ECOLI	yes	yes	0	2	1	3	0.0010495	58.802	57.715				0				0				0				0				0				0	57568000	57568000	0	0	0	0	0	0	0	57568000	57568000
AKEFGRPQR	Unmodified	1087.59	0.588676	564	sp|P0A7G2|RBFA_ECOLI;sp|C4ZSQ8|RBFA_ECOBW;sp|B1XGX9|RBFA_ECODH	yes	no	0	0	2	2;3	0.00027478	80.688	71.776	0.25337	0.35208		1				0				0	0.26355	0.23508		1				0				0	2402900000	2364500000	38402000	520890000	510620000	10268000	449040000	449040000	0	87882000	87882000
AKEFIAK	Unmodified	805.47	0.469789	1495	sp|P27302|TKT1_ECOLI	yes	yes	0	0	1	2	0.0014371	113.71	72.054				0				0				0				0				0				0	1411300000	1411300000	0	0	0	0	199130000	199130000	0	368800000	368800000
AKEIGYPLVVR	Unmodified	1243.73	0.728858	662	sp|P00968|CARB_ECOLI	yes	yes	0	0	1	3	0.077411	28.624	24.375				0				0				0				0				0				0	73633000	73633000	0	0	0	0	0	0	0	49929000	49929000
AKEIGYPLVVRPSYVLGGR	Unmodified	2073.17	0.173495	662	sp|P00968|CARB_ECOLI	yes	yes	0	0	2	3;4	6.453e-07	101.38	101.11				0				0				0				0				0				0	2478800000	2478800000	0	265720000	265720000	0	744880000	744880000	0	238430000	238430000
AKELCHLPDLTADCAAEWLETFQAK	Unmodified	2916.38	0.378614	166	sp|P22523|MUKB_ECOLI;sp|C4ZQ50|MUKB_ECOBW;sp|B1X8M8|MUKB_ECODH	yes	no	0	0	1	4	1.5629e-18	139.28	133.43				0				0				0				0				0				0	186830000	186830000	0	45345000	45345000	0	0	0	0	76394000	76394000
AKELGITHIISSDLGR	Unmodified	1708.95	0.947183	518	sp|P0A7A2|GPMB_ECOLI;sp|C4ZT77|GPMB_ECOBW;sp|B1XFK5|GPMB_ECODH	yes	no	0	0	1	4	0.00048929	61.569	56.104				0				0				0				0				0				0	97331000	97331000	0	18677000	18677000	0	0	0	0	0	0
AKEPALFR	Unmodified	930.529	0.528701	1415	sp|P21499|RNR_ECOLI	yes	yes	0	0	1	3	0.00070341	82.529	63.463				0				0				0				0				0				0	253370000	253370000	0	0	0	0	39477000	39477000	0	95254000	95254000
AKETTFAR	Unmodified	922.487	0.48723	256	sp|P15042|DNLJ_ECOLI;sp|B1XA82|DNLJ_ECODH	yes	no	0	0	1	2	0.0032102	76.064	17.083				0				0				0				0				0				0	29439000	29439000	0	0	0	0	0	0	0	29439000	29439000
AKGAMALFGEK	Unmodified	1121.59	0.590315	397	sp|P00957|SYA_ECOLI;sp|B1XCM5|SYA_ECODH	yes	no	0	0	1	3	0.010761	43.502	36.223				0				0				0				0				0				0	12391000	12391000	0	12391000	12391000	0	0	0	0	0	0
AKGATGRPVALLAQFLLNR	Unmodified	1995.17	0.174163	483	sp|P68767|AMPA_ECOLI;sp|C4ZRD1|AMPA_ECOBW;sp|B1XEN9|AMPA_ECODH	yes	no	0	0	2	4	0.032316	35.133	31.492				0				0				0				0				0				0	11773000	11773000	0	0	0	0	11773000	11773000	0	0	0
AKGAYSFYIVR	Unmodified	1273.68	0.681907	1890	sp|P76177|YDGH_ECOLI	yes	yes	0	0	1	3	0.010143	44.614	30.845				0				0				0				0				0				0	46060000	46060000	0	0	0	0	0	0	0	0	0
AKGENEAAFAAR	Unmodified	1233.61	0.610199	686	tr|Q2A0K9|Q2A0K9_ECOLI;tr|Q2A0L0|Q2A0L0_ECOLI;tr|A0A0G3HGF9|A0A0G3HGF9_ECOLI;sp|P04995|EX1_ECOLI;tr|C0Z3X9|C0Z3X9_ECOLI	yes	no	0	0	1	2;3	0.0008391	65.212	49.952				0				0				0				0				0				0	169790000	169790000	0	0	0	0	84902000	84902000	0	35266000	35266000
AKGGGDETFVQGR	Unmodified	1320.64	0.642227	802	sp|P0A8A2|YEEN_ECOLI	yes	yes	0	0	1	2;3	0.00067874	66.246	58.114				0				0				0				0				0				0	233120000	233120000	0	43630000	43630000	0	15253000	15253000	0	68184000	68184000
AKGLEGINSPVAK	Unmodified	1282.72	0.7245	578	sp|P21889|SYD_ECOLI;sp|C4ZQF0|SYD_ECOBW;sp|B1XHD4|SYD_ECODH	yes	no	0	0	1	2;3	0.00041204	73.802	47.888	0.39949	2.4734		1				0				0				0				0				0	828000000	760630000	67376000	273020000	205640000	67376000	108300000	108300000	0	150870000	150870000
AKGMNTAVGDEGGYAPNLGSNAEALAVIAEAVK	Oxidation (M)	3203.58	0.576856	434	sp|P0A6P9|ENO_ECOLI;sp|C4ZZT2|ENO_ECOBW;sp|B1XDI9|ENO_ECODH	yes	no	0	1	1	3	7.3703e-40	176.6	176.09				0				0				0				0				0				0	387640000	387640000	0	22459000	22459000	0	71264000	71264000	0	104730000	104730000
AKGMNTAVGDEGGYAPNLGSNAEALAVIAEAVK	Unmodified	3187.58	0.581942	434	sp|P0A6P9|ENO_ECOLI;sp|C4ZZT2|ENO_ECOBW;sp|B1XDI9|ENO_ECODH	yes	no	0	0	1	3;4	1.3374e-60	219.52	217.35				0				0				0				0				0				0	884050000	884050000	0	95341000	95341000	0	291190000	291190000	0	79608000	79608000
AKHLFTSESVSEGHPDK	Unmodified	1867.91	0.906441	502	sp|P0A817|METK_ECOLI;sp|C5A0L1|METK_ECOBW;sp|B1XFA4|METK_ECODH	yes	no	0	0	1	3;4	2.0826e-11	133.94	129.04				0				0				0				0				0				0	349790000	349790000	0	26687000	26687000	0	0	0	0	14043000	14043000
AKHLFTSESVSEGHPDKIADQISDAVLDAILEQDPK	Unmodified	3902.95	0.953791	502	sp|P0A817|METK_ECOLI;sp|C5A0L1|METK_ECOBW;sp|B1XFA4|METK_ECODH	yes	no	0	0	2	4;5;6	2.3604e-43	160.95	160.95				0				0				0	0.021216	0.017097		1				0				0	2346900000	2328900000	18003000	325020000	325020000	0	440090000	440090000	0	0	0
AKHMSDETAR	Unmodified	1144.53	0.529506	926	sp|P0AAI3|FTSH_ECOLI	yes	yes	0	0	1	2;3	4.9296e-06	119.03	108.27				0				0				0				0				0				0	48365000	48365000	0	5227700	5227700	0	0	0	0	32137000	32137000
AKIDMASPFIVMR	Unmodified	1477.78	0.778527	96	sp|P00962|SYQ_ECOLI;sp|C4ZWF6|SYQ_ECOBW;sp|B1X6L3|SYQ_ECODH	yes	no	0	0	1	3	1.7497e-05	90.759	87.898				0				0				0				0				0				0	161440000	161440000	0	0	0	0	0	0	0	110170000	110170000
AKIDMASPFIVMRDPVLYR	Unmodified	2221.18	0.175151	96	sp|P00962|SYQ_ECOLI;sp|C4ZWF6|SYQ_ECOBW;sp|B1X6L3|SYQ_ECODH	yes	no	0	0	2	3;4	3.4867e-06	85.937	80.546				0				0				0	0.2263	0.21826		1				0				0	218200000	211080000	7119600	45283000	45283000	0	77537000	77537000	0	25270000	25270000
AKIELSSAQQTDVNLPYITADATGPK	Unmodified	2730.41	0.40759	783	sp|P0A6Y8|DNAK_ECOLI	yes	yes	0	0	1	2;3	2.6569e-74	271.72	253.45				0				0				0				0				0				0	1439100000	1439100000	0	47984000	47984000	0	151840000	151840000	0	580630000	580630000
AKITVPVDATEEQVR	Unmodified	1654.89	0.889	616	sp|P07813|SYL_ECOLI;sp|C4ZWC9|SYL_ECOBW	yes	no	0	0	1	2;3	2.8986e-07	112.67	110.28				0				0				0				0				0				0	446890000	446890000	0	72461000	72461000	0	0	0	0	215820000	215820000
AKITVPVDATEEQVRER	Unmodified	1940.03	0.0327037	616	sp|P07813|SYL_ECOLI;sp|C4ZWC9|SYL_ECOBW	yes	no	0	0	2	3	0.0053255	49.537	42.405				0				0				0				0				0				0	64140000	64140000	0	0	0	0	64140000	64140000	0	0	0
AKLDANLKDFEAQLASTETQVGNELAPLK	Unmodified	3113.62	0.624459	1675	sp|P39172|ZNUA_ECOLI	yes	yes	0	0	2	4	1.3055e-35	172.95	169.26				0				0				0				0				0				0	363660000	363660000	0	105770000	105770000	0	0	0	0	0	0
AKLESLVEDLVNR	Unmodified	1484.82	0.819857	783	sp|P0A6Y8|DNAK_ECOLI	yes	yes	0	0	1	2;3	3.5004e-72	274.45	267.62				0				0	0.0036698	0.020846		1				0	0.084293	0.89851	0.89316	2	0.015105	0.068918	28.985	2	14820000000	14503000000	317580000	1990300000	1990300000	0	1933800000	1933800000	0	3521000000	3506700000
AKLGEVATDSKPR	Unmodified	1370.75	0.751778	1280	sp|P0AG14|SOHB_ECOLI	yes	yes	0	0	2	3	0.0029232	57.414	48.41				0				0				0				0				0				0	28183000	28183000	0	0	0	0	0	0	0	0	0
AKLHDYYKDEVVK	Unmodified	1606.84	0.835507	76	sp|P62399|RL5_ECOLI;sp|C4ZUG3|RL5_ECOBW;sp|B1X6G0|RL5_ECODH	yes	no	0	0	2	2;3;4	7.4396e-27	212.24	206.52				0				0				0				0	0.021082	0.024228		1				0	5095500000	5071700000	23837000	553400000	553400000	0	715790000	715790000	0	1367800000	1367800000
AKLTLQEQLLK	Unmodified	1283.78	0.781287	1738	sp|P51024|YAIL_ECOLI	yes	yes	0	0	1	3	0.0053564	53.211	49.125				0				0				0				0				0				0	112840000	112840000	0	0	0	0	25694000	25694000	0	0	0
AKLVYDQVSDWLENTGDWQPESEAIAEQVR	Unmodified	3475.65	0.653193	334	sp|P30850|RNB_ECOLI;sp|C4ZTY2|RNB_ECOBW;sp|B1XBN7|RNB_ECODH	yes	no	0	0	1	3	1.6446e-36	189.24	187.34				0				0				0				0				0				0	169320000	169320000	0	0	0	0	0	0	0	0	0
AKLYELEMQKK	Unmodified	1379.75	0.748272	469	sp|P07012|RF2_ECOLI;sp|C5A0G3|RF2_ECOBW;sp|B1XEH8|RF2_ECODH	yes	no	0	0	2	3	5.0891e-06	108.56	102.56				0				0				0				0				0				0	277610000	277610000	0	156910000	156910000	0	0	0	0	66586000	66586000
AKLYYLR	Unmodified	925.539	0.538538	338	sp|P0A7K6|RL19_ECOLI;sp|C4ZYM4|RL19_ECOBW;sp|B1XBS8|RL19_ECODH	yes	no	0	0	1	2;3	0.0010616	94.407	80.828				0				0				0				0				0				0	512310000	512310000	0	81555000	81555000	0	123470000	123470000	0	50411000	50411000
AKNALATIAQAQEESLGDNKPADDLLNLEGVDR	Unmodified	3478.75	0.753969	1235	sp|P0AFF6|NUSA_ECOLI	yes	yes	0	0	2	4	0.083009	26.13	24.983				0				0				0				0				0				0	8445300	8445300	0	0	0	0	0	0	0	0	0
AKNIQAIR	Unmodified	912.551	0.550499	291	sp|P60906|SYH_ECOLI;sp|C4ZX89|SYH_ECOBW;sp|B1XAY9|SYH_ECODH	yes	no	0	0	1	3	0.0003812	96.492	76.705				0				0				0				0				0				0	578210000	578210000	0	78719000	78719000	0	140840000	140840000	0	83171000	83171000
AKNPDIEIIAR	Unmodified	1238.7	0.698286	1701	sp|P39830|YBAL_ECOLI	yes	yes	0	0	1	3	0.00047316	65.408	57.572				0				0				0				0				0				0	90560000	90560000	0	0	0	0	0	0	0	47182000	47182000
AKPAVHFGGK	Unmodified	1010.57	0.566149	119	sp|P0A6V1|GLGC_ECOLI;sp|C4ZVY0|GLGC_ECOBW;sp|B1X775|GLGC_ECODH	yes	no	0	0	1	2;3	0.0087553	47.706	42.148				0				0				0				0				0				0	267630000	267630000	0	0	0	0	214210000	214210000	0	0	0
AKPEIIK	Unmodified	797.501	0.501089	1302	sp|P0AGD7|SRP54_ECOLI	yes	yes	0	0	1	2	0.010517	66.429	55.564				0				0				0				0				0				0	331410000	331410000	0	0	0	0	0	0	0	233070000	233070000
AKPEVWQTLAAK	Unmodified	1340.75	0.745236	1612	sp|P36999|RLMA_ECOLI	yes	yes	0	0	1	3	3.0497e-09	128.36	122.74				0				0				0				0				0				0	137780000	137780000	0	0	0	0	0	0	0	100020000	100020000
AKPGQDFFPLTVNYQER	Unmodified	2009	0.000675287	562	sp|P05055|PNP_ECOLI;sp|C4ZSQ5|PNP_ECOBW;sp|B1XGX6|PNP_ECODH	yes	no	0	0	1	2;3	1.3699e-29	196.3	192.44				0				0				0				0				0				0	3106800000	3106800000	0	306060000	306060000	0	70046000	70046000	0	887460000	887460000
AKPSSEIRPGK	Unmodified	1168.66	0.656421	1398	sp|P18956|GGT_ECOLI	yes	yes	0	0	2	3	0.0043478	55.754	46.542				0				0				0				0				0				0	215060000	215060000	0	0	0	0	0	0	0	0	0
AKPVLLEPIMK	Unmodified	1237.75	0.746816	88	sp|P0A6M8|EFG_ECOLI;sp|C4ZUJ5|EFG_ECOBW;sp|B1X6J0|EFG_ECODH	yes	no	0	0	1	2;3	1.2346e-05	87.568	87.568	0.019955	0.30841		1				0	0.016273	0.30255		1				0	0.020287	0.13775		1				0	12882000000	12724000000	157920000	2253500000	2219500000	34072000	1816200000	1816200000	0	4248500000	4170700000
AKPVLLEPIMK	Oxidation (M)	1253.74	0.74173	88	sp|P0A6M8|EFG_ECOLI;sp|C4ZUJ5|EFG_ECOBW;sp|B1X6J0|EFG_ECODH	yes	no	0	1	1	2;3	1.4756e-05	106.11	106.11				0				0				0				0				0				0	1461400000	1461400000	0	0	0	0	79145000	79145000	0	851090000	851090000
AKPVLLEPIMKVEVETPEENTGDVIGDLSR	Unmodified	3277.71	0.711559	88	sp|P0A6M8|EFG_ECOLI;sp|C4ZUJ5|EFG_ECOBW;sp|B1X6J0|EFG_ECODH	yes	no	0	0	2	3;4	5.7312e-54	218.63	217.45				0				0				0				0				0				0	889500000	889500000	0	227780000	227780000	0	274520000	274520000	0	0	0
AKQPGLDFQSAK	Unmodified	1288.68	0.67755	1296	sp|P0AGA2|SECY_ECOLI	yes	yes	0	0	1	2;3	7.1153e-09	128.46	119.33				0				0				0				0				0				0	951100000	951100000	0	148520000	148520000	0	89319000	89319000	0	497400000	497400000
AKQSPNTMSDMAAFEK	Unmodified	1754.8	0.796755	985	sp|P0ABJ1|CYOA_ECOLI	yes	yes	0	0	1	3	0.013403	39.244	36.218				0				0				0				0				0				0	30521000	30521000	0	0	0	0	0	0	0	0	0
AKQYATTYINIVGK	Unmodified	1568.86	0.856243	1107	sp|P0ADG4|SUHB_ECOLI	yes	yes	0	0	1	3	0.0088476	44.44	41.414				0				0				0				0				0				0	21733000	21733000	0	0	0	0	0	0	0	0	0
AKRHEAWITLEK	Unmodified	1480.82	0.815047	1287	sp|P0AG67|RS1_ECOLI	yes	yes	0	0	2	2;3;4	1.2557e-10	116.19	108.58				0				0				0				0				0				0	1149400000	1149400000	0	73469000	73469000	0	451780000	451780000	0	0	0
AKSTLTPVVISNMDEIKELIK	Unmodified	2328.3	0.297434	1825	sp|P69783|PTGA_ECOLI	yes	yes	0	0	2	3;4	1.938e-19	155.71	151.9				0				0				0				0				0				0	395530000	395530000	0	25268000	25268000	0	112910000	112910000	0	80396000	80396000
AKTAAALHILVKEEK	Unmodified	1620.96	0.956291	866	sp|P0A9L5|PPIC_ECOLI	yes	yes	0	0	2	3	0.09037	35.436	33.665				0				0				0				0				0				0	0	0	0	0	0	0	0	0	0	0	0
AKTACEVAEISYK	Unmodified	1468.72	0.72318	1046	sp|P0ACJ8|CRP_ECOLI	yes	yes	0	0	1	2	5.6094e-05	84.859	78.722				0				0				0				0				0				0	23419000	23419000	0	0	0	0	0	0	0	0	0
AKTACEVAEISYKK	Unmodified	1596.82	0.818143	1046	sp|P0ACJ8|CRP_ECOLI	yes	yes	0	0	2	3;4	7.7764e-08	125.5	119.78				0				0				0				0				0				0	417560000	417560000	0	111860000	111860000	0	100970000	100970000	0	0	0
AKVNNVDPAK	Unmodified	1054.58	0.577108	870	sp|P0A9M8|PTA_ECOLI	yes	yes	0	0	1	2	0.0019962	71.085	62.611				0				0				0				0				0				0	0	0	0	0	0	0	0	0	0	0	0
AKVSATGDDAR	Unmodified	1089.54	0.541451	1195	sp|P0AES6|GYRB_ECOLI	yes	yes	0	0	1	2	0.0048495	59.116	50.535				0				0				0				0				0				0	19467000	19467000	0	4320800	4320800	0	0	0	0	10164000	10164000
AKVSLEK	Unmodified	773.465	0.464704	884	sp|P0A9T0|SERA_ECOLI	yes	yes	0	0	1	2	0.0071376	74.255	40.402				0				0				0				0				0				0	238380000	238380000	0	0	0	0	0	0	0	238380000	238380000
AKVSLEKDK	Unmodified	1016.59	0.58661	884	sp|P0A9T0|SERA_ECOLI	yes	yes	0	0	2	2;3	1.4127e-05	118.91	96.902				0				0				0				0				0				0	4926200000	4926200000	0	1115400000	1115400000	0	896320000	896320000	0	1013800000	1013800000
AKVTEKETTFNELMNQQA	Unmodified	2081.01	0.00991934	520	sp|P0A850|TIG_ECOLI;sp|C4ZTJ3|TIG_ECOBW;sp|B1XFM4|TIG_ECODH	yes	no	0	0	2	2;3	1.7111e-79	294.93	293.57				0				0				0				0				0				0	4267300000	4267300000	0	642790000	642790000	0	1002200000	1002200000	0	496410000	496410000
AKVTEKETTFNELMNQQA	Oxidation (M)	2097	0.00483397	520	sp|P0A850|TIG_ECOLI;sp|C4ZTJ3|TIG_ECOBW;sp|B1XFM4|TIG_ECODH	yes	no	0	1	2	3	0.0080158	48.288	45.672				0				0				0				0				0				0	41849000	41849000	0	0	0	0	0	0	0	0	0
AKYPDLQIIGGNVATAAGAR	Unmodified	1985.07	0.0694236	1108	sp|P0ADG7|IMDH_ECOLI	yes	yes	0	0	1	2;3;4	2.5331e-42	217.11	212.44				0				0				0				0				0				0	7610300000	7610300000	0	40918000	40918000	0	1903700000	1903700000	0	2720600000	2720600000
ALAAALGQIEK	Unmodified	1083.63	0.628809	624	sp|P0A7G6|RECA_ECOLI;sp|C4ZYU4|RECA_ECOBW	yes	no	0	0	0	2	1.2192e-06	103.08	87.219	0.3066	8.4545		1	0.34306	7.19		1	0.1114	3.3257		1	0.061936	1.129		1	0.075393	1.6294		1	0.035526	1.0597		1	4660800000	4026000000	634840000	675820000	504120000	171700000	793940000	601050000	192890000	1173300000	1048300000
ALAAEVSDSLYLVMR	Unmodified	1636.85	0.849443	651	sp|P00888|AROF_ECOLI	yes	yes	0	0	0	2	4.8105e-17	137.8	134.6				0				0				0	0.77896	1.7163		1				0				0	260480000	255460000	5022900	146700000	146700000	0	0	0	0	54121000	54121000
ALAAGADVVHFDVMDNHYVPNLTIGPMVLK	Unmodified	3206.63	0.625661	1279	sp|P0AG07|RPE_ECOLI	yes	yes	0	0	0	3;4	1.8059e-44	207.48	200.85				0				0				0				0				0				0	130580000	130580000	0	100560000	100560000	0	0	0	0	0	0
ALAAGADVVHFDVMDNHYVPNLTIGPMVLK	Oxidation (M)	3222.62	0.620576	1279	sp|P0AG07|RPE_ECOLI	yes	yes	0	1	0	3;4	6.5151e-36	175.83	174.87				0				0				0				0				0				0	208920000	208920000	0	0	0	0	0	0	0	208920000	208920000
ALAAGYNPQTHPDDIVFTADVIDQATLER	Unmodified	3140.54	0.541457	649	sp|P00861|DCDA_ECOLI	yes	yes	0	0	0	3	2.228e-65	238.59	233.99				0				0				0				0				0				0	230410000	230410000	0	37903000	37903000	0	0	0	0	132330000	132330000
ALAALQK	Unmodified	713.444	0.443575	1335	sp|P0DMC7|RCSB_ECOLI	yes	yes	0	0	0	2	0.00069764	102.98	58.369				0				0				0	0.041122	0.79388		1				0				0	2490800000	2468900000	21925000	384560000	384560000	0	350430000	350430000	0	753580000	753580000
ALADGATDYLER	Unmodified	1293.62	0.620095	398	sp|P23909|MUTS_ECOLI;sp|C4ZZN7|MUTS_ECOBW;sp|B1XCR0|MUTS_ECODH	yes	no	0	0	0	2	0.00020012	79.089	57.693				0				0				0				0				0				0	195120000	195120000	0	0	0	0	63869000	63869000	0	86321000	86321000
ALADSCTDCR	Unmodified	1167.46	0.464857	215	sp|P0A6V8|GLK_ECOLI;sp|C4ZVS5|GLK_ECOBW;sp|B1X9R0|GLK_ECODH	yes	no	0	0	0	2	4.2401e-05	103.26	99.953				0				0				0				0				0				0	126550000	126550000	0	41532000	41532000	0	24114000	24114000	0	0	0
ALADSCTDCRR	Unmodified	1323.57	0.565968	215	sp|P0A6V8|GLK_ECOLI;sp|C4ZVS5|GLK_ECOBW;sp|B1X9R0|GLK_ECODH	yes	no	0	0	1	2;3	5.0385e-05	94.363	88.415				0				0				0				0				0				0	505040000	505040000	0	124780000	124780000	0	0	0	0	151180000	151180000
ALAEAGCSAVK	Unmodified	1075.53	0.533194	1108	sp|P0ADG7|IMDH_ECOLI	yes	yes	0	0	0	2	9.4472e-05	87.184	39.997				0				0				0				0				0				0	4931700000	4931700000	0	0	0	0	17450000	17450000	0	0	0
ALAEHGIVFGEPK	Unmodified	1366.72	0.7245	872	sp|P0A9P0|DLDH_ECOLI	yes	yes	0	0	0	2;3	1.4943e-13	150.11	137.84	0.027431	0.84449		1	0.030675	0.69078		1				0				0				0				0	8668700000	8566700000	102060000	966300000	936920000	29380000	1196400000	1164600000	31799000	3674600000	3633700000
ALAEIVDEAR	Unmodified	1085.57	0.571688	1533	sp|P30749|MOAE_ECOLI	yes	yes	0	0	0	2	0.00028465	82.417	45.992				0				0				0				0				0				0	0	0	0	0	0	0	0	0	0	0	0
ALAESIGITVEK	Unmodified	1229.69	0.686718	808	sp|P0A8N5|SYK2_ECOLI	yes	yes	0	0	0	2	0.0066588	55.604	35.962				0				0				0				0				0				0	34492000	34492000	0	0	0	0	0	0	0	0	0
ALAHPTKK	Unmodified	864.518	0.518136	1399	sp|P19768|INSJ_ECOLI	yes	yes	0	0	1	2	0.092081	31.229	26.547				0				0				0				0				0				0	2690300	2690300	0	0	0	0	0	0	0	0	0
ALAIFGDTGPCDAALDLAK	Unmodified	1917.95	0.950614	607	sp|P0A8V0|RBN_ECOLI;sp|C4ZUB1|RBN_ECOBW	yes	no	0	0	0	2	3.9381e-06	91.589	71.449				0				0				0				0				0				0	81623000	81623000	0	0	0	0	24013000	24013000	0	30687000	30687000
ALAINLVDPAAAGTVIEK	Unmodified	1765	0.99855	1168	sp|P0AEE5|DGAL_ECOLI	yes	yes	0	0	0	2;3	3.762e-17	152.32	149.84				0				0				0				0				0				0	2257500000	2257500000	0	250810000	250810000	0	453930000	453930000	0	365690000	365690000
ALAINPDILLMDEAFSALDPLIR	Unmodified	2510.35	0.345447	1366	sp|P14175|PROV_ECOLI	yes	yes	0	0	0	3	4.1652e-08	84.602	78.098				0				0				0				0				0				0	11922000	11922000	0	0	0	0	0	0	0	0	0
ALALLNANGENAWK	Unmodified	1483.78	0.778327	287	sp|P08178|PUR5_ECOLI;sp|C4ZX74|PUR5_ECOBW;sp|B1XAX4|PUR5_ECODH	yes	no	0	0	0	2	4.119e-14	160.18	141.61				0				0				0				0				0				0	605090000	605090000	0	0	0	0	0	0	0	431040000	431040000
ALALLSDEGLSLPGISVK	Unmodified	1782.01	0.0138657	1740	sp|P52007|YECM_ECOLI	yes	yes	0	0	0	2	1.4435e-11	129.11	108.59				0				0				0				0				0				0	275070000	275070000	0	75478000	75478000	0	35633000	35633000	0	0	0
ALALQAAVEGCVNHMWTISCLQLHPK	Unmodified	2946.47	0.466658	95	sp|P0A759|NAGB_ECOLI;sp|C4ZWF4|NAGB_ECOBW;sp|B1X6L1|NAGB_ECODH	yes	no	0	0	0	4	8.2492e-31	185.45	185.33				0	0.14631	0.75846		1				0				0				0				0	939540000	912390000	27149000	217750000	217750000	0	217200000	190050000	27149000	0	0
ALALWMK	Unmodified	831.468	0.467681	1804	sp|P65556|YFCD_ECOLI	yes	yes	0	0	0	2	0.001907	92.692	79.704				0				0				0	0.047028	0.42753		1				0				0	747330000	737380000	9955900	0	0	0	102140000	102140000	0	264620000	264620000
ALANALNIPLDQLSAR	Unmodified	1678.94	0.936618	1091	sp|P0AD68|FTSI_ECOLI	yes	yes	0	0	0	2	4.0621e-07	106.82	98.906				0				0				0				0				0				0	42721000	42721000	0	0	0	0	0	0	0	22803000	22803000
ALANFMFDSDEAMVR	Unmodified	1715.76	0.764727	1765	sp|P63284|CLPB_ECOLI	yes	yes	0	0	0	2	1.2615e-32	193.06	191.44				0				0				0	0.076396	0.24886		1				0				0	188570000	183230000	5345600	64298000	64298000	0	0	0	0	61383000	61383000
ALANFMFDSDEAMVR	Oxidation (M)	1731.76	0.759642	1765	sp|P63284|CLPB_ECOLI	yes	yes	0	1	0	2	1.496e-10	143.58	134.78				0				0				0				0				0				0	147560000	147560000	0	10225000	10225000	0	0	0	0	69418000	69418000
ALANFMFDSDEAMVR	2 Oxidation (M)	1747.75	0.754556	1765	sp|P63284|CLPB_ECOLI	yes	yes	0	2	0	2	3.2053e-10	134.4	125.4				0				0				0				0				0				0	19769000	19769000	0	0	0	0	0	0	0	0	0
ALAPLGNLIAFDVHSTDYCGDFSNPEGVAETVR	Unmodified	3534.67	0.672548	1659	sp|P37760|RMLD_ECOLI	yes	yes	0	0	0	3;4	1.1168e-32	171.48	171.11				0				0				0				0				0				0	403740000	403740000	0	92244000	92244000	0	89531000	89531000	0	0	0
ALAQAMHQAGK	Unmodified	1124.58	0.576062	999	sp|P0ABU5|ELBB_ECOLI	yes	yes	0	0	0	2	0.020083	42.068	25.93				0				0				0				0				0				0	5657300	5657300	0	0	0	0	0	0	0	5657300	5657300
ALAQAMHQAGKPLGFMCIAPAMLPK	Unmodified	2651.36	0.357231	999	sp|P0ABU5|ELBB_ECOLI	yes	yes	0	0	1	3;4	9.8017e-31	189.19	180.47				0				0				0				0				0				0	703920000	703920000	0	152700000	152700000	0	0	0	0	304540000	304540000
ALAQAMHQAGKPLGFMCIAPAMLPK	Oxidation (M)	2667.35	0.352146	999	sp|P0ABU5|ELBB_ECOLI	yes	yes	0	1	1	4	1.2508e-05	62.735	60.38				0				0				0				0				0				0	175260000	175260000	0	0	0	0	0	0	0	137620000	137620000
ALAQLLCR	Unmodified	943.527	0.527321	619	sp|C4ZXI2|SELA_ECOBW;sp|P0A821|SELA_ECOLI	yes	no	0	0	0	2	0.0066437	60.682	34.24				0				0				0				0				0				0	32956000	32956000	0	0	0	0	32956000	32956000	0	0	0
ALAQQNGGNITLTEDVAK	Unmodified	1841.95	0.948305	677	sp|P04391|OTC1_ECOLI	yes	yes	0	0	0	2	2.5335e-54	258.92	248.93				0				0				0				0				0				0	72648000	72648000	0	19821000	19821000	0	38803000	38803000	0	0	0
ALASVDKR	Unmodified	858.492	0.492316	1379	sp|P15993|AROP_ECOLI	yes	yes	0	0	1	2	0.026377	43.442	16.986				0				0				0				0				0				0	20570000	20570000	0	0	0	0	0	0	0	0	0
ALAVEPQILLLDEPFGALDAQVR	Unmodified	2477.35	0.352975	1383	sp|P16676|CYSA_ECOLI	yes	yes	0	0	0	3	2.2533e-11	109.68	105.88				0				0				0				0				0				0	149180000	149180000	0	0	0	0	0	0	0	0	0
ALAVKPK	Unmodified	725.48	0.47996	1338	sp|P10346|GLNQ_ECOLI	yes	yes	0	0	1	2	0.018844	50.966	18.495				0				0				0				0	0.063575	0.20758		1				0	190820000	175800000	15019000	0	0	0	0	0	0	0	0
ALAYMGLKPGIPLTEVAIDK	Unmodified	2099.17	0.170049	596	sp|P0A6A6|LEUC_ECOLI;sp|C4ZPZ5|LEUC_ECOBW	yes	no	0	0	1	3	4.1681e-05	65.149	58.876				0				0				0				0				0				0	130220000	130220000	0	0	0	0	49732000	49732000	0	0	0
ALCDEHGIMLIADEVQSGAGR	Unmodified	2241.05	0.0518009	1425	sp|P22256|GABT_ECOLI	yes	yes	0	0	0	3	5.4159e-20	166.57	166.08				0				0				0				0				0				0	303390000	303390000	0	36844000	36844000	0	62881000	62881000	0	74998000	74998000
ALCDEHGIMLIADEVQSGAGR	Oxidation (M)	2257.05	0.0467156	1425	sp|P22256|GABT_ECOLI	yes	yes	0	1	0	3	3.0574e-11	122.64	115.41				0				0				0				0				0				0	121510000	121510000	0	0	0	0	0	0	0	121510000	121510000
ALCEAVAAR	Unmodified	959.486	0.48585	763	sp|P09546|PUTA_ECOLI	yes	yes	0	0	0	2	0.00036102	87.476	58.327				0				0				0				0				0				0	1440800000	1440800000	0	301100000	301100000	0	327060000	327060000	0	0	0
ALCEGENSK	Unmodified	1006.44	0.438959	1953	sp|P77522|SUFB_ECOLI	yes	yes	0	0	0	2	0.0043301	60.102	46.384				0				0				0				0				0				0	114070000	114070000	0	0	0	0	0	0	0	57082000	57082000
ALCHYPR	Unmodified	915.439	0.438506	1572	sp|P32157|YIIM_ECOLI	yes	yes	0	0	0	2;3	0.0042096	67.035	54.046				0				0				0				0				0				0	205140000	205140000	0	50371000	50371000	0	0	0	0	47649000	47649000
ALCPDCHQPLQVLK	Unmodified	1677.83	0.833081	1925	sp|P76575|YFGJ_ECOLI	yes	yes	0	0	0	3	0.037044	35.3	22.769				0				0				0				0				0				0	55941000	55941000	0	0	0	0	0	0	0	0	0
ALDAIIASVTESLK	Unmodified	1429.8	0.80281	1039	sp|P0ACF4|DBHB_ECOLI	yes	yes	0	0	0	2;3	8.9434e-12	125.97	125.97				0				0	0.019178	0.72693		1				0				0				0	4544300000	4506900000	37356000	0	0	0	0	0	0	2981500000	2944100000
ALDAIIASVTESLKEGDDVALVGFGTFAVK	Unmodified	3035.61	0.606683	1039	sp|P0ACF4|DBHB_ECOLI	yes	yes	0	0	1	2;3;4	4.1666e-125	327.77	315.84				0				0				0				0	0.026446	0.21651		1				0	3544600000	3486100000	58577000	59622000	59622000	0	562640000	562640000	0	0	0
ALDALLDYQDYPIPAAK	Unmodified	1875.96	0.96183	638	sp|P00452|RIR1_ECOLI	yes	yes	0	0	0	2;3	2.3869e-22	185.26	178.49				0				0				0				0				0				0	938830000	938830000	0	50125000	50125000	0	161030000	161030000	0	374170000	374170000
ALDAYYALQQK	Unmodified	1282.66	0.655752	1137	sp|P0ADY1|PPID_ECOLI	yes	yes	0	0	0	2	1.6069e-15	171.85	158.04				0				0				0				0				0				0	556080000	556080000	0	0	0	0	0	0	0	267440000	267440000
ALDDFCQSLVDYLSAGHFSIYER	Unmodified	2705.24	0.243167	357	sp|P0AFX4|RSD_ECOLI;sp|C5A0T6|RSD_ECOBW;sp|B1XBZ8|RSD_ECODH	yes	no	0	0	0	3	1.0168e-08	100.62	98.522				0				0				0				0				0				0	46606000	46606000	0	0	0	0	0	0	0	0	0
ALDDVKK	Unmodified	787.444	0.443968	1176	sp|P0AEH5|ELAB_ECOLI	yes	yes	0	0	1	2	0.0040722	75.243	25.885				0				0				0				0				0				0	40447000	40447000	0	0	0	0	0	0	0	40447000	40447000
ALDFIAER	Unmodified	933.492	0.491981	217	sp|P04805|SYE_ECOLI;sp|B1X9R9|SYE_ECODH	yes	no	0	0	0	2	0.0012358	74.92	54.4				0				0				0				0				0				0	155040000	155040000	0	155040000	155040000	0	0	0	0	0	0
ALDFIAERENQQ	Unmodified	1432.69	0.694657	217	sp|P04805|SYE_ECOLI;sp|B1X9R9|SYE_ECODH	yes	no	0	0	1	2	7.7149e-26	210.79	210.79				0				0				0				0				0				0	1434200000	1434200000	0	261200000	261200000	0	322370000	322370000	0	275910000	275910000
ALDFLLEQGFVHK	Unmodified	1515.81	0.808564	1017	sp|P0AC51|ZUR_ECOLI	yes	yes	0	0	0	3	5.0073e-06	102.03	85.679				0				0				0				0				0				0	57566000	57566000	0	0	0	0	0	0	0	34904000	34904000
ALDGELR	Unmodified	772.408	0.407917	1448	sp|P23930|LNT_ECOLI	yes	yes	0	0	0	2	0.066693	38.792	8.6066				0				0				0				0				0				0	25057000	25057000	0	0	0	0	0	0	0	0	0
ALDIIVTCQGGDYTNEIYPK	Unmodified	2269.09	0.093649	877	sp|P0A9Q9|DHAS_ECOLI	yes	yes	0	0	0	2;3	4.904e-62	243.18	243.18	0.021672	0.30138		1	0.035434	0.66145		1	0.019469	0.65048		1				0				0				0	7041800000	6918700000	123090000	581130000	572730000	8400300	1208600000	1181800000	26799000	2742000000	2709400000
ALDILTATPPDVFNHNLENVPR	Unmodified	2445.27	0.265223	612	sp|P60716|LIPA_ECOLI;sp|C4ZWB5|LIPA_ECOBW	yes	no	0	0	0	2	8.8029e-35	195.36	188.42				0				0				0				0				0				0	63581000	63581000	0	0	0	0	26187000	26187000	0	0	0
ALDIRPPAQPLALVSGAR	Unmodified	1844.06	0.063216	818	sp|P0A903|BAMC_ECOLI	yes	yes	0	0	1	3	5.8628e-12	135.18	129.71				0				0				0				0				0				0	1865900000	1865900000	0	171000000	171000000	0	282890000	282890000	0	567940000	567940000
ALDLKTPGREDATEDAK	Unmodified	1828.92	0.916671	1826	sp|P69786|PTGCB_ECOLI	yes	yes	0	0	2	3	0.089849	28.032	17.891				0				0				0				0				0				0	9119000	9119000	0	9119000	9119000	0	0	0	0	0	0
ALDLSAEEK	Unmodified	974.492	0.492041	998	sp|P0ABU2|YCHF_ECOLI	yes	yes	0	0	0	2	4.6629e-05	88.495	68.719	0.051188	1.1889		1				0				0	0.050978	1.0876		1	0.047142	0.82032		1				0	2437500000	2340500000	96985000	555420000	522760000	32653000	664150000	664150000	0	0	0
ALDQTGFKR	Unmodified	1034.55	0.550893	547	sp|P05852|TSAD_ECOLI;sp|C4ZQY1|TSAD_ECOBW;sp|B1XG69|TSAD_ECODH	yes	no	0	0	1	2;3	0.0010147	74.92	37.364				0				0				0				0				0				0	182160000	182160000	0	0	0	0	146710000	146710000	0	0	0
ALDRDGKPFELEADGLLAICIQHEMDHLVGK	Unmodified	3489.74	0.738459	62	sp|P0A6K3|DEF_ECOLI;sp|C4ZUE1|DEF_ECOBW;sp|B1X6D9|DEF_ECODH	yes	no	0	0	2	5;6	1.1483e-06	74.81	73.09				0				0				0				0				0				0	266160000	266160000	0	0	0	0	0	0	0	0	0
ALDREGVNNG	Unmodified	1043.5	0.499586	1366	sp|P14175|PROV_ECOLI	yes	yes	0	0	1	2	0.0041385	68.485	55.448				0				0				0				0				0				0	18306000	18306000	0	0	0	0	0	0	0	18306000	18306000
ALDSYDK	Unmodified	810.376	0.375948	1168	sp|P0AEE5|DGAL_ECOLI	yes	yes	0	0	0	2	0.0083916	64.567	55.051				0				0				0				0				0				0	96094000	96094000	0	0	0	0	59259000	59259000	0	0	0
ALDSYDKAYYVGTDSK	Unmodified	1794.83	0.83121	1168	sp|P0AEE5|DGAL_ECOLI	yes	yes	0	0	1	2;3	2.4866e-29	200.67	190.42				0				0				0				0				0				0	284890000	284890000	0	85464000	85464000	0	67896000	67896000	0	0	0
ALDVEQIR	Unmodified	942.513	0.513445	703	sp|P06710|DPO3X_ECOLI	yes	yes	0	0	0	2	0.0031	72.038	59.511				0				0				0				0				0				0	59123000	59123000	0	0	0	0	0	0	0	0	0
ALDVSPEHFHAEFHETGR	Unmodified	2077.96	0.960601	1695	sp|P39405|FHUF_ECOLI	yes	yes	0	0	0	4	0.0023615	54.253	50.275				0				0				0				0				0				0	49132000	49132000	0	0	0	0	0	0	0	0	0
ALEAAGVPVIGTSPDAIDR	Unmodified	1850.97	0.973792	662	sp|P00968|CARB_ECOLI	yes	yes	0	0	0	2;3	4.701e-22	139.9	131.11				0				0				0				0				0				0	1734600000	1734600000	0	150090000	150090000	0	388590000	388590000	0	427750000	427750000
ALEAAGVPVIGTSPDAIDRAEDR	Unmodified	2322.18	0.181553	662	sp|P00968|CARB_ECOLI	yes	yes	0	0	1	3	4.0836e-08	85.805	67.488				0				0				0				0				0				0	171570000	171570000	0	0	0	0	85553000	85553000	0	0	0
ALEAAGVPVIGTSPDAIDRAEDRER	Unmodified	2607.33	0.325257	662	sp|P00968|CARB_ECOLI	yes	yes	0	0	2	4	1.2341e-18	141.45	135.08				0				0				0				0				0				0	2572300000	2572300000	0	0	0	0	947850000	947850000	0	555150000	555150000
ALEEAGAEVEVK	Unmodified	1243.63	0.629597	354	sp|P0A7K2|RL7_ECOLI;sp|C5A0S6|RL7_ECOBW;sp|B1XBY8|RL7_ECODH	yes	no	0	0	0	2;3	4.7728e-15	136.27	124.01				0	0.030304	1.1885		1	0.01286	0.71147		1	0.024628	0.76675	6.1778	2	0.02865	1.1493	6.1631	2	0.013366	0.83778		1	62511000000	61343000000	1168200000	7982900000	7902800000	80129000	10506000000	10327000000	179130000	10915000000	10699000000
ALEEGIR	Unmodified	786.424	0.423567	1526	sp|P30125|LEU3_ECOLI	yes	yes	0	0	0	2	0.0030092	88.029	46.727				0				0				0				0				0				0	1250300000	1250300000	0	236250000	236250000	0	597780000	597780000	0	0	0
ALEGDAEWEAK	Unmodified	1217.56	0.556432	1328	tr|A0A0M3KKV1|A0A0M3KKV1_ECODH;sp|P0CE48|EFTU2_ECOLI;sp|P0CE47|EFTU1_ECOLI	yes	no	0	0	0	2	4.9467e-07	108.35	108.35	0.1069	2.4744	83.509	2	0.094977	1.5362	38.375	2				0	0.0183	0.69158		1				0				0	76183000000	75032000000	1151400000	12380000000	12019000000	360520000	15184000000	14780000000	404450000	20422000000	20422000000
ALEIEEMQLK	Unmodified	1202.62	0.621675	355	sp|P0A8V2|RPOB_ECOLI;sp|C5A0S7|RPOB_ECOBW;sp|B1XBY9|RPOB_ECODH	yes	no	0	0	0	2	3.4958e-09	132.01	130.26	0.12317	3.6084		1	0.082799	1.8263		1	0.071287	2.7531		1	0.10232	2.3041		1	0.096767	2.3527		1				0	6808500000	6353700000	454740000	724240000	643860000	80383000	831270000	754810000	76450000	2542900000	2381800000
ALEIEEMQLK	Oxidation (M)	1218.62	0.616589	355	sp|P0A8V2|RPOB_ECOLI;sp|C5A0S7|RPOB_ECOBW;sp|B1XBY9|RPOB_ECODH	yes	no	0	1	0	2	0.00033041	79.659	69.344				0				0				0				0				0				0	99656000	99656000	0	0	0	0	0	0	0	0	0
ALEIISELAAK	Unmodified	1156.67	0.67034	1832	sp|P69829|PTSN_ECOLI	yes	yes	0	0	0	2	6.6471e-06	111.86	77.965				0				0				0				0				0				0	723720000	723720000	0	99790000	99790000	0	111130000	111130000	0	197640000	197640000
ALELARPLLR	Unmodified	1150.72	0.718627	1448	sp|P23930|LNT_ECOLI	yes	yes	0	0	1	3	0.00018864	81.525	77.275				0				0				0				0				0				0	113170000	113170000	0	0	0	0	0	0	0	74507000	74507000
ALELEEIPGIVNDFR	Unmodified	1713.89	0.893751	1938	sp|P77258|NEMA_ECOLI	yes	yes	0	0	0	2;3	6.9765e-11	147.51	136.07				0				0				0				0				0				0	389580000	389580000	0	98237000	98237000	0	34547000	34547000	0	0	0
ALELLKPLLEDEK	Unmodified	1509.87	0.865411	645	sp|P00582|DPO1_ECOLI	yes	yes	0	0	1	2;3	1.9265e-13	151.07	135.68				0				0				0				0				0				0	506980000	506980000	0	32431000	32431000	0	35736000	35736000	0	71017000	71017000
ALEMIDMHGGDLFSEE	Oxidation (M)	1808.76	0.759701	895	sp|P0A9X4|MREB_ECOLI	yes	yes	0	1	0	2	1.3073e-40	237.21	225.29				0				0				0				0				0				0	0	0	0	0	0	0	0	0	0	0	0
ALEMIDMHGGDLFSEE	Unmodified	1792.76	0.764787	895	sp|P0A9X4|MREB_ECOLI	yes	yes	0	0	0	2;3	4.1825e-50	245.03	236.91				0				0				0				0				0				0	0	0	0	0	0	0	0	0	0	0	0
ALEMIDMHGGDLFSEE	2 Oxidation (M)	1824.75	0.754616	895	sp|P0A9X4|MREB_ECOLI	yes	yes	0	2	0	2	5.695e-15	120.21	115.45				0				0				0				0				0				0	0	0	0	0	0	0	0	0	0	0	0
ALENALLEFPGCAMVISHDR	Oxidation (M)	2258.08	0.0823728	891	sp|P0A9W3|ETTA_ECOLI	yes	yes	0	1	0	2;3	1.3189e-25	191.22	177.37				0				0				0				0				0				0	1153400000	1153400000	0	35870000	35870000	0	84146000	84146000	0	525140000	525140000
ALENALLEFPGCAMVISHDR	Unmodified	2242.09	0.0874582	891	sp|P0A9W3|ETTA_ECOLI	yes	yes	0	0	0	2;3	1.186e-53	242.36	226.92				0				0				0				0				0				0	1642500000	1642500000	0	35187000	35187000	0	0	0	0	743570000	743570000
ALENGEQVK	Unmodified	986.503	0.503274	539	sp|P0A6X7|IHFA_ECOLI;sp|C4ZYH4|IHFA_ECOBW;sp|B1XG19|IHFA_ECODH	yes	no	0	0	0	2	1.4429e-05	96.668	85.075				0				0				0	0.054191	0.99899		1				0				0	1518800000	1486600000	32191000	12474000	0	12474000	0	0	0	863940000	863940000
ALEQAPEQEAGK	Unmodified	1269.62	0.620095	1437	sp|P23842|YFEA_ECOLI	yes	yes	0	0	0	2	0.00012491	74.78	52.094				0				0				0				0				0				0	0	0	0	0	0	0	0	0	0	0	0
ALERGEGQPGDIETLEQLCR	Unmodified	2270.1	0.0961086	1567	sp|P31979|NUOF_ECOLI	yes	yes	0	0	1	3	1.803e-05	76.04	72.705				0				0				0				0				0				0	90438000	90438000	0	0	0	0	90438000	90438000	0	0	0
ALESFQGTGR	Unmodified	1064.53	0.525072	377	sp|P17952|MURC_ECOLI;sp|C4ZRI6|MURC_ECOBW;sp|B1XC68|MURC_ECODH	yes	no	0	0	0	2	4.2401e-05	103.26	100.32				0				0				0				0				0				0	1010600000	1010600000	0	148500000	148500000	0	191360000	191360000	0	197120000	197120000
ALETALPYMTDGR	Unmodified	1436.7	0.696965	995	sp|P0ABS5|DNAG_ECOLI	yes	yes	0	0	0	2	0.0005039	66.215	58.683				0				0				0				0				0				0	22975000	22975000	0	0	0	0	0	0	0	0	0
ALEVADK	Unmodified	744.402	0.401769	342	sp|P09372|GRPE_ECOLI;sp|C4ZYN1|GRPE_ECOBW;sp|B1XBT4|GRPE_ECODH	yes	no	0	0	0	2	0.0056039	75.109	33.607				0				0	0.014841	0.33292		1				0				0				0	878290000	860700000	17591000	0	0	0	155830000	155830000	0	722460000	704870000
ALEVADKANPDMSAMVEGIELTLK	Unmodified	2544.28	0.281526	342	sp|P09372|GRPE_ECOLI;sp|C4ZYN1|GRPE_ECOBW;sp|B1XBT4|GRPE_ECODH	yes	no	0	0	1	2;3	7.6504e-23	150.14	146.33				0				0				0				0				0				0	253970000	253970000	0	253970000	253970000	0	0	0	0	0	0
ALEVADKANPDMSAMVEGIELTLK	Oxidation (M)	2560.28	0.276441	342	sp|P09372|GRPE_ECOLI;sp|C4ZYN1|GRPE_ECOBW;sp|B1XBT4|GRPE_ECODH	yes	no	0	1	1	3	5.1542e-07	77.241	73.341				0				0				0				0				0				0	26746000	26746000	0	0	0	0	0	0	0	0	0
ALEVFFISGK	Unmodified	1109.61	0.612096	450	sp|P16384|MIAA_ECOLI;sp|C4ZR48|MIAA_ECOBW;sp|B1XDS2|MIAA_ECODH	yes	no	0	0	0	2	0.00095629	69.721	42.719				0				0				0				0				0				0	12918000	12918000	0	0	0	0	12918000	12918000	0	0	0
ALEVGYR	Unmodified	806.429	0.428653	1983	sp|Q46857|DKGA_ECOLI	yes	yes	0	0	0	2	0.0044608	76.847	43.108				0				0				0				0				0				0	337340000	337340000	0	0	0	0	0	0	0	0	0
ALEWEILK	Unmodified	1000.56	0.559333	953	sp|P0AB24|EFEO_ECOLI	yes	yes	0	0	0	1;2	0.00059328	99.139	86.102				0				0				0				0				0				0	4677500000	4677500000	0	437490000	437490000	0	953200000	953200000	0	1241500000	1241500000
ALFADPEQPR	Unmodified	1142.57	0.572023	1662	sp|P37774|YECC_ECOLI	yes	yes	0	0	0	2	0.00056123	77.14	71.359				0				0				0				0				0				0	440780000	440780000	0	92634000	92634000	0	0	0	0	151720000	151720000
ALFATGNFEDVR	Unmodified	1338.66	0.656815	419	sp|P0A940|BAMA_ECOLI;sp|C4ZRR9|BAMA_ECOBW;sp|B1XD46|BAMA_ECODH	yes	no	0	0	0	2	1.6188e-13	157.68	124.59				0				0				0				0				0				0	2732800000	2732800000	0	287180000	287180000	0	0	0	0	944810000	944810000
ALFDAIR	Unmodified	804.449	0.449388	1552	sp|P31460|DGOR_ECOLI	yes	yes	0	0	0	2	0.0069164	69.176	37.24				0				0				0				0				0				0	49165000	49165000	0	0	0	0	17737000	17737000	0	0	0
ALFDQVLPAER	Unmodified	1257.67	0.671737	1940	sp|P77285|RSXG_ECOLI	yes	yes	0	0	0	2	6.0739e-05	94.538	75.406				0				0				0				0				0				0	78784000	78784000	0	0	0	0	78784000	78784000	0	0	0
ALFEDSAMSQQPTVPDR	Unmodified	1890.88	0.878177	1493	sp|P27278|NADR_ECOLI	yes	yes	0	0	0	2	8.1556e-40	233.14	228.92				0				0				0				0				0				0	58935000	58935000	0	22397000	22397000	0	0	0	0	0	0
ALFGDNTTK	Unmodified	965.482	0.481811	953	sp|P0AB24|EFEO_ECOLI	yes	yes	0	0	0	2	0.00021698	96.034	79.363				0				0				0				0				0				0	4108800000	4108800000	0	535210000	535210000	0	502960000	502960000	0	1031300000	1031300000
ALFQLDPER	Unmodified	1087.57	0.566209	168	sp|P0A7E1|PYRD_ECOLI;sp|C4ZQ71|PYRD_ECOBW;sp|B1X8P9|PYRD_ECODH	yes	no	0	0	0	2	0.0023146	63.216	24.254				0				0				0				0				0				0	57077000	57077000	0	0	0	0	0	0	0	0	0
ALFQLDPERAHEFTFQQLR	Unmodified	2345.19	0.191664	168	sp|P0A7E1|PYRD_ECOLI;sp|C4ZQ71|PYRD_ECOBW;sp|B1X8P9|PYRD_ECODH	yes	no	0	0	1	4	6.761e-06	82.449	77.192				0				0				0				0				0				0	46344000	46344000	0	0	0	0	46344000	46344000	0	0	0
ALFSGGEETKPTEQPAPK	Unmodified	1885.94	0.942157	1417	sp|P21513|RNE_ECOLI	yes	yes	0	0	1	2;3	5.819e-42	229.22	214.94				0				0				0				0				0				0	2792200000	2792200000	0	463480000	463480000	0	401190000	401190000	0	663360000	663360000
ALFSSVR	Unmodified	778.434	0.433738	1893	sp|P76193|YNHG_ECOLI	yes	yes	0	0	0	2	0.011738	60.709	23.615				0				0				0				0				0				0	185340000	185340000	0	0	0	0	22324000	22324000	0	0	0
ALGAKPQINAEEEIRR	Unmodified	1793.97	0.974795	556	sp|P18843|NADE_ECOLI;sp|C4ZZ96|NADE_ECOBW;sp|B1XGK1|NADE_ECODH	yes	no	0	0	2	3;4	2.7435e-06	81.448	81.448				0	0.14371	0.1425	21.752	2				0				0				0	0.011011	0.0044941		1	5115200000	4969200000	145990000	600600000	600600000	0	1226500000	1092100000	134420000	1917500000	1917500000
ALGANIER	Unmodified	842.461	0.461016	603	sp|C4ZSS8|MURA_ECOBW;sp|P0A749|MURA_ECOLI	yes	no	0	0	0	2	0.0012358	82.452	27.927				0				0				0				0				0				0	252970000	252970000	0	0	0	0	0	0	0	252970000	252970000
ALGANLVLTEGAK	Unmodified	1255.71	0.713601	989	sp|P0ABK5|CYSK_ECOLI	yes	yes	0	0	0	2;3	4.1815e-23	177.1	174.57	0.013436	0.55945		1	0.011038	0.41537		1				0	0.017567	0.52151		1	0.0092827	0.36056		1				0	13469000000	13299000000	169970000	2330800000	2298300000	32530000	4592700000	4538500000	54222000	0	0
ALGASSILVLPIEK	Unmodified	1409.85	0.849367	103	sp|P60757|HIS1_ECOLI;sp|C4ZSA8|HIS1_ECOBW;sp|B1X6V6|HIS1_ECODH	yes	no	0	0	0	2;3	1.7516e-07	124.51	112.25				0				0				0				0				0				0	3144600000	3144600000	0	339930000	339930000	0	554670000	554670000	0	653390000	653390000
ALGCHSIDR	Unmodified	1027.49	0.486913	135	sp|P0ABF6|CDD_ECOLI;sp|C4ZSM3|CDD_ECOBW;sp|B1X7N2|CDD_ECODH	yes	no	0	0	0	2;3	0.00037734	86.898	65.598				0				0				0				0				0	0.028967	0.1623		1	569480000	564100000	5381300	179580000	179580000	0	33987000	33987000	0	192420000	192420000
ALGELRQDGTYDK	Unmodified	1464.72	0.720872	765	sp|P09551|ARGT_ECOLI	yes	yes	0	0	1	2;3	1.781e-05	99.834	92.469				0				0				0				0				0				0	829640000	829640000	0	628610000	628610000	0	0	0	0	159820000	159820000
ALGEYLEK	Unmodified	921.481	0.480748	631	sp|P0A6P7|ENGB_ECOLI;sp|C5A033|ENGB_ECOBW	yes	no	0	0	0	2	0.01689	53.775	32.475				0				0				0				0				0				0	235730000	235730000	0	0	0	0	0	0	0	148930000	148930000
ALGEYLEKR	Unmodified	1077.58	0.581859	631	sp|P0A6P7|ENGB_ECOLI;sp|C5A033|ENGB_ECOBW	yes	no	0	0	1	2;3	2.5962e-05	114.86	90.083				0				0				0				0				0				0	841220000	841220000	0	235830000	235830000	0	194020000	194020000	0	72688000	72688000
ALGGASGGYTAAR	Unmodified	1150.57	0.573085	967	sp|P0AB77|KBL_ECOLI	yes	yes	0	0	0	2	1.2508e-10	113.99	112.55				0				0				0				0	0.068032	0.26829		1				0	759980000	746440000	13540000	0	0	0	170690000	170690000	0	238100000	238100000
ALGGGFPVGALLATEECAR	Unmodified	1887.95	0.951282	557	sp|P77581|ASTC_ECOLI;sp|C4ZZA4|ASTC_ECOBW;sp|B1XGK9|ASTC_ECODH	yes	no	0	0	0	2	3.597e-08	108.34	95.708				0				0				0				0				0				0	25508000	25508000	0	11981000	11981000	0	0	0	0	0	0
ALGGLDIMALVAGK	Unmodified	1327.75	0.753358	1291	sp|P0AG84|YGHA_ECOLI	yes	yes	0	0	0	2	1.9014e-05	98.592	79.349				0				0				0				0				0				0	37494000	37494000	0	0	0	0	0	0	0	0	0
ALGHAGDVLLAISTR	Unmodified	1492.84	0.836176	559	sp|P66817|DIAA_ECOLI;sp|C4ZSP0|DIAA_ECOBW;sp|B1XGW1|DIAA_ECODH	yes	no	0	0	0	2;3	5.994e-07	109.79	102.66				0				0				0				0				0				0	243700000	243700000	0	18510000	18510000	0	0	0	0	124620000	124620000
ALGHPVMINYLK	Unmodified	1354.74	0.743127	120	sp|P15067|GLGX_ECOLI;sp|C4ZVY1|GLGX_ECOBW;sp|B1X776|GLGX_ECODH	yes	no	0	0	0	3	0.0062989	50.648	41.111				0				0				0				0				0				0	61766000	61766000	0	0	0	0	0	0	0	61766000	61766000
ALGIDAR	Unmodified	714.402	0.402438	514	sp|P0ABP8|DEOD_ECOLI;sp|C4ZT66|DEOD_ECOBW;sp|B1XFJ4|DEOD_ECODH	yes	no	0	0	0	2	0.001343	94.262	31.548				0				0				0	0.066506	1.2775		1				0	0.056256	1.3418		1	2843500000	2757800000	85642000	0	0	0	0	0	0	1498500000	1498500000
ALGIELLR	Unmodified	883.549	0.549102	982	sp|P0ABH9|CLPA_ECOLI	yes	yes	0	0	0	2	0.00032426	98.997	60.205	0.18799	0.71825		1	0.21719	1.2051		1	0.16395	1.2639		1	0.22174	1.036		1	0.2335	0.95972		1	0.18302	1.6184		1	1142900000	950170000	192700000	91603000	74564000	17039000	185610000	152970000	32640000	364270000	309500000
ALGIPTVMGADIQPSVLHR	Unmodified	1974.07	0.0720661	1616	sp|P37177|PT1P_ECOLI	yes	yes	0	0	0	3	0.0011835	58.024	50.11				0				0				0				0				0				0	76050000	76050000	0	30972000	30972000	0	0	0	0	0	0
ALGLNDELAHSSIR	Unmodified	1494.78	0.779055	300	sp|P0A6B7|ISCS_ECOLI;sp|C4ZXA5|ISCS_ECOBW;sp|B1XB05|ISCS_ECODH	yes	no	0	0	0	2;3	4.3954e-14	159.41	137.08				0				0				0				0				0				0	5546800000	5503600000	43180000	858190000	815010000	43180000	2208600000	2208600000	0	0	0
ALGMAVVAMGGGR	Unmodified	1188.61	0.610733	512	sp|P07650|TYPH_ECOLI;sp|B1XFJ2|TYPH_ECODH	yes	no	0	0	0	2	0.006307	49.448	36.014				0				0				0				0				0				0	0	0	0	0	0	0	0	0	0	0	0
ALGMELER	Unmodified	917.464	0.464052	1117	sp|P0ADP2|YIGI_ECOLI	yes	yes	0	0	0	2	0.012496	62.582	41.282				0				0				0				0				0				0	0	0	0	0	0	0	0	0	0	0	0
ALGPEPMAAAYVQPSR	Unmodified	1656.83	0.829376	618	sp|C4ZXF0|SYGA_ECOBW	yes	yes	0	0	0	2;3	7.1089e-16	162.59	142				0				0				0				0				0				0	2462900000	2424700000	38149000	525140000	505280000	19857000	353200000	353200000	0	1125200000	1125200000
ALGPEPMAAAYVQPSR	Oxidation (M)	1672.82	0.824291	618	sp|C4ZXF0|SYGA_ECOBW	yes	yes	0	1	0	2	1.0734e-15	153.92	143.15				0				0				0				0				0				0	450120000	450120000	0	0	0	0	0	0	0	269540000	269540000
ALGSPIR	Unmodified	712.423	0.423173	638	sp|P00452|RIR1_ECOLI	yes	yes	0	0	0	2	0.0018443	94.407	60.22				0				0				0				0				0				0	299630000	299630000	0	0	0	0	0	0	0	0	0
ALGTIGHIGCFSFHETK	Unmodified	1873.91	0.914503	1502	sp|P27833|WECE_ECOLI	yes	yes	0	0	0	3;4	1.0257e-05	94.569	87.967				0				0				0				0				0				0	322450000	322450000	0	34154000	34154000	0	0	0	0	102760000	102760000
ALGVGEVK	Unmodified	771.449	0.449054	170	tr|D0VEX0|D0VEX0_ECOLI;sp|P0A6Q3|FABA_ECOLI;sp|C4ZQ80|FABA_ECOBW;sp|B1X8Q8|FABA_ECODH	yes	no	0	0	0	2	0.003162	71.692	24.61				0	0.032807	1.3427		1				0				0				0				0	10946000000	10687000000	258600000	1267800000	1267800000	0	8248200000	7989600000	258600000	0	0
ALGVTFFLPEGDAISASR	Unmodified	1849.96	0.957413	926	sp|P0AAI3|FTSH_ECOLI	yes	yes	0	0	0	2;3	3.3169e-32	196.22	180.37				0				0				0				0				0				0	807210000	807210000	0	69847000	69847000	0	87739000	87739000	0	256680000	256680000
ALGVTTGILPWNFPFFLIAR	Unmodified	2232.25	0.245931	1473	sp|P25553|ALDA_ECOLI	yes	yes	0	0	0	2	1.4191e-24	173.37	169.17				0				0				0				0				0				0	135520000	135520000	0	8995000	8995000	0	32227000	32227000	0	0	0
ALGWKPQETFESGIR	Unmodified	1717.88	0.878769	1658	sp|P37759|RMLB1_ECOLI	yes	yes	0	0	1	2;3	3.6856e-10	129.38	117.74				0				0				0				0				0				0	709590000	709590000	0	73944000	73944000	0	39516000	39516000	0	304140000	304140000
ALGWKPQETFESGIRK	Unmodified	1845.97	0.973732	1658	sp|P37759|RMLB1_ECOLI	yes	yes	0	0	2	4	0.00029864	67.415	61.498				0				0				0				0				0				0	244060000	244060000	0	0	0	0	0	0	0	205830000	205830000
ALHAQNQPTETANAGQR	Unmodified	1805.88	0.876872	1365	sp|P14081|SELB_ECOLI	yes	yes	0	0	0	2;3	9.8505e-12	145.43	140.52				0				0				0				0				0				0	785920000	785920000	0	116570000	116570000	0	126620000	126620000	0	150020000	150020000
ALHDENVVWHSHPVTVQQR	Unmodified	2251.12	0.124647	405	sp|P0A6J1|CYSC_ECOLI;sp|C4ZZQ4|CYSC_ECOBW;sp|B1XCS6|CYSC_ECODH	yes	no	0	0	0	3;4;5	4.3351e-19	171.28	162.44				0				0				0				0				0				0	1874100000	1874100000	0	216700000	216700000	0	270760000	270760000	0	652270000	652270000
ALHFGAGNIGR	Unmodified	1111.59	0.588676	161	sp|P09424|MTLD_ECOLI;sp|C4ZXJ1|MTLD_ECOBW;sp|B1X8L4|MTLD_ECODH;tr|Q0PWM5|Q0PWM5_ECOW3	yes	no	0	0	0	2;3	3.9047e-06	110.88	104.85				0				0				0				0				0				0	790880000	790880000	0	154940000	154940000	0	138550000	138550000	0	207430000	207430000
ALHFGTLTIDPINR	Unmodified	1566.85	0.851826	1746	sp|P52108|RSTA_ECOLI	yes	yes	0	0	0	3	6.6569e-08	125.54	123.52				0				0				0				0				0				0	594200000	594200000	0	84818000	84818000	0	133480000	133480000	0	110700000	110700000
ALHQAAAGEMVLSEALTPVLAASLR	Unmodified	2518.36	0.357743	1217	sp|P0AF28|NARL_ECOLI	yes	yes	0	0	0	2;3	1.5363e-48	224.44	210.24				0				0				0				0				0				0	2108700000	2108700000	0	415950000	415950000	0	330590000	330590000	0	321410000	321410000
ALHQAAAGEMVLSEALTPVLAASLR	Oxidation (M)	2534.35	0.352658	1217	sp|P0AF28|NARL_ECOLI	yes	yes	0	1	0	3	4.0198e-19	147.26	146.29				0				0				0				0				0				0	18855000	18855000	0	0	0	0	0	0	0	0	0
ALHVGEAPNMVVCWGGHSINENEYLYAR	Unmodified	3185.48	0.481122	1121	sp|P0ADR8|YGDH_ECOLI	yes	yes	0	0	0	4	5.0543e-10	90.757	89.61				0				0				0				0				0				0	23084000	23084000	0	0	0	0	0	0	0	0	0
ALIAQEPLLGAK	Unmodified	1222.73	0.728523	1717	sp|P45464|LPOA_ECOLI	yes	yes	0	0	0	2	1.1359e-05	102.4	56.571				0				0				0				0				0				0	210480000	210480000	0	54110000	54110000	0	0	0	0	156370000	156370000
ALIDAAR	Unmodified	728.418	0.418088	594	sp|P60240|RAPA_ECOLI;sp|C4ZPY3|RAPA_ECOBW	yes	no	0	0	0	2	0.036554	49.358	23.464				0				0				0				0				0				0	1280500000	1280500000	0	759050000	759050000	0	0	0	0	0	0
ALIDCYPDIAK	Unmodified	1277.63	0.632574	1357	sp|P13016|AMPD_ECOLI	yes	yes	0	0	0	2	8.2789e-05	89.731	72.066				0				0				0				0				0				0	57755000	57755000	0	0	0	0	0	0	0	0	0
ALIGFAGPR	Unmodified	900.518	0.518136	183	tr|D0VEZ2|D0VEZ2_ECOLI;sp|P0A9Q5|ACCD_ECOLI;sp|B1X927|ACCD_ECODH	yes	no	0	0	0	2	5.2322e-05	106.04	90.501				0				0				0				0				0				0	2289500000	2289500000	0	0	0	0	0	0	0	935920000	935920000
ALIHDVPEEYAIHK	Unmodified	1633.85	0.846406	744	sp|P08506|DACC_ECOLI	yes	yes	0	0	0	2;3;4	1.4697e-15	170.95	161.67				0				0				0				0				0				0	1745900000	1745900000	0	113140000	113140000	0	75358000	75358000	0	517750000	517750000
ALIHDVPEEYAIHKEK	Unmodified	1890.98	0.983963	744	sp|P08506|DACC_ECOLI	yes	yes	0	0	1	4	0.081032	26.89	22.273				0				0				0				0				0				0	36883000	36883000	0	0	0	0	0	0	0	0	0
ALILTPTR	Unmodified	883.549	0.549102	1480	sp|P25888|RHLE_ECOLI	yes	yes	0	0	0	2	0.0028813	73.26	15.979				0				0				0				0				0				0	48473000	48473000	0	0	0	0	0	0	0	31466000	31466000
ALIPFGGIK	Unmodified	914.559	0.558939	761	sp|P09373|PFLB_ECOLI	yes	yes	0	0	0	2	0.0020171	57.59	53.645	0.10493	1.9917		1	0.073728	1.29		1	0.025484	0.87632		1	0.15633	2.9217		1	0.088075	1.8602		1	0.051835	1.692		1	5097000000	4774500000	322470000	440950000	398050000	42899000	674990000	627040000	47952000	1596900000	1551400000
ALISNPTVIGAIMVQR	Unmodified	1681.95	0.954911	1922	sp|P76558|MAO2_ECOLI	yes	yes	0	0	0	2;3	1.5865e-15	151.38	131.14				0				0				0				0				0				0	382760000	382760000	0	89133000	89133000	0	21196000	21196000	0	135790000	135790000
ALITLPENAHVMPPVVIEDASDMLLAITQAGR	Unmodified	3384.78	0.778533	1242	sp|P0AFI2|PARC_ECOLI	yes	yes	0	0	0	3	4.7971e-23	142.79	141.94				0				0				0				0				0				0	10563000	10563000	0	10563000	10563000	0	0	0	0	0	0
ALITQDMSR	Unmodified	1033.52	0.522629	1124	sp|P0ADT5|YGIC_ECOLI	yes	yes	0	0	0	2	0.001449	72.638	36.766				0				0				0				0				0				0	343060000	343060000	0	0	0	0	0	0	0	151190000	151190000
ALIVTDR	Unmodified	786.46	0.459953	876	sp|P0A9Q7|ADHE_ECOLI	yes	yes	0	0	0	2	0.005968	72.138	14.675				0				0				0				0				0				0	5871600000	5871600000	0	0	0	0	2110300000	2110300000	0	0	0
ALIYMASLPEGR	Unmodified	1319.69	0.690757	452	sp|P0AF63|NSRR_ECOLI;sp|C4ZR55|NSRR_ECOBW;sp|B1XDS9|NSRR_ECODH	yes	no	0	0	0	2	0.0027461	63.611	43.404				0				0				0				0				0				0	43367000	43367000	0	18361000	18361000	0	0	0	0	0	0
ALKDAGVEADEVLEVVMVGGSTR	Unmodified	2344.19	0.194426	297	sp|P0A6Z1|HSCA_ECOLI;sp|C4ZXA1|HSCA_ECOBW;sp|B1XB01|HSCA_ECODH	yes	no	0	0	1	3	1.8492e-05	66.613	61.604				0				0				0				0				0				0	17545000	17545000	0	0	0	0	0	0	0	17545000	17545000
ALKDAVK	Unmodified	743.454	0.454139	1038	sp|P0ACF0|DBHA_ECOLI	yes	yes	0	0	1	2	0.00030341	107.9	49.728	0.011805	0.24253		1				0	0.012787	0.24726		1				0				0	0.0078491	0.092756		1	15184000000	15058000000	125610000	2856100000	2811100000	44982000	1619900000	1619900000	0	4652600000	4585300000
ALKDAVN	Unmodified	729.402	0.402104	1039	sp|P0ACF4|DBHB_ECOLI	yes	yes	0	0	1	2	0.0027527	89.046	52.071				0				0				0	0.021846	0.67894		1				0	0.014382	0.51866		1	13878000000	13779000000	98815000	2351300000	2351300000	0	0	0	0	5141800000	5141800000
ALKDEVIAR	Unmodified	1013.59	0.586944	1537	sp|P30863|DKGB_ECOLI	yes	yes	0	0	1	3	0.0001842	89.913	53.488				0				0				0				0				0				0	144020000	144020000	0	0	0	0	40794000	40794000	0	0	0
ALKEAGSLK	Unmodified	915.539	0.538931	1205	sp|P0AEX3|KGTP_ECOLI	yes	yes	0	0	1	3	0.00095248	70.399	51.295				0				0				0				0				0				0	130280000	130280000	0	0	0	0	0	0	0	78244000	78244000
ALKELGEITR	Unmodified	1128.65	0.650273	860	sp|P0A9J8|PHEA_ECOLI	yes	yes	0	0	1	3	6.9013e-05	80.245	77.973				0	0.2838	0.64637		1				0				0				0				0	274930000	254180000	20746000	66834000	66834000	0	85852000	65106000	20746000	0	0
ALKELNAQTWFAGLR	Unmodified	1716.93	0.931139	433	sp|P17854|CYSH_ECOLI;sp|C4ZZR6|CYSH_ECOBW;sp|B1XDH5|CYSH_ECODH	yes	no	0	0	1	3	1.9479e-10	138.97	129.22				0				0				0				0				0				0	76729000	76729000	0	0	0	0	53516000	53516000	0	23212000	23212000
ALKEPARPMVAIVGGSK	Unmodified	1722.98	0.98146	790	sp|P0A799|PGK_ECOLI	yes	yes	0	0	2	2;3;4	1.3921e-26	170.11	170.11	0.027287	0.086212		1	0.016362	0.020651		1	0.013559	0.013712	0.59397	2	0.033872	0.040503		1	0.016013	0.0097924	20.016	2	0.018989	0.020707	7.7696	2	32216000000	31714000000	501690000	2336000000	2305800000	30201000	4841600000	4803800000	37737000	9061100000	8922400000
ALKEPARPMVAIVGGSK	Oxidation (M)	1738.98	0.976375	790	sp|P0A799|PGK_ECOLI	yes	yes	0	1	2	2;3;4	7.701e-14	127.83	127.83				0				0				0				0				0	0.019393	0.021359	6.9181	2	5999500000	5945900000	53666000	113060000	113060000	0	162120000	162120000	0	3283200000	3283200000
ALKEPENYDVR	Unmodified	1332.67	0.667379	1982	sp|Q46856|YQHD_ECOLI	yes	yes	0	0	1	2;3	4.1964e-06	110.31	102.74				0				0				0				0				0				0	864720000	864720000	0	0	0	0	170070000	170070000	0	520280000	520280000
ALKGHSVDEV	Unmodified	1053.55	0.545473	297	sp|P0A6Z1|HSCA_ECOLI;sp|C4ZXA1|HSCA_ECOBW;sp|B1XB01|HSCA_ECODH	yes	no	0	0	1	2	0.00016048	90.142	81.669				0				0				0				0				0				0	73269000	73269000	0	30872000	30872000	0	42397000	42397000	0	0	0
ALLAAFDFPFR	Unmodified	1266.68	0.676094	76	sp|P62399|RL5_ECOLI;sp|C4ZUG3|RL5_ECOBW;sp|B1X6G0|RL5_ECODH	yes	no	0	0	0	2;3	2.5449e-19	171.85	170.1				0	0.026431	0.8634		1				0				0				0	0.0084965	0.41345		1	14685000000	14603000000	81489000	2232500000	2232500000	0	2058400000	2004600000	53855000	3541900000	3541900000
ALLAAFDFPFRK	Unmodified	1394.77	0.771057	76	sp|P62399|RL5_ECOLI;sp|C4ZUG3|RL5_ECOBW;sp|B1X6G0|RL5_ECODH	yes	no	0	0	1	2;3	1.5733e-28	189.57	189.57				0				0	0.0067869	0.038552	14.511	2	0.014085	0.12014		1				0	0.0054883	0.026738		1	26065000000	25965000000	100160000	2221100000	2221100000	0	4858400000	4858400000	0	9150300000	9072600000
ALLAAVPQLGAMK	Unmodified	1281.75	0.747878	1846	sp|P75796|GSIA_ECOLI	yes	yes	0	0	0	2	0.00047329	67.385	57.497				0				0				0				0				0				0	71916000	71916000	0	0	0	0	0	0	0	39917000	39917000
ALLAGQSGISLIDHFDTSAYATK	Unmodified	2378.21	0.21179	927	tr|D0VEX2|D0VEX2_ECOLI;sp|P0AAI5|FABF_ECOLI	yes	no	0	0	0	2;3	7.043e-86	301.93	290.43				0				0				0				0				0				0	1880900000	1880900000	0	223950000	223950000	0	316850000	316850000	0	552430000	552430000
ALLDFFLSR	Unmodified	1080.6	0.596781	251	sp|P0A734|MINE_ECOLI;sp|C4ZS91|MINE_ECOBW;sp|B1XA61|MINE_ECODH	yes	no	0	0	0	2	2.3784e-08	152.06	91.379				0				0				0				0				0				0	2448600000	2448600000	0	0	0	0	416080000	416080000	0	719250000	719250000
ALLDILADEK	Unmodified	1099.61	0.61249	1359	sp|P13445|RPOS_ECOLI	yes	yes	0	0	0	2	0.035013	38.58	29.576				0				0				0				0				0				0	16176000	16176000	0	0	0	0	0	0	0	16176000	16176000
ALLDILADEKENGPEDTTQDDDMKQSIVK	Unmodified	3230.55	0.550033	1359	sp|P13445|RPOS_ECOLI	yes	yes	0	0	2	3;4	6.0528e-48	184.6	184.6	0.046215	0.048951		1				0				0				0				0				0	171980000	159660000	12323000	171980000	159660000	12323000	0	0	0	0	0
ALLDKVLPR	Unmodified	1023.64	0.644065	1948	sp|P77395|YBBN_ECOLI	yes	yes	0	0	1	3	0.01361	42.336	31.308				0				0				0				0				0				0	7948200	7948200	0	7948200	7948200	0	0	0	0	0	0
ALLDKVLPREEELK	Unmodified	1651.95	0.950872	1948	sp|P77395|YBBN_ECOLI	yes	yes	0	0	2	4	0.0002481	68.972	54.889				0				0				0				0				0				0	26575000	26575000	0	0	0	0	26575000	26575000	0	0	0
ALLDTLLR	Unmodified	913.56	0.559667	227	sp|P0ABA6|ATPG_ECOLI;sp|C4ZZ11|ATPG_ECOBW;sp|B1X9W1|ATPG_ECODH	yes	no	0	0	0	2	1.1455e-05	117.4	78.1				0	0.016009	0.30957		1				0	0.0072041	0.14551		1	0.015572	0.36819		1				0	4151000000	4118500000	32496000	355210000	355210000	0	656350000	641280000	15071000	1210500000	1210500000
ALLDTLLRR	Unmodified	1069.66	0.660778	227	sp|P0ABA6|ATPG_ECOLI;sp|C4ZZ11|ATPG_ECOBW;sp|B1X9W1|ATPG_ECODH	yes	no	0	0	1	2;3	1.4033e-05	121.09	68.689				0				0				0				0				0				0	2411700000	2411700000	0	269770000	269770000	0	455190000	455190000	0	441030000	441030000
ALLEFDDQEPQLQNEIR	Unmodified	2057.01	0.00654853	1432	sp|P23538|PPSA_ECOLI	yes	yes	0	0	0	2	1.3002e-50	248.97	240.11				0				0				0				0				0				0	235510000	235510000	0	52236000	52236000	0	0	0	0	108310000	108310000
ALLEHLIDELEKR	Unmodified	1577.88	0.877707	828	sp|P0A944|RIMI_ECOLI	yes	yes	0	0	1	3;4	1.4755e-09	133.16	118				0				0				0				0				0				0	140850000	140850000	0	19564000	19564000	0	55827000	55827000	0	45822000	45822000
ALLENTELSAR	Unmodified	1215.65	0.645916	315	sp|P0A7B8|HSLV_ECOLI;sp|C5A099|HSLV_ECOBW;sp|B1XB98|HSLV_ECODH	yes	no	0	0	0	2	4.0266e-14	137.89	96.495				0				0				0	0.066402	0.82533		1				0				0	2188000000	2168500000	19512000	0	0	0	509840000	509840000	0	580130000	580130000
ALLEQLGLGK	Unmodified	1040.62	0.622995	887	sp|P0A9T8|YBBA_ECOLI	yes	yes	0	0	0	2	7.3432e-05	99.568	84.196				0				0				0				0				0				0	157600000	157600000	0	11993000	11993000	0	33327000	33327000	0	54570000	54570000
ALLFVENR	Unmodified	960.539	0.539266	874	sp|P0A9P6|DEAD_ECOLI	yes	yes	0	0	0	2	0.00038312	108.7	90.849				0				0				0				0				0				0	945670000	945670000	0	0	0	0	211940000	211940000	0	288130000	288130000
ALLHVAK	Unmodified	750.475	0.475209	872	sp|P0A9P0|DLDH_ECOLI	yes	yes	0	0	0	2	0.0014592	92.692	92.692	0.022672	0.69807		1	0.030082	0.68737		1				0				0	0.029617	0.59988		1				0	4792300000	4715700000	76625000	771680000	745710000	25977000	858100000	830550000	27552000	1212000000	1212000000
ALLKEAGLEK	Unmodified	1070.63	0.63356	1439	sp|P23847|DPPA_ECOLI	yes	yes	0	0	1	3	0.00078693	62.005	46.628				0				0				0				0				0				0	105900000	105900000	0	77575000	77575000	0	0	0	0	0	0
ALLKEEK	Unmodified	829.491	0.490919	590	sp|P0A6D0|ARGR_ECOLI;sp|C4ZSX5|ARGR_ECOBW;sp|B1XHL0|ARGR_ECODH	yes	no	0	0	1	2	0.0015198	112.37	51.474				0				0				0				0				0				0	990760000	990760000	0	195390000	195390000	0	114340000	114340000	0	172550000	172550000
ALLLAALAHGK	Unmodified	1076.67	0.670614	149	sp|P0A6D3|AROA_ECOLI;sp|C4ZQ34|AROA_ECOBW;sp|B1X848|AROA_ECODH	yes	no	0	0	0	2;3	9.5784e-05	86.898	84.615				0				0				0				0				0				0	1256600000	1256600000	0	83071000	83071000	0	212040000	212040000	0	469700000	469700000
ALLLKEDEIVIDR	Unmodified	1525.87	0.871559	746	sp|P08839|PT1_ECOLI	yes	yes	0	0	1	2;3	8.0087e-21	193.06	153.33				0				0				0				0				0	0.011945	0.058511		1	5339100000	5312700000	26440000	0	0	0	1041700000	1041700000	0	2260200000	2260200000
ALLLKEDEIVIDRK	Unmodified	1653.97	0.966522	746	sp|P08839|PT1_ECOLI	yes	yes	0	0	2	2;3;4	2.9632e-20	176.4	137.39				0				0				0				0				0				0	5828700000	5828700000	0	800660000	800660000	0	930090000	930090000	0	1353200000	1353200000
ALLLLQK	Unmodified	797.537	0.537475	683	sp|P04846|NLPA_ECOLI	yes	yes	0	0	0	2	0.00086577	118.06	91.947				0				0				0				0				0				0	512050000	512050000	0	69338000	69338000	0	0	0	0	244810000	244810000
ALLMHGTEGEVYANPQR	Unmodified	1884.92	0.915231	1530	sp|P30177|YBIB_ECOLI	yes	yes	0	0	0	2;3	2.7614e-10	110.04	101.92				0				0				0				0				0				0	634120000	634120000	0	125170000	125170000	0	0	0	0	174710000	174710000
ALLMHGTEGEVYANPQR	Oxidation (M)	1900.91	0.910146	1530	sp|P30177|YBIB_ECOLI	yes	yes	0	1	0	3	2.7859e-11	128.22	124.45				0				0				0				0				0				0	50903000	50903000	0	0	0	0	0	0	0	0	0
ALLNDMWGPGLTR	Oxidation (M)	1458.73	0.728934	1109	sp|P0ADI4|ENTB_ECOLI	yes	yes	0	1	0	2	1.148e-19	178.68	168.88				0				0				0				0				0				0	1040400000	1040400000	0	0	0	0	0	0	0	622540000	622540000
ALLNDMWGPGLTR	Unmodified	1442.73	0.734019	1109	sp|P0ADI4|ENTB_ECOLI	yes	yes	0	0	0	2;3	6.3768e-14	162.48	136.47				0				0				0				0				0				0	3812500000	3812500000	0	414480000	414480000	0	460330000	460330000	0	1423800000	1423800000
ALLNLLAK	Unmodified	854.559	0.558939	721	sp|P07023|TYRA_ECOLI	yes	yes	0	0	0	2	1.6071e-05	147.69	110.53				0				0				0				0				0				0	931010000	931010000	0	69261000	69261000	0	92281000	92281000	0	367590000	367590000
ALLNPCSLLLLDEPAASLDAHSEQR	Unmodified	2732.38	0.380329	1521	sp|P29018|CYDD_ECOLI	yes	yes	0	0	0	3	5.687e-13	113.13	111.41				0				0				0				0				0				0	78230000	78230000	0	21962000	21962000	0	34103000	34103000	0	0	0
ALLNSMVIGVTEGFTK	Unmodified	1678.9	0.896393	73	sp|P0AG55|RL6_ECOLI;sp|C4ZUG0|RL6_ECOBW;sp|B1X6F7|RL6_ECODH	yes	no	0	0	0	2;3	2.4511e-44	205.68	185.09				0	0.019251	0.56603		1				0	0.016965	0.40022		1	0.01922	0.51788		1				0	17666000000	17511000000	155340000	563840000	515780000	48061000	1957600000	1931200000	26413000	8751900000	8751900000
ALLNSMVIGVTEGFTK	Oxidation (M)	1694.89	0.891308	73	sp|P0AG55|RL6_ECOLI;sp|C4ZUG0|RL6_ECOBW;sp|B1X6F7|RL6_ECODH	yes	no	0	1	0	2;3	7.0495e-22	179.9	157.58				0				0				0				0				0				0	485800000	485800000	0	0	0	0	57026000	57026000	0	258140000	258140000
ALLNSMVIGVTEGFTKK	Unmodified	1806.99	0.991356	73	sp|P0AG55|RL6_ECOLI;sp|C4ZUG0|RL6_ECOBW;sp|B1X6F7|RL6_ECODH	yes	no	0	0	1	2;3	1.8046e-63	267.62	257.48	0.017494	0.10117		1				0				0	0.013965	0.095834		1	0.018896	0.12613		1				0	3836600000	3785200000	51367000	365580000	359700000	5884400	85448000	64775000	20673000	1197500000	1197500000
ALLNSMVIGVTEGFTKK	Oxidation (M)	1822.99	0.986271	73	sp|P0AG55|RL6_ECOLI;sp|C4ZUG0|RL6_ECOBW;sp|B1X6F7|RL6_ECODH	yes	no	0	1	1	3	0.00010848	76.145	57.732				0				0				0				0				0				0	135060000	135060000	0	0	0	0	0	0	0	70897000	70897000
ALLNVDK	Unmodified	771.449	0.449054	922	sp|P0AAG0|DPPD_ECOLI	yes	yes	0	0	0	2	0.13437	36.76	14.629				0				0				0				0				0				0	0	0	0	0	0	0	0	0	0	0	0
ALLPDATDVWVIEPK	Unmodified	1665.9	0.897773	730	sp|P07762|GLGB_ECOLI	yes	yes	0	0	0	2	4.7929e-07	113.4	84.583				0				0				0				0				0				0	304140000	304140000	0	0	0	0	0	0	0	195330000	195330000
ALLPDKEK	Unmodified	912.528	0.528032	534	sp|P76194|SUFE_ECOLI;sp|C4ZYE1|SUFE_ECOBW;sp|B1XFY7|SUFE_ECODH	yes	no	0	0	1	2;3	0.012368	58.981	25.718				0				0				0				0				0				0	431550000	431550000	0	62074000	62074000	0	0	0	0	123600000	123600000
ALLPLVEEK	Unmodified	1010.6	0.601197	718	sp|P07003|POXB_ECOLI	yes	yes	0	0	0	2	0.00015804	82.287	80.133				0				0				0	0.0708	0.48782		1				0				0	402410000	392890000	9522900	109180000	109180000	0	87366000	87366000	0	0	0
ALLPYLALYK	Unmodified	1163.7	0.695432	1446	sp|P23886|CYDC_ECOLI	yes	yes	0	0	0	2	0.00070839	74.376	57.659				0				0				0				0				0				0	9270900	9270900	0	0	0	0	0	0	0	0	0
ALLQELCFGVLR	Unmodified	1417.78	0.775156	64	sp|P36929|RSMB_ECOLI;sp|C4ZUE3|RSMB_ECOBW;sp|B1X6E1|RSMB_ECODH	yes	no	0	0	0	2	4.3159e-09	132.32	84.611				0				0				0				0				0				0	95875000	95875000	0	28597000	28597000	0	0	0	0	39516000	39516000
ALLQGLQEEGR	Unmodified	1212.65	0.64625	1286	sp|P0AG40|RIBF_ECOLI	yes	yes	0	0	0	2	8.9628e-05	88.24	57.628				0				0				0				0				0				0	202270000	202270000	0	0	0	0	0	0	0	98316000	98316000
ALLQISEPGLSAAPHQR	Unmodified	1786.97	0.968981	297	sp|P0A6Z1|HSCA_ECOLI;sp|C4ZXA1|HSCA_ECOBW;sp|B1XB01|HSCA_ECODH	yes	no	0	0	0	2	1.76e-05	95.873	76.106				0				0				0				0				0				0	33838000	33838000	0	0	0	0	0	0	0	33838000	33838000
ALLSMAIR	Unmodified	873.511	0.510608	1432	sp|P23538|PPSA_ECOLI	yes	yes	0	0	0	2	0.00078192	91.9	77.118				0				0				0				0				0				0	459500000	459500000	0	61924000	61924000	0	74465000	74465000	0	199740000	199740000
ALLSQFPTAPNYPQADGSVK	Unmodified	2103.06	0.0636695	741	sp|P08373|MURB_ECOLI	yes	yes	0	0	0	2;3	9.3257e-18	157.14	151.33				0				0				0				0				0				0	265800000	265800000	0	14852000	14852000	0	44514000	44514000	0	98487000	98487000
ALLSVSDK	Unmodified	831.47	0.470183	361	sp|P15639|PUR9_ECOLI;sp|C5A0U7|PUR9_ECOBW;sp|B1XC09|PUR9_ECODH	yes	no	0	0	0	1;2	0.0041181	66.351	52.355				0				0				0				0				0				0	862210000	862210000	0	0	0	0	0	0	0	0	0
ALLSVSDKAGIVEFAQALSAR	Unmodified	2145.18	0.179368	361	sp|P15639|PUR9_ECOLI;sp|C5A0U7|PUR9_ECOBW;sp|B1XC09|PUR9_ECODH	yes	no	0	0	1	3	1.106e-26	186.63	172.68				0				0				0				0				0				0	136660000	136660000	0	0	0	0	58879000	58879000	0	0	0
ALLTNVHGLNLENWQEELAQAK	Unmodified	2490.29	0.286687	642	sp|P00561|AK1H_ECOLI	yes	yes	0	0	0	2;3	8.0632e-116	342.48	337.36				0				0				0				0				0				0	1171100000	1171100000	0	49842000	49842000	0	0	0	0	506350000	506350000
ALLTNVHGLNLENWQEELAQAKEPFNLGR	Unmodified	3303.7	0.700024	642	sp|P00561|AK1H_ECOLI	yes	yes	0	0	1	4	2.5491e-93	288.98	281.87				0				0				0				0				0				0	1744400000	1744400000	0	234550000	234550000	0	251400000	251400000	0	412170000	412170000
ALLTPGK	Unmodified	698.433	0.432675	1012	sp|P0AC33|FUMA_ECOLI	no	no	0	0	0	2	0.0076771	66.799	38.377				0				0				0				0				0				0	53619000	53619000	0	0	0	0	0	0	0	0	0
ALMAEGDKAIEGTDR	Unmodified	1575.76	0.756271	1498	sp|P27550|ACSA_ECOLI	yes	yes	0	0	1	2;3	6.9421e-07	112.34	105.86				0				0				0				0				0				0	143920000	143920000	0	14442000	14442000	0	102480000	102480000	0	0	0
ALMAGNEQVGFDLVK	Unmodified	1590.81	0.807578	511	sp|P0A6L0|DEOC_ECOLI;sp|C4ZT63|DEOC_ECOBW;sp|B1XFJ1|DEOC_ECODH	yes	no	0	0	0	2	8.4615e-21	184	177.52				0				0				0				0				0				0	359110000	359110000	0	0	0	0	42840000	42840000	0	0	0
ALMAGNEQVGFDLVK	Oxidation (M)	1606.8	0.802493	511	sp|P0A6L0|DEOC_ECOLI;sp|C4ZT63|DEOC_ECOBW;sp|B1XFJ1|DEOC_ECODH	yes	no	0	1	0	2	1.7093e-05	100.18	84.797				0				0				0				0				0				0	35743000	35743000	0	0	0	0	0	0	0	0	0
ALMATEGVNIEFTDSGIKR	Unmodified	2051.04	0.0357402	314	sp|P0A6H5|HSLU_ECOLI;sp|C5A098|HSLU_ECOBW;sp|B1XB97|HSLU_ECODH	yes	no	0	0	1	3	4.9544e-06	73.057	65.618				0				0				0				0				0				0	72481000	72481000	0	0	0	0	0	0	0	0	0
ALMATEGVNIEFTDSGIKR	Oxidation (M)	2067.03	0.0306548	314	sp|P0A6H5|HSLU_ECOLI;sp|C5A098|HSLU_ECOBW;sp|B1XB97|HSLU_ECODH	yes	no	0	1	1	3	1.0169e-06	87.24	65.931				0				0				0				0				0				0	37855000	37855000	0	0	0	0	0	0	0	37855000	37855000
ALMEYDESLR	Unmodified	1225.56	0.564888	587	sp|P0A7X3|RS9_ECOLI;sp|C4ZSW8|RS9_ECOBW;sp|B1XHK3|RS9_ECODH	yes	no	0	0	0	2	1.2423e-09	133.23	133.23	0.0071941	0.14479		1				0				0				0				0				0	16408000000	16391000000	16939000	2080400000	2063400000	16939000	1924600000	1924600000	0	4999100000	4999100000
ALMEYDESLRSELR	Unmodified	1710.82	0.824685	587	sp|P0A7X3|RS9_ECOLI;sp|C4ZSW8|RS9_ECOBW;sp|B1XHK3|RS9_ECODH	yes	no	0	0	1	2;3	6.1277e-14	159	120.33	0.8586	1.4563		1	9.115	12.715		1				0	0.93697	1.4821		1				0				0	3938200000	3474600000	463660000	335140000	275810000	59335000	394970000	56979000	337990000	2001900000	2001900000
ALMEYDESLRSELR	Oxidation (M)	1726.82	0.819599	587	sp|P0A7X3|RS9_ECOLI;sp|C4ZSW8|RS9_ECOBW;sp|B1XHK3|RS9_ECODH	yes	no	0	1	1	2;3	0.0037316	55.724	38.522				0				0				0				0				0				0	381030000	381030000	0	0	0	0	0	0	0	62593000	62593000
ALMEYDESLRSELRK	Oxidation (M)	1854.91	0.914562	587	sp|P0A7X3|RS9_ECOLI;sp|C4ZSW8|RS9_ECOBW;sp|B1XHK3|RS9_ECODH	yes	no	0	1	2	3;4	6.4758e-05	82.651	78.674				0				0				0				0				0				0	1004200000	1004200000	0	198500000	198500000	0	0	0	0	308510000	308510000
ALMEYDESLRSELRK	Unmodified	1838.92	0.919648	587	sp|P0A7X3|RS9_ECOLI;sp|C4ZSW8|RS9_ECOBW;sp|B1XHK3|RS9_ECODH	yes	no	0	0	2	2;3;4	4.0577e-05	89.231	77.026				0				0				0				0				0				0	5523300000	5523300000	0	1262900000	1262900000	0	711050000	711050000	0	1077400000	1077400000
ALMGANMQR	Unmodified	990.474	0.473905	355	sp|P0A8V2|RPOB_ECOLI;sp|C5A0S7|RPOB_ECOBW;sp|B1XBY9|RPOB_ECODH	yes	no	0	0	0	2	3.9794e-06	107.9	88.939				0				0	0.049501	1.002		1				0				0	0.041771	0.94573		1	5086200000	4959000000	127200000	1192500000	1192500000	0	0	0	0	1597500000	1510900000
ALMGANMQR	Oxidation (M)	1006.47	0.46882	355	sp|P0A8V2|RPOB_ECOLI;sp|C5A0S7|RPOB_ECOBW;sp|B1XBY9|RPOB_ECODH	yes	no	0	1	0	2	0.00022229	91.853	82.895				0				0				0				0				0				0	258510000	258510000	0	43201000	43201000	0	0	0	0	125030000	125030000
ALMGANMQR	2 Oxidation (M)	1022.46	0.463734	355	sp|P0A8V2|RPOB_ECOLI;sp|C5A0S7|RPOB_ECOBW;sp|B1XBY9|RPOB_ECODH	yes	no	0	2	0	2	0.0036624	63.419	50.382				0				0				0				0				0				0	0	0	0	0	0	0	0	0	0	0	0
ALMHEPK	Unmodified	824.421	0.421459	1609	sp|P36879|YADG_ECOLI	yes	yes	0	0	0	2	0.004484	76.774	62.617				0				0				0				0				0				0	72117000	72117000	0	0	0	0	0	0	0	72117000	72117000
ALMQEALLAVVR	Unmodified	1312.75	0.753692	616	sp|P07813|SYL_ECOLI;sp|C4ZWC9|SYL_ECOBW	yes	no	0	0	0	2;3	2.2776e-13	151.98	138.17				0				0				0				0				0				0	970120000	970120000	0	76055000	76055000	0	131010000	131010000	0	388230000	388230000
ALMSNPR	Unmodified	787.401	0.401058	1428	sp|P22731|LIVF_ECOLI	yes	yes	0	0	0	2	0.012165	69.176	63.137				0				0				0				0				0				0	208020000	208020000	0	60249000	60249000	0	0	0	0	0	0
ALMVHVGGDNMSDQPKPLGGGGER	Unmodified	2421.15	0.152912	1300	sp|P0AGD1|SODC_ECOLI	yes	yes	0	0	1	3;4	9.4147e-24	164.79	158.14				0				0				0				0				0				0	196820000	196820000	0	63499000	63499000	0	0	0	0	0	0
ALNAAGFR	Unmodified	818.44	0.439886	68	sp|P0A7R9|RS11_ECOLI;sp|C4ZUF2|RS11_ECOBW;sp|B1X6E9|RS11_ECODH	yes	no	0	0	0	2	0.00013703	113.89	92.589				0				0				0				0				0				0	29725000000	29725000000	0	5349300000	5349300000	0	13456000	13456000	0	7236200000	7236200000
ALNADDGKEIWSVSLAEK	Unmodified	1944.98	0.979271	1969	sp|P77774|BAMB_ECOLI	yes	yes	0	0	1	3	0.0020218	56.081	53.267				0				0				0				0				0				0	51282000	51282000	0	51282000	51282000	0	0	0	0	0	0
ALNAYLQR	Unmodified	947.519	0.518865	555	sp|P0A8M3|SYT_ECOLI;sp|C4ZYI1|SYT_ECOBW;sp|B1XGI1|SYT_ECODH	yes	no	0	0	0	2	5.8096e-05	140.98	107.99				0				0				0				0	0.023935	0.28065		1				0	2188300000	2174900000	13409000	0	0	0	565300000	565300000	0	655100000	655100000
ALNDCRENVER	Unmodified	1374.63	0.631011	1494	sp|P27298|OPDA_ECOLI	yes	yes	0	0	1	2;3	5.6045e-06	117.86	111.16				0				0				0				0				0				0	785550000	785550000	0	25078000	25078000	0	166220000	166220000	0	95052000	95052000
ALNDKGITDILVVDNLK	Unmodified	1840.03	0.0305784	191	sp|P67910|HLDD_ECOLI;sp|C4ZXL1|HLDD_ECOBW;sp|B1X953|HLDD_ECODH	yes	no	0	0	1	3	2.0081e-05	86.016	82.76				0				0				0				0				0				0	161650000	161650000	0	94328000	94328000	0	0	0	0	0	0
ALNDKGITDILVVDNLKDGTK	Unmodified	2241.22	0.221627	191	sp|P67910|HLDD_ECOLI;sp|C4ZXL1|HLDD_ECOBW;sp|B1X953|HLDD_ECODH	yes	no	0	0	2	4	7.9162e-08	86.557	82.803				0				0				0				0				0				0	588310000	588310000	0	53413000	53413000	0	134980000	134980000	0	71718000	71718000
ALNEEGISAWMLTGAYHVPSR	Unmodified	2301.12	0.121201	1694	sp|P39377|IADA_ECOLI	yes	yes	0	0	0	3	8.5035e-15	143.91	127.6				0				0				0				0				0				0	146110000	146110000	0	0	0	0	0	0	0	120740000	120740000
ALNEGATITDEASALEYCGFHPQLVEGR	Unmodified	3047.43	0.429464	403	sp|Q46893|ISPD_ECOLI;sp|C4ZZQ1|ISPD_ECOBW;sp|B1XCS3|ISPD_ECODH	yes	no	0	0	0	3	3.7541e-20	127.92	125.6				0				0				0				0				0				0	137700000	137700000	0	0	0	0	62798000	62798000	0	46606000	46606000
ALNEGSHQPDDVQK	Unmodified	1536.72	0.716849	1796	sp|P64612|ZAPE_ECOLI	yes	yes	0	0	0	2;3	5.3131e-10	143.93	124.17				0				0				0				0				0				0	235760000	235760000	0	80702000	80702000	0	0	0	0	94094000	94094000
ALNEGSHQPDDVQKEAVSR	Unmodified	2079	0.998109	1796	sp|P64612|ZAPE_ECOLI	yes	yes	0	0	1	3	4.9995e-10	106.86	100.26				0				0				0				0				0				0	0	0	0	0	0	0	0	0	0	0	0
ALNFLVR	Unmodified	831.497	0.496673	983	sp|P0ABI4|CORA_ECOLI	yes	yes	0	0	0	2	0.0014896	104.11	88.479				0				0				0				0				0				0	196740000	196740000	0	26033000	26033000	0	23915000	23915000	0	85641000	85641000
ALNHAVSLGMAK	Unmodified	1210.65	0.649227	522	sp|P77756|QUEC_ECOLI;sp|C4ZTK1|QUEC_ECOBW;sp|B1XFN2|QUEC_ECODH	yes	no	0	0	0	2;3	0.0022886	60.196	48.56				0				0				0				0				0				0	163480000	163480000	0	110420000	110420000	0	0	0	0	53061000	53061000
ALNHPNIR	Unmodified	933.514	0.514448	1342	sp|P10902|NADB_ECOLI	yes	yes	0	0	0	2;3	0.00066266	82.671	37.698				0				0				0				0				0				0	540240000	540240000	0	93102000	93102000	0	56212000	56212000	0	245850000	245850000
ALNLLHSAGVK	Unmodified	1121.66	0.655693	1003	sp|P0ABV6|TOLR_ECOLI	yes	yes	0	0	0	2;3	0.0085206	54.023	46.267				0				0				0				0				0				0	245970000	245970000	0	27782000	27782000	0	0	0	0	101600000	101600000
ALNLQDK	Unmodified	800.439	0.439217	353	sp|P0A7J3|RL10_ECOLI;sp|C5A0S5|RL10_ECOBW;sp|B1XBY7|RL10_ECODH	yes	no	0	0	0	1;2	0.00060667	104.21	59.517				0				0	0.0082366	0.39082		1				0				0				0	16106000000	16043000000	63379000	0	0	0	4128000000	4128000000	0	5805100000	5741700000
ALNLQDKQAIVAEVSEVAK	Unmodified	2025.11	0.11062	353	sp|P0A7J3|RL10_ECOLI;sp|C5A0S5|RL10_ECOBW;sp|B1XBY7|RL10_ECODH	yes	no	0	0	1	2;3	4.2813e-80	289.96	258.55				0				0				0				0				0				0	1486100000	1486100000	0	421650000	421650000	0	208700000	208700000	0	159470000	159470000
ALNTLDYTVGTLGNHEFNYGLDYLK	Unmodified	2830.38	0.381375	740	sp|P08331|CPDB_ECOLI	yes	yes	0	0	0	3	2.196e-39	213.2	149.9				0				0				0				0				0				0	311880000	311880000	0	52936000	52936000	0	86876000	86876000	0	0	0
ALNVEEQSVQETEQEER	Unmodified	2016.92	0.923607	1417	sp|P21513|RNE_ECOLI	yes	yes	0	0	0	2;3	1.2624e-135	374.23	367.1				0				0				0				0				0				0	1659700000	1659700000	0	289340000	289340000	0	243550000	243550000	0	372980000	372980000
ALNVMLK	Unmodified	787.463	0.462595	1239	sp|P0AFG8|ODP1_ECOLI	yes	yes	0	0	0	2	0.00049041	126.24	117.42				0				0				0				0				0				0	7456600000	7456600000	0	1022300000	1022300000	0	794580000	794580000	0	2105000000	2105000000
ALNVMLK	Oxidation (M)	803.458	0.45751	1239	sp|P0AFG8|ODP1_ECOLI	yes	yes	0	1	0	2	0.0040473	74.439	62.483				0				0				0				0				0				0	286950000	286950000	0	0	0	0	0	0	0	64973000	64973000
ALNYLIHQLESDIVTIDYR	Unmodified	2275.18	0.184847	384	sp|P0A7F6|SPED_ECOLI;sp|C4ZRL3|SPED_ECOBW;sp|B1XC95|SPED_ECODH	yes	no	0	0	0	2;3	3.8199e-66	270.08	261.02				0				0				0				0				0				0	799570000	799570000	0	0	0	0	608350000	608350000	0	0	0
ALNYTTEQILDLFFEK	Unmodified	1943.99	0.988045	355	sp|P0A8V2|RPOB_ECOLI;sp|C5A0S7|RPOB_ECOBW;sp|B1XBY9|RPOB_ECODH	yes	no	0	0	0	2;3	1.4801e-103	329.4	303.58	0.12668	2.1814	102.78	2	0.12432	1.6567		1				0				0				0				0	5755400000	5570200000	185190000	1185300000	1053000000	132320000	1610400000	1557500000	52874000	373080000	373080000
ALPAGSLAMIVGGHSQDPVCMAAENKK	Unmodified	2751.35	0.350625	722	sp|P07024|USHA_ECOLI	yes	yes	0	0	1	4	6.5701e-10	95.523	93.542				0				0				0				0				0				0	179740000	179740000	0	41530000	41530000	0	35463000	35463000	0	0	0
ALPDAQFEVVHSLAK	Unmodified	1623.86	0.862057	234	sp|P00963|ASNA_ECOLI;sp|C4ZZ22|ASNA_ECOBW;sp|B1X9X2|ASNA_ECODH	yes	no	0	0	0	2;3	2.2951e-14	151.73	131.15				0				0				0				0				0				0	7539400000	7539400000	0	56444000	56444000	0	1594600000	1594600000	0	3072500000	3072500000
ALPDDLLQR	Unmodified	1039.57	0.566209	159	sp|P37666|GHRB_ECOLI;sp|C4ZXE2|GHRB_ECOBW;sp|B1X8G8|GHRB_ECODH	yes	no	0	0	0	2	0.00033842	88.819	88.819				0				0				0				0				0				0	1453500000	1453500000	0	233810000	233810000	0	225390000	225390000	0	0	0
ALPEFAQDKER	Unmodified	1302.66	0.656815	922	sp|P0AAG0|DPPD_ECOLI	yes	yes	0	0	1	3	0.0037556	56.087	47.677				0				0				0				0				0				0	67085000	67085000	0	0	0	0	67085000	67085000	0	0	0
ALPFAINVLTHSR	Unmodified	1437.81	0.809233	716	sp|P07000|PLDB_ECOLI	yes	yes	0	0	0	3	8.4699e-07	110.38	90.255				0				0				0				0				0				0	59225000	59225000	0	5939600	5939600	0	0	0	0	30981000	30981000
ALPFDLR	Unmodified	830.465	0.465038	1992	sp|Q47150|DINJ_ECOLI	yes	yes	0	0	0	2	0.025582	58.981	35.009				0				0				0				0				0				0	7682700	7682700	0	0	0	0	7682700	7682700	0	0	0
ALPFDLREPNQLTIQSIK	Unmodified	2082.15	0.14734	1992	sp|Q47150|DINJ_ECOLI	yes	yes	0	0	1	3	7.0631e-05	66.606	53.766				0				0				0				0				0				0	195540000	195540000	0	0	0	0	53443000	53443000	0	54757000	54757000
ALPFIGDGLKPVQR	Unmodified	1509.87	0.866748	1242	sp|P0AFI2|PARC_ECOLI	yes	yes	0	0	1	3	2.9594e-05	85.536	85.536				0				0				0				0				0				0	291900000	291900000	0	28885000	28885000	0	60458000	60458000	0	124430000	124430000
ALPGFKK	Unmodified	759.464	0.46431	305	sp|P60785|LEPA_ECOLI;sp|C4ZYJ2|LEPA_ECOBW;sp|B1XB43|LEPA_ECODH	yes	no	0	0	1	2	0.027049	50.966	50.966				0				0				0				0				0				0	124230000	124230000	0	0	0	0	0	0	0	77801000	77801000
ALPGPEYHEFDR	Unmodified	1429.66	0.662628	1841	sp|P75745|YBGK_ECOLI	yes	yes	0	0	0	2;3	0.00024403	71.176	63.31				0				0				0				0				0				0	415050000	415050000	0	26138000	26138000	0	0	0	0	143920000	143920000
ALPIYGK	Unmodified	760.448	0.448326	1658	sp|P37759|RMLB1_ECOLI	yes	yes	0	0	0	2	0.029285	52.683	18.945				0				0				0				0				0				0	1004000000	1004000000	0	129000000	129000000	0	178920000	178920000	0	355660000	355660000
ALPLLVFVPSK	Unmodified	1182.74	0.737631	706	sp|P06846|EBGR_ECOLI	yes	yes	0	0	0	2	0.006825	55.776	55.776				0				0				0				0				0				0	49001000	49001000	0	0	0	0	0	0	0	36104000	36104000
ALPLPELK	Unmodified	879.543	0.542954	1346	sp|P11454|ENTF_ECOLI	yes	yes	0	0	0	2	0.0024377	75.738	47.52				0				0				0				0				0				0	1231200000	1231200000	0	142090000	142090000	0	105470000	105470000	0	441920000	441920000
ALPLPVSVPSHCALMK	Unmodified	1718.92	0.921168	928	tr|D0VE86|D0VE86_ECOLI;sp|P0AAI9|FABD_ECOLI	yes	no	0	0	0	3	0.0077343	43.465	34.429				0				0				0				0				0				0	105120000	105120000	0	0	0	0	0	0	0	60676000	60676000
ALPLPVSVPSHCALMKPAADK	Unmodified	2201.17	0.170066	928	tr|D0VE86|D0VE86_ECOLI;sp|P0AAI9|FABD_ECOLI	yes	no	0	0	1	3;4	1.5265e-05	73.672	72.446				0				0				0				0				0				0	1609700000	1609700000	0	213800000	213800000	0	0	0	0	932160000	932160000
ALPLPVSVPSHCALMKPAADK	Oxidation (M)	2217.16	0.16498	928	tr|D0VE86|D0VE86_ECOLI;sp|P0AAI9|FABD_ECOLI	yes	no	0	1	1	3;4	1.4688e-05	75.064	73.446				0				0				0				0				0				0	816330000	816330000	0	0	0	0	0	0	0	463920000	463920000
ALPLPVSVPSHCALMKPAADKLAVELAK	Unmodified	2925.62	0.618391	928	tr|D0VE86|D0VE86_ECOLI;sp|P0AAI9|FABD_ECOLI	yes	no	0	0	2	3;4;5	1.8928e-10	100.17	99.712				0				0				0				0				0				0	1621000000	1621000000	0	198400000	198400000	0	142940000	142940000	0	584560000	584560000
ALPLPVSVPSHCALMKPAADKLAVELAK	Oxidation (M)	2941.61	0.613306	928	tr|D0VE86|D0VE86_ECOLI;sp|P0AAI9|FABD_ECOLI	yes	no	0	1	2	3;4;5	1.7741e-06	70.051	70.048				0				0				0				0				0				0	1456000000	1456000000	0	0	0	0	0	0	0	643550000	643550000
ALPNVPWVDHTR	Unmodified	1403.73	0.730983	460	sp|P04335|FRSA_ECOLI;sp|C4ZT96|FRSA_ECOBW;sp|B1XDY2|FRSA_ECODH	yes	no	0	0	0	3	0.00028015	69.03	60.62				0				0				0				0				0				0	193230000	193230000	0	25762000	25762000	0	0	0	0	116340000	116340000
ALPSAVSER	Unmodified	928.498	0.497795	763	sp|P09546|PUTA_ECOLI	yes	yes	0	0	0	2	0.021491	44.318	23.797				0				0				0				0				0				0	991560000	991560000	0	195760000	195760000	0	215900000	215900000	0	0	0
ALPVFDKEK	Unmodified	1045.58	0.580796	954	sp|P0AB26|YCEB_ECOLI	yes	yes	0	0	1	3	0.0012464	64.841	47.61				0				0				0				0				0				0	59563000	59563000	0	0	0	0	0	0	0	0	0
ALPVLEK	Unmodified	768.475	0.47454	318	sp|P13029|KATG_ECOLI;sp|B1XBA8|KATG_ECODH	yes	no	0	0	0	2	0.0083307	64.757	52.326				0				0				0				0				0				0	798180000	798180000	0	181500000	181500000	0	0	0	0	282700000	282700000
ALQAIAGPFSQVR	Unmodified	1356.75	0.751384	832	sp|P0A955|ALKH_ECOLI	yes	yes	0	0	0	2;3	1.0145e-15	143.42	143.42	0.02927	0.51089		1	0.031272	0.82486		1	0.016119	0.23631		1	0.028619	0.7568		1				0	0.01856	0.3451		1	3664500000	3562400000	102080000	531410000	515920000	15484000	901340000	872730000	28608000	953320000	933010000
ALQAMEANKYDEAR	Unmodified	1608.76	0.756605	1806	sp|P66948|BEPA_ECOLI	yes	yes	0	0	1	2;3	1.0959e-05	98.582	93.041				0				0				0				0				0				0	165110000	165110000	0	49984000	49984000	0	0	0	0	17382000	17382000
ALQDFVIDKIDDLK	Unmodified	1631.88	0.877038	938	sp|P0AAT6|IOJAP_ECOLI	yes	yes	0	0	1	2;3	2.5559e-09	129.05	106.2				0				0				0				0				0				0	361430000	361430000	0	63549000	63549000	0	0	0	0	171370000	171370000
ALQDFVIDKIDDLKGQDIIALDVQGK	Unmodified	2869.54	0.543689	938	sp|P0AAT6|IOJAP_ECOLI	yes	yes	0	0	2	3;4	4.3692e-49	226.07	210.27				0				0				0				0				0				0	1653700000	1653700000	0	259790000	259790000	0	718210000	718210000	0	0	0
ALQEASGFIR	Unmodified	1090.58	0.577108	564	sp|P0A7G2|RBFA_ECOLI;sp|C4ZSQ8|RBFA_ECOBW;sp|B1XGX9|RBFA_ECODH	yes	no	0	0	0	2	1.296e-05	114.4	81.023				0				0				0				0				0				0	1097500000	1097500000	0	240900000	240900000	0	0	0	0	329180000	329180000
ALQECMQHNFSVFR	Unmodified	1765.8	0.802844	1014	sp|P0AC41|SDHA_ECOLI	yes	yes	0	0	0	2;3	2.8339e-18	147.64	142.98				0				0				0				0				0				0	408460000	408460000	0	97152000	97152000	0	130620000	130620000	0	0	0
ALQERDALR	Unmodified	1070.58	0.583256	259	sp|P40191|PDXK_ECOLI;sp|C4ZVU9|PDXK_ECOBW;sp|B1XA89|PDXK_ECODH	yes	no	0	0	1	2	0.013233	55.064	20.677				0				0				0				0				0				0	73051000	0	73051000	0	0	0	0	0	0	73051000	0
ALQEYCAK	Unmodified	981.459	0.458967	1659	sp|P37760|RMLD_ECOLI	yes	yes	0	0	0	2	0.00062821	97.798	93.876				0				0				0				0				0				0	564890000	564890000	0	105440000	105440000	0	155400000	155400000	0	105440000	105440000
ALQGEQGVVECAYVEGDGQYAR	Unmodified	2398.09	0.0859378	589	sp|P61889|MDH_ECOLI;sp|C4ZSX4|MDH_ECOBW;sp|B1XHK9|MDH_ECODH	yes	no	0	0	0	2;3	1.644e-152	370.96	367.73				0				0				0				0				0				0	3626200000	3626200000	0	774190000	774190000	0	388000000	388000000	0	1087000000	1087000000
ALQIGEWQGEPVWLVQQQR	Unmodified	2264.17	0.1702	358	sp|P32664|NUDC_ECOLI;sp|C5A0T7|NUDC_ECOBW;sp|B1XBZ9|NUDC_ECODH	yes	no	0	0	0	2;3	9.4719e-09	122.64	105.21				0				0				0				0				0				0	72577000	72577000	0	0	0	0	0	0	0	0	0
ALQLGIEASNINPK	Unmodified	1466.81	0.809293	273	sp|P21165|PEPQ_ECOLI;sp|C5A021|PEPQ_ECOBW;sp|B1XAK9|PEPQ_ECODH	yes	no	0	0	0	2;3	2.8825e-20	183	149.91				0				0				0				0				0				0	1251100000	1251100000	0	116470000	116470000	0	178680000	178680000	0	355010000	355010000
ALQLLAR	Unmodified	783.497	0.496673	703	sp|P06710|DPO3X_ECOLI	yes	yes	0	0	0	2	0.0020264	89.427	11.442				0				0				0				0				0				0	137150000	137150000	0	0	0	0	0	0	0	0	0
ALQLPIAVLPVAALLLR	Unmodified	1770.15	0.149512	760	sp|P09323|PTW3C_ECOLI	yes	yes	0	0	0	2	3.5444e-06	84.508	84.098				0				0				0				0				0				0	0	0	0	0	0	0	0	0	0	0	0
ALQNNAIEEFKR	Unmodified	1431.75	0.747027	625	sp|P03004|DNAA_ECOLI;sp|C4ZYX9|DNAA_ECOBW	yes	no	0	0	1	2;3	0.0017715	65.172	47.478				0				0				0				0				0				0	204880000	204880000	0	0	0	0	91828000	91828000	0	0	0
ALQNVDLIR	Unmodified	1040.6	0.597843	1899	sp|P76268|KDGR_ECOLI	yes	yes	0	0	0	2	2.9711e-05	115.71	44.213				0				0				0				0				0				0	407680000	407680000	0	0	0	0	0	0	0	193260000	193260000
ALQPIYDLLENCDVPISK	Unmodified	2087.06	0.0608923	1694	sp|P39377|IADA_ECOLI	yes	yes	0	0	0	2;3	1.0242e-24	190.96	179.58				0				0				0				0				0				0	331300000	331300000	0	11350000	11350000	0	75783000	75783000	0	73017000	73017000
ALQSMWETWQEMHEPGTR	Unmodified	2215.98	0.977908	1407	sp|P21170|SPEA_ECOLI	yes	yes	0	0	0	2;3	6.2669e-24	177.12	146.06				0				0				0				0				0				0	266620000	266620000	0	94858000	94858000	0	56775000	56775000	0	47504000	47504000
ALQSMWETWQEMHEPGTR	Oxidation (M)	2231.97	0.972822	1407	sp|P21170|SPEA_ECOLI	yes	yes	0	1	0	3	1.7258e-06	99.413	98.584				0				0				0				0				0				0	150750000	150750000	0	0	0	0	0	0	0	62600000	62600000
ALQSMWETWQEMHEPGTRR	Unmodified	2372.08	0.0790187	1407	sp|P21170|SPEA_ECOLI	yes	yes	0	0	1	3;4	4.6554e-12	128.79	111.55				0				0				0				0				0				0	152460000	152460000	0	28572000	28572000	0	0	0	0	0	0
ALQSMWETWQEMHEPGTRR	Oxidation (M)	2388.07	0.0739334	1407	sp|P21170|SPEA_ECOLI	yes	yes	0	1	1	4	5.1321e-05	65.423	59.753				0				0				0				0				0				0	45881000	45881000	0	0	0	0	0	0	0	45881000	45881000
ALQSSINEDK	Unmodified	1103.55	0.545867	155	sp|P0AD24|YEJL_ECOLI;sp|C4ZU32|YEJL_ECOBW;sp|B1X885|YEJL_ECODH	yes	no	0	0	0	2	0.00028465	82.417	32.376				0				0				0				0				0				0	26282000	26282000	0	26282000	26282000	0	0	0	0	0	0
ALQSSINEDKAH	Unmodified	1311.64	0.641893	155	sp|P0AD24|YEJL_ECOLI;sp|C4ZU32|YEJL_ECOBW;sp|B1X885|YEJL_ECODH	yes	no	0	0	1	2;3	5.6783e-14	168.05	122.68				0				0				0	0.025141	0.65565		1				0				0	6199700000	6175200000	24462000	1117200000	1117200000	0	779190000	779190000	0	1443500000	1443500000
ALQTAGK	Unmodified	687.392	0.391539	667	sp|P02925|RBSB_ECOLI	yes	yes	0	0	0	2	0.0056797	72.138	72.138	0.080497	1.2909		1				0				0				0				0				0	11612000000	11584000000	27424000	2610800000	2583400000	27424000	237920000	237920000	0	3903300000	3903300000
ALQTLVAAK	Unmodified	913.56	0.559667	652	sp|P00893|ILVI_ECOLI	yes	yes	0	0	0	2	0.0018736	68.016	36.727				0				0				0				0				0				0	326880000	326880000	0	68447000	68447000	0	0	0	0	0	0
ALRDQLNPGEYGLFLGTAHPAK	Unmodified	2367.23	0.233529	657	sp|P00934|THRC_ECOLI	yes	yes	0	0	1	4	4.3504e-06	80.314	77.513				0				0				0				0				0				0	682580000	682580000	0	189090000	189090000	0	493480000	493480000	0	0	0
ALREEGYR	Unmodified	992.504	0.503943	662	sp|P00968|CARB_ECOLI	yes	yes	0	0	1	2;3	0.00022786	107.69	92.254				0				0				0				0				0				0	5624600000	5624600000	0	925290000	925290000	0	1279500000	1279500000	0	1841500000	1841500000
ALREELVTLTGGQK	Unmodified	1513.85	0.846406	1390	sp|P17117|NFSA_ECOLI	yes	yes	0	0	1	2;3	5.3905e-05	82.483	76.567				0				0				0				0				0				0	862430000	862430000	0	157590000	157590000	0	161330000	161330000	0	148320000	148320000
ALREIHER	Unmodified	1022.56	0.562127	865	sp|P0A9L3|FKBB_ECOLI	yes	yes	0	0	1	2;3	0.0013659	76.1	57.324				0				0				0				0				0				0	1232100000	1232100000	0	451310000	451310000	0	48433000	48433000	0	12457000	12457000
ALRGDVASR	Unmodified	943.52	0.519927	1359	sp|P13445|RPOS_ECOLI	yes	yes	0	0	1	2;3	7.4944e-05	85.29	68.817	0.061842	0.10489	5.5184	2				0				0				0				0				0	1189900000	1151800000	38136000	613170000	575030000	38136000	246250000	246250000	0	330520000	330520000
ALRPDEDR	Unmodified	970.483	0.483208	234	sp|P00963|ASNA_ECOLI;sp|C4ZZ22|ASNA_ECOBW;sp|B1X9X2|ASNA_ECODH	yes	no	0	0	1	2;3	0.00043143	93.143	81.979				0	0.11434	0.15326		1				0				0				0				0	1320600000	1292000000	28580000	305090000	305090000	0	320920000	292340000	28580000	181710000	181710000
ALRPDEDRLSPLHSVYVDQWDWER	Unmodified	2981.44	0.442018	234	sp|P00963|ASNA_ECOLI;sp|C4ZZ22|ASNA_ECOBW;sp|B1X9X2|ASNA_ECODH	yes	no	0	0	2	3;4;5	2.4218e-23	153.88	153.39				0				0				0				0				0				0	3756700000	3756700000	0	191590000	191590000	0	1623700000	1623700000	0	1166400000	1166400000
ALRPLPDK	Unmodified	908.544	0.544351	807;808	sp|P0A8N3|SYK1_ECOLI;sp|P0A8N5|SYK2_ECOLI	no	no	0	0	1	3	0.014882	47.732	43.62				0				0				0				0				0				0	250470000	250470000	0	0	0	0	50040000	50040000	0	0	0
ALRPLPDKFHGLQDQEAR	Unmodified	2090.1	0.102121	807	sp|P0A8N3|SYK1_ECOLI	yes	yes	0	0	2	3;4;5	3.4037e-24	176.28	172.75				0				0				0				0				0				0	5516300000	5516300000	0	1066800000	1066800000	0	1570300000	1570300000	0	0	0
ALRPLPDKFHGLQDQEVR	Unmodified	2118.13	0.133421	808	sp|P0A8N5|SYK2_ECOLI	yes	yes	0	0	2	4	5.2013e-05	69.986	66.459				0				0				0				0				0				0	61458000	61458000	0	33746000	33746000	0	0	0	0	0	0
ALRQELLLK	Unmodified	1082.68	0.681179	1388	sp|P16926|MREC_ECOLI	yes	yes	0	0	1	3	3.6138e-05	105.2	81.165				0				0				0				0				0				0	56119000	56119000	0	0	0	0	0	0	0	28043000	28043000
ALSDDQR	Unmodified	803.377	0.377345	1180	tr|D0VEX3|D0VEX3_ECOLI;sp|P0AEK2|FABG_ECOLI	yes	no	0	0	0	2	0.022741	55.676	42.409				0				0				0				0				0				0	770860000	770860000	0	68188000	68188000	0	0	0	0	393170000	393170000
ALSEALEK	Unmodified	859.465	0.465098	220	sp|P0A7Y8|RNPA_ECOLI;sp|C4ZYY1|RNPA_ECOBW;sp|B1X9T2|RNPA_ECODH	yes	no	0	0	0	2	0.014295	60.828	36.607				0				0				0				0				0				0	0	0	0	0	0	0	0	0	0	0	0
ALSELEQIVTR	Unmodified	1257.69	0.692866	496	sp|P0A8G9|EX7S_ECOLI;sp|C4ZTH9|EX7S_ECOBW;sp|B1XF10|EX7S_ECODH	yes	no	0	0	0	2	1.186e-15	177.57	152.09				0				0				0				0				0				0	947890000	947890000	0	0	0	0	223580000	223580000	0	293100000	293100000
ALSGGVGAEELKDFPGYGK	Unmodified	1893.95	0.947243	1916	sp|P76536|YFEX_ECOLI	yes	yes	0	0	1	2;3	5.94e-06	87.533	77.781	0.024618	0.1319		1				0				0				0				0				0	549400000	543630000	5768900	167460000	161690000	5768900	0	0	0	0	0
ALSHTLLMFDNFYDVEEK	Unmodified	2171.02	0.0245068	1607	sp|P36683|ACNB_ECOLI	yes	yes	0	0	0	2;3	2.5707e-17	158.45	155.81				0				0				0				0				0				0	418820000	418820000	0	35874000	35874000	0	148130000	148130000	0	0	0
ALSLFCVIMGR	Unmodified	1265.66	0.662434	215	sp|P0A6V8|GLK_ECOLI;sp|C4ZVS5|GLK_ECOBW;sp|B1X9R0|GLK_ECODH	yes	no	0	0	0	2	0.0006079	70.942	61.286				0				0				0				0				0				0	118350000	118350000	0	39055000	39055000	0	0	0	0	0	0
ALSMDAVQK	Unmodified	961.49	0.490267	1495;1591	sp|P27302|TKT1_ECOLI;sp|P33570|TKT2_ECOLI	no	no	0	0	0	1;2	0.000246	94.309	77.638				0				0				0	0.025505	0.69611		1				0				0	3958100000	3915000000	43039000	0	0	0	25221000	25221000	0	19255000	19255000
ALSMDAVQK	Oxidation (M)	977.485	0.485181	1495;1591	sp|P27302|TKT1_ECOLI;sp|P33570|TKT2_ECOLI	no	no	0	1	0	2	0.0018373	62.558	49.18				0				0				0				0				0				0	54072000	54072000	0	0	0	0	0	0	0	0	0
ALSMMAK	Unmodified	750.377	0.376817	1619	sp|P37313|DPPF_ECOLI	yes	yes	0	0	0	2	0.0063604	70.912	66.895				0				0				0				0				0				0	50595000	50595000	0	0	0	0	0	0	0	37271000	37271000
ALSNHENDNQQQR	Unmodified	1552.7	0.697845	166	sp|P22523|MUKB_ECOLI;sp|C4ZQ50|MUKB_ECOBW;sp|B1X8M8|MUKB_ECODH	yes	no	0	0	0	2;3	5.7964e-26	198.85	183.68				0				0				0				0				0				0	769780000	769780000	0	137770000	137770000	0	101220000	101220000	0	231790000	231790000
ALSNNMTR	Unmodified	905.439	0.4389	801	sp|P0A8A0|YEBC_ECOLI	yes	yes	0	0	0	2	0.00068181	95.741	64.438				0				0				0				0				0				0	617880000	617880000	0	347590000	347590000	0	0	0	0	0	0
ALSNPDLYEGDGELR	Unmodified	1647.77	0.774029	784	sp|P0A6Z3|HTPG_ECOLI	yes	yes	0	0	0	2	1.3521e-20	178.22	177.46				0				0				0				0				0				0	3036800000	3036800000	0	308490000	308490000	0	664990000	664990000	0	802350000	802350000
ALSPAAILALEKEYANK	Unmodified	1801	0.99855	1566	sp|P31828|PQQL_ECOLI	yes	yes	0	0	1	3	0.00023329	62.203	54.692				0				0				0				0				0				0	14438000	14438000	0	0	0	0	14438000	14438000	0	0	0
ALSPAAILALEKEYANKK	Unmodified	1929.09	0.093513	1566	sp|P31828|PQQL_ECOLI	yes	yes	0	0	2	4	5.7329e-09	124.29	115.94				0				0				0				0				0				0	118200000	118200000	0	9990600	9990600	0	28350000	28350000	0	0	0
ALSQFMLDLHTEQHGYSENYVPYLVNQDTLYGTGQLPK	Unmodified	4369.1	0.100138	147	sp|P0A8L1|SYS_ECOLI;sp|C4ZQ19|SYS_ECOBW;sp|B1X833|SYS_ECODH	yes	no	0	0	0	4	2.5521e-11	86.501	86.415				0				0				0				0				0				0	218070000	218070000	0	79173000	79173000	0	0	0	0	103730000	103730000
ALSQFMLDLHTEQHGYSENYVPYLVNQDTLYGTGQLPK	Oxidation (M)	4385.1	0.0950525	147	sp|P0A8L1|SYS_ECOLI;sp|C4ZQ19|SYS_ECOBW;sp|B1X833|SYS_ECODH	yes	no	0	1	0	4	1.7169e-16	105.94	105.39				0				0				0				0				0				0	141310000	141310000	0	0	0	0	0	0	0	141310000	141310000
ALSQVANEPITVFCAGR	Unmodified	1831.93	0.925068	184	sp|P07649|TRUA_ECOLI;sp|C4ZVL1|TRUA_ECOBW;sp|B1X929|TRUA_ECODH	yes	no	0	0	0	2	2.3869e-22	185.26	164.42				0				0				0				0				0				0	101300000	101300000	0	21940000	21940000	0	0	0	0	37841000	37841000
ALSSNAFR	Unmodified	864.445	0.445365	1711	sp|P43329|HRPA_ECOLI	yes	yes	0	0	0	2	0.037225	40.067	9.9005				0				0				0				0				0				0	156130000	156130000	0	0	0	0	0	0	0	156130000	156130000
ALSVETVDSK	Unmodified	1047.54	0.544805	1967	sp|P77748|YDIJ_ECOLI	yes	yes	0	0	0	2	0.0013586	62.166	40.316				0				0				0				0				0				0	23670000	23670000	0	23670000	23670000	0	0	0	0	0	0
ALSVGETLPAR	Unmodified	1112.62	0.618973	656	sp|P00909|TRPC_ECOLI	yes	yes	0	0	0	2	0.00070796	68.355	46.505				0				0				0				0				0				0	62551000	62551000	0	62551000	62551000	0	0	0	0	0	0
ALSVPCSDSK	Unmodified	1062.5	0.50156	444	sp|P0A6F5|CH60_ECOLI;sp|C5A1D5|CH60_ECOBW;sp|B1XDP7|CH60_ECODH	yes	no	0	0	0	2	6.29e-05	83.862	79.779				0				0				0				0				0	0.018406	0.73691		1	20513000000	20463000000	49741000	2396400000	2396400000	0	0	0	0	5614200000	5614200000
ALSWSLGR	Unmodified	888.482	0.481751	423	sp|P10442|RNH2_ECOLI;sp|C4ZRS5|RNH2_ECOBW;sp|B1XD52|RNH2_ECODH	yes	no	0	0	0	2	0.007008	60.436	39.916				0				0				0				0				0				0	47403000	47403000	0	0	0	0	0	0	0	26212000	26212000
ALSYNNIADTDAALECVK	Unmodified	1966.93	0.930606	361	sp|P15639|PUR9_ECOLI;sp|C5A0U7|PUR9_ECOBW;sp|B1XC09|PUR9_ECODH	yes	no	0	0	0	2;3	9.6043e-66	264.88	253.76				0				0				0				0				0				0	869970000	869970000	0	54070000	54070000	0	97709000	97709000	0	353380000	353380000
ALSYNNIADTDAALECVKEFAEPACVIVK	Unmodified	3210.56	0.557701	361	sp|P15639|PUR9_ECOLI;sp|C5A0U7|PUR9_ECOBW;sp|B1XC09|PUR9_ECODH	yes	no	0	0	1	3;4	3.6678e-36	188.44	187.92				0				0				0				0				0				0	3117100000	3117100000	0	381150000	381150000	0	496110000	496110000	0	901600000	901600000
ALTDFMVEFER	Oxidation (M)	1372.63	0.633302	148	sp|P23721|SERC_ECOLI;sp|C4ZQ33|SERC_ECOBW;sp|B1X847|SERC_ECODH	yes	no	0	1	0	2	4.8089e-12	157.68	150.99				0				0				0				0				0				0	735310000	735310000	0	29686000	29686000	0	57914000	57914000	0	294160000	294160000
ALTDFMVEFER	Unmodified	1356.64	0.638388	148	sp|P23721|SERC_ECOLI;sp|C4ZQ33|SERC_ECOBW;sp|B1X847|SERC_ECODH	yes	no	0	0	0	2	1.3752e-12	168.59	146.57				0				0				0				0				0				0	1488100000	1488100000	0	275470000	275470000	0	517520000	517520000	0	0	0
ALTDFMVEFERR	Unmodified	1512.74	0.739499	148	sp|P23721|SERC_ECOLI;sp|C4ZQ33|SERC_ECOBW;sp|B1X847|SERC_ECODH	yes	no	0	0	1	2;3	4.5731e-10	146.36	125.77				0				0				0				0				0				0	644190000	644190000	0	80552000	80552000	0	135220000	135220000	0	0	0
ALTEANGDIELAIENMR	Unmodified	1858.91	0.909477	417	sp|P0A6P1|EFTS_ECOLI;sp|C4ZRR2|EFTS_ECOBW;sp|B1XD39|EFTS_ECODH	yes	no	0	0	0	2;3	1.0992e-76	292.28	278.49				0				0				0				0				0				0	626600000	626600000	0	75768000	75768000	0	173910000	173910000	0	178690000	178690000
ALTEANGDIELAIENMR	Oxidation (M)	1874.9	0.904392	417	sp|P0A6P1|EFTS_ECOLI;sp|C4ZRR2|EFTS_ECOBW;sp|B1XD39|EFTS_ECODH	yes	no	0	1	0	2;3	1.665e-90	322.17	308.75				0				0				0				0				0				0	732610000	732610000	0	0	0	0	0	0	0	478320000	478320000
ALTEANGDIELAIENMRK	Unmodified	1987	0.00444004	417	sp|P0A6P1|EFTS_ECOLI;sp|C4ZRR2|EFTS_ECOBW;sp|B1XD39|EFTS_ECODH	yes	no	0	0	1	3	3.8272e-08	105.9	98.947				0				0				0				0				0				0	53191000	53191000	0	0	0	0	0	0	0	53191000	53191000
ALTEANGDIELAIENMRK	Oxidation (M)	2003	0.999355	417	sp|P0A6P1|EFTS_ECOLI;sp|C4ZRR2|EFTS_ECOBW;sp|B1XD39|EFTS_ECODH	yes	no	0	1	1	3	0.0079281	40.952	30.958				0				0				0				0				0				0	91410000	91410000	0	0	0	0	0	0	0	0	0
ALTEETGTTIEIEDDGTVK	Unmodified	2020.97	0.968826	562	sp|P05055|PNP_ECOLI;sp|C4ZSQ5|PNP_ECOBW;sp|B1XGX6|PNP_ECODH	yes	no	0	0	0	2	1.7555e-108	302.62	292.48				0				0				0				0				0				0	339440000	339440000	0	30172000	30172000	0	32181000	32181000	0	171880000	171880000
ALTFCEAEMDNLTR	Unmodified	1669.74	0.743992	166	sp|P22523|MUKB_ECOLI;sp|C4ZQ50|MUKB_ECOBW;sp|B1X8M8|MUKB_ECODH	yes	no	0	0	0	2	9.7036e-08	125.97	115.03				0				0				0				0				0				0	124630000	124630000	0	38066000	38066000	0	0	0	0	0	0
ALTFCEAEMDNLTR	Oxidation (M)	1685.74	0.738906	166	sp|P22523|MUKB_ECOLI;sp|C4ZQ50|MUKB_ECOBW;sp|B1X8M8|MUKB_ECODH	yes	no	0	1	0	2	9.7177e-07	89.624	67.527				0				0				0				0				0				0	0	0	0	0	0	0	0	0	0	0	0
ALTGLSPDEIVNQVK	Unmodified	1582.86	0.856637	1567	sp|P31979|NUOF_ECOLI	yes	yes	0	0	0	2	8.5149e-08	125.22	116.9				0				0				0				0				0				0	284140000	284140000	0	0	0	0	128670000	128670000	0	52805000	52805000
ALTICTVSDHIR	Unmodified	1384.71	0.713284	514	sp|P0ABP8|DEOD_ECOLI;sp|C4ZT66|DEOD_ECOBW;sp|B1XFJ4|DEOD_ECODH	yes	no	0	0	0	2;3	9.826e-38	205.46	204.03				0	0.08371	1.2205	131.93	2	0.035904	0.69166		1	0.059024	1.6894		1	0.11942	3.3561		1	0.055701	1.0382	82.683	2	8092500000	7511600000	580870000	133010000	96305000	36701000	1344700000	1195400000	149340000	1782900000	1727900000
ALTLEALR	Unmodified	885.528	0.528367	1810	sp|P67660|YHAJ_ECOLI	yes	yes	0	0	0	2	0.00074209	93.429	70.357				0				0				0				0				0				0	236570000	236570000	0	0	0	0	0	0	0	107490000	107490000
ALTLQEK	Unmodified	801.46	0.459619	669	sp|P02930|TOLC_ECOLI	yes	yes	0	0	0	2	0.037803	48.787	14.698				0				0				0				0				0				0	349760000	349760000	0	0	0	0	0	0	0	349760000	349760000
ALTPEQQQEMGQQAATR	Unmodified	1885.9	0.895224	1010	sp|P0AC28|5FCL_ECOLI	yes	yes	0	0	0	2	1.3315e-15	132.14	112.84				0				0				0				0				0				0	0	0	0	0	0	0	0	0	0	0	0
ALTPFIDR	Unmodified	931.513	0.512717	784	sp|P0A6Z3|HTPG_ECOLI	yes	yes	0	0	0	2	0.0016452	80.165	64.726				0				0				0				0				0				0	1019500000	1019500000	0	279220000	279220000	0	482800000	482800000	0	0	0
ALTPLLEIR	Unmodified	1024.63	0.628081	1547	sp|P31134|POTG_ECOLI	yes	yes	0	0	0	2	0.00056266	82.287	65.238				0				0				0				0				0				0	102090000	102090000	0	0	0	0	0	0	0	65707000	65707000
ALTQSPLR	Unmodified	884.508	0.507966	1477	sp|P25740|RFAG_ECOLI	yes	yes	0	0	0	2	0.047009	38.776	17.248				0				0				0				0				0				0	33974000	33974000	0	0	0	0	0	0	0	33974000	33974000
ALTTFTGLPHR	Unmodified	1212.66	0.661506	1368	sp|P14900|MURD_ECOLI	yes	yes	0	0	0	3	1.753e-05	100.88	95.097				0				0				0				0				0				0	719020000	719020000	0	85310000	85310000	0	111820000	111820000	0	272990000	272990000
ALTVSPDQVLQLTPEK	Unmodified	1737.95	0.951265	1513	sp|P28632|HOLD_ECOLI	yes	yes	0	0	0	2	3.8636e-05	94.639	76.226				0				0				0				0				0				0	15513000	15513000	0	6610000	6610000	0	0	0	0	0	0
ALVAGGVR	Unmodified	741.45	0.449723	832	sp|P0A955|ALKH_ECOLI	yes	yes	0	0	0	2	0.00088397	85.265	48.236	0.0325	0.64323		1	0.032884	0.94437		1	0.018725	0.40637		1	0.032866	1.148		1	0.031103	0.74386		1	0.019671	0.41047		1	8560100000	8261800000	298350000	1725100000	1657300000	67808000	1041100000	1000600000	40442000	1785700000	1743000000
ALVAVNLASEEPYHNALNEK	Unmodified	2181.11	0.106597	916	sp|P0AAC0|USPE_ECOLI	yes	yes	0	0	0	2;3	3.4125e-81	298.76	281.84				0				0				0				0				0				0	1427000000	1427000000	0	0	0	0	0	0	0	628190000	628190000
ALVDAELAR	Unmodified	956.529	0.529095	313	sp|P0A8R0|RRAA_ECOLI;sp|C5A096|RRAA_ECOBW;sp|B1XB95|RRAA_ECODH	yes	no	0	0	0	2	0.00084915	65.157	45.167	0.074705	1.1689		1				0				0	0.078831	2.0151		1				0				0	2427100000	2351600000	75527000	463850000	427520000	36334000	460560000	460560000	0	0	0
ALVEAGVKPCGLGAR	Unmodified	1496.81	0.813332	632	sp|P27248|GCST_ECOLI;sp|C5A0H7|GCST_ECOBW	yes	no	0	0	1	2;3	2.8439e-07	121.45	102.16				0				0				0				0				0				0	3773600000	3773600000	0	0	0	0	0	0	0	85881000	85881000
ALVEMHK	Unmodified	826.437	0.437109	95	sp|P0A759|NAGB_ECOLI;sp|C4ZWF4|NAGB_ECOBW;sp|B1X6L1|NAGB_ECODH	yes	no	0	0	0	2	0.0022158	84.244	61.224				0				0				0				0				0				0	442110000	442110000	0	120680000	120680000	0	60517000	60517000	0	174390000	174390000
ALVEQEPSDNDLAEEELLSQGATQR	Unmodified	2741.3	0.299161	1359	sp|P13445|RPOS_ECOLI	yes	yes	0	0	0	2;3	2.1774e-120	327.74	325.62				0				0				0				0				0				0	137850000	137850000	0	22882000	22882000	0	58145000	58145000	0	56824000	56824000
ALVGAPDGSQIIR	Unmodified	1295.72	0.719749	266	sp|P06983|HEM3_ECOLI;sp|C4ZZ69|HEM3_ECOBW;sp|B1XAH2|HEM3_ECODH	yes	no	0	0	0	2	0.00043025	69.03	59.142				0				0				0				0				0				0	1154800000	1154800000	0	121880000	121880000	0	133850000	133850000	0	493030000	493030000
ALVGIFLNDQYVK	Unmodified	1478.81	0.813315	272	sp|P21177|FADB_ECOLI;sp|C5A020|FADB_ECOBW;sp|B1XAK8|FADB_ECODH	yes	no	0	0	0	2	4.026e-05	85.554	72.454				0				0				0				0				0				0	14682000	14682000	0	10405000	10405000	0	0	0	0	0	0
ALVIVESPAK	Unmodified	1025.61	0.612096	701	sp|P06612|TOP1_ECOLI	yes	yes	0	0	0	2	0.0011514	66.056	58.905				0				0				0				0				0				0	478270000	478270000	0	0	0	0	0	0	0	247440000	247440000
ALVNNPR	Unmodified	782.44	0.439886	1865	sp|P75957|LOLD_ECOLI	yes	yes	0	0	0	2	0.0011578	111.69	111.69				0				0				0				0				0				0	123950000	123950000	0	0	0	0	0	0	0	0	0
ALVPLNR	Unmodified	781.481	0.481023	101	sp|P11458|NADA_ECOLI;sp|C4ZXS1|NADA_ECOBW;sp|B1X6S4|NADA_ECODH	yes	no	0	0	0	2	0.0014054	106.29	90.132				0				0				0				0				0				0	894320000	894320000	0	120880000	120880000	0	0	0	0	292750000	292750000
ALVPVCR	Unmodified	813.453	0.453093	1422	sp|P22106|ASNB_ECOLI	yes	yes	0	0	0	2	0.0019475	91.584	88.192				0				0				0				0				0				0	1833100000	1833100000	0	571720000	571720000	0	423050000	423050000	0	0	0
ALVQESIYER	Unmodified	1206.62	0.624452	1646	sp|P37685|ALDB_ECOLI	yes	yes	0	0	0	2	0.00011638	94.465	57.121				0				0				0				0				0				0	140050000	140050000	0	0	0	0	0	0	0	0	0
ALVQHNK	Unmodified	808.456	0.455536	1137	sp|P0ADY1|PPID_ECOLI	yes	yes	0	0	0	2	0.0020174	89.673	62.711				0				0				0				0				0				0	64455000	64455000	0	0	0	0	0	0	0	39510000	39510000
ALVQHNKAEQQAK	Unmodified	1463.78	0.784475	1137	sp|P0ADY1|PPID_ECOLI	yes	yes	0	0	1	3	1.2671e-05	95.183	81.374				0				0				0				0				0				0	133590000	133590000	0	30981000	30981000	0	39895000	39895000	0	0	0
ALVSEMLR	Unmodified	917.5	0.500437	463	sp|P07004|PROA_ECOLI;sp|C4ZTA0|PROA_ECOBW;sp|B1XDY6|PROA_ECODH	yes	no	0	0	0	2	0.0027388	82.452	49.982				0				0				0				0				0				0	0	0	0	0	0	0	0	0	0	0	0
ALVSHPR	Unmodified	778.445	0.444972	900	sp|P0AA16|OMPR_ECOLI	yes	yes	0	0	0	2	0.005968	72.138	72.138				0				0				0				0				0				0	240040000	240040000	0	0	0	0	0	0	0	0	0
ALVSHPREPLSR	Unmodified	1360.76	0.757532	900	sp|P0AA16|OMPR_ECOLI	yes	yes	0	0	1	4	0.0077592	46.88	29.668				0				0				0				0				0				0	368850000	368850000	0	98198000	98198000	0	0	0	0	0	0
ALVSNPR	Unmodified	755.429	0.428987	1715	sp|P43672|UUP_ECOLI	yes	yes	0	0	0	2	0.032724	53.554	33.918				0				0				0				0				0				0	0	0	0	0	0	0	0	0	0	0	0
ALVSPEAIGSLIVTK	Unmodified	1496.88	0.881395	1542	sp|P31063|YEDD_ECOLI	yes	yes	0	0	0	2;3	2.4881e-14	150.05	146.33				0				0				0				0				0				0	959630000	959630000	0	77167000	77167000	0	135410000	135410000	0	384150000	384150000
ALVTGGDSGIGR	Unmodified	1101.58	0.577836	1291	sp|P0AG84|YGHA_ECOLI	yes	yes	0	0	0	2	0.0013002	61.235	32.277				0				0				0				0				0				0	92185000	92185000	0	0	0	0	0	0	0	0	0
ALVVDDEFHLIGMITVK	Unmodified	1899.02	0.0175709	1108	sp|P0ADG7|IMDH_ECOLI	yes	yes	0	0	0	3	9.3349e-05	76.158	64.783				0				0				0				0				0				0	80884000	80884000	0	33592000	33592000	0	10829000	10829000	0	25932000	25932000
ALWLLAGSASR	Unmodified	1143.64	0.640043	470	sp|P0ADE8|YGFZ_ECOLI;sp|C5A0H0|YGFZ_ECOBW;sp|B1XEI5|YGFZ_ECODH	yes	no	0	0	0	2	5.2981e-05	96.229	79.558				0				0				0				0				0				0	557150000	557150000	0	0	0	0	0	0	0	352360000	352360000
ALWNQPAGHLEADETLVEAAAR	Unmodified	2361.17	0.171322	250	sp|P0AEI6|NUDJ_ECOLI;sp|B1XA44|NUDJ_ECODH	yes	no	0	0	0	3	2.571e-15	146.76	141.76				0				0				0				0				0				0	214690000	214690000	0	33440000	33440000	0	0	0	0	0	0
ALWPLGK	Unmodified	783.464	0.46431	319	sp|P00864|CAPP_ECOLI;sp|C5A0C2|CAPP_ECOBW;sp|B1XBC1|CAPP_ECODH	yes	no	0	0	0	2	0.0049525	75.311	70.221				0				0				0				0				0				0	1031900000	1031900000	0	81263000	81263000	0	123840000	123840000	0	351570000	351570000
ALYAPTR	Unmodified	790.434	0.433738	953	sp|P0AB24|EFEO_ECOLI	yes	yes	0	0	0	2	0.0056797	73.039	20.356				0				0				0				0				0				0	3470700000	3470700000	0	0	0	0	820000000	820000000	0	1220000000	1220000000
ALYCTENNPPFDNGLLNAQLLQQAKPFVDER	Unmodified	3574.75	0.751467	766	sp|P09831|GLTB_ECOLI	yes	yes	0	0	1	3;4	1.0338e-29	168.26	168.04				0				0				0				0				0				0	181480000	181480000	0	0	0	0	31876000	31876000	0	36842000	36842000
ALYCVATTGK	Unmodified	1082.54	0.543031	1501	sp|P27830|RMLB2_ECOLI	yes	yes	0	0	0	2	0.00073453	73.885	57.214				0				0				0				0				0				0	162680000	162680000	0	0	0	0	94554000	94554000	0	0	0
ALYDATK	Unmodified	780.402	0.401769	1143	sp|P0AE12|AMN_ECOLI	yes	yes	0	0	0	2	0.016176	58.679	42.131				0				0				0				0				0				0	309300000	309300000	0	0	0	0	0	0	0	146210000	146210000
ALYDMVDVNVYQENIFHTK	Unmodified	2298.1	0.0990687	384	sp|P0A7F6|SPED_ECOLI;sp|C4ZRL3|SPED_ECOBW;sp|B1XC95|SPED_ECODH	yes	no	0	0	0	3	1.6605e-08	111.57	106.9				0				0				0				0				0				0	64433000	64433000	0	64433000	64433000	0	0	0	0	0	0
ALYDMVDVNVYQENIFHTK	Oxidation (M)	2314.09	0.0939833	384	sp|P0A7F6|SPED_ECOLI;sp|C4ZRL3|SPED_ECOBW;sp|B1XC95|SPED_ECODH	yes	no	0	1	0	3	1.7532e-06	94.632	91.105				0				0				0				0				0				0	88806000	88806000	0	0	0	0	0	0	0	67841000	67841000
ALYPCPLHGISEDDAIASIHR	Unmodified	2334.14	0.142665	1425	sp|P22256|GABT_ECOLI	yes	yes	0	0	0	3;4	2.6752e-11	123.19	117.93				0				0				0				0				0				0	873750000	873750000	0	112130000	112130000	0	210020000	210020000	0	0	0
ALYSPCEIR	Unmodified	1107.54	0.53828	659	sp|P00936|CYAA_ECOLI	yes	yes	0	0	0	2	0.001841	68.371	55.394				0				0				0				0				0				0	26806000	26806000	0	26806000	26806000	0	0	0	0	0	0
ALYTVVTEGK	Unmodified	1079.59	0.586276	1658	sp|P37759|RMLB1_ECOLI	yes	yes	0	0	0	2	6.1178e-06	121.6	78.52				0				0				0				0				0				0	1663300000	1663300000	0	124290000	124290000	0	240140000	240140000	0	510970000	510970000
ALYVGISSYSPER	Unmodified	1440.72	0.724894	1981	sp|Q46851|GPR_ECOLI	yes	yes	0	0	0	2	0.00030213	73.927	52.867				0				0				0				0				0				0	41465000	41465000	0	0	0	0	0	0	0	0	0
AMAEALQWHLLDSGAIYR	Unmodified	2044.02	0.0200305	150	sp|P0A6I0|KCY_ECOLI;sp|C4ZQ36|KCY_ECOBW;sp|B1X850|KCY_ECODH	yes	no	0	0	0	3	0.032299	35.625	28.494				0				0				0				0				0				0	74162000	74162000	0	30142000	30142000	0	44019000	44019000	0	0	0
AMAEALQWHLLDSGAIYR	Oxidation (M)	2060.01	0.0149451	150	sp|P0A6I0|KCY_ECOLI;sp|C4ZQ36|KCY_ECOBW;sp|B1X850|KCY_ECODH	yes	no	0	1	0	3	1.5649e-05	81.157	75.403				0				0				0				0				0				0	103640000	103640000	0	0	0	0	0	0	0	59789000	59789000
AMAGLIDGISQK	Unmodified	1202.63	0.632908	56	sp|P76316|DCYD_ECOLI;sp|C4ZQJ7|DCYD_ECOBW;sp|B1X677|DCYD_ECODH	yes	no	0	0	0	2	1.7405e-09	142.71	123.6				0				0				0				0				0				0	506280000	506280000	0	92142000	92142000	0	0	0	0	265280000	265280000
AMANVGEMTLMSHFAEAEHPDGISGAMAR	Unmodified	3030.35	0.345616	1520	sp|P29012|ALR2_ECOLI	yes	yes	0	0	0	4	8.1056e-07	77.731	77.629				0				0				0				0				0				0	30166000	30166000	0	17781000	17781000	0	0	0	0	0	0
AMASGVSACLATPFK	Unmodified	1509.73	0.73197	831	tr|D0VEX1|D0VEX1_ECOLI;sp|P0A953|FABB_ECOLI	yes	no	0	0	0	2;3	4.3282e-57	262.37	259.99				0				0				0	0.039224	1.1116		1	0.056925	1.6762		1				0	10901000000	10821000000	79763000	1555200000	1555200000	0	1399800000	1399800000	0	3511500000	3511500000
AMASGVSACLATPFK	Oxidation (M)	1525.73	0.726885	831	tr|D0VEX1|D0VEX1_ECOLI;sp|P0A953|FABB_ECOLI	yes	no	0	1	0	2	1.1746e-20	176.32	173.09	1.3005	3.8243		1				0				0				0				0				0	1475600000	1461100000	14465000	104540000	90077000	14465000	106500000	106500000	0	660080000	660080000
AMAVIDPVK	Unmodified	942.521	0.520839	96	sp|P00962|SYQ_ECOLI;sp|C4ZWF6|SYQ_ECOBW;sp|B1X6L3|SYQ_ECODH	yes	no	0	0	0	2	0.00056266	82.287	70.518				0				0				0				0				0				0	1102400000	1102400000	0	0	0	0	142160000	142160000	0	614710000	614710000
AMAVIDPVK	Oxidation (M)	958.516	0.515753	96	sp|P00962|SYQ_ECOLI;sp|C4ZWF6|SYQ_ECOBW;sp|B1X6L3|SYQ_ECODH	yes	no	0	1	0	2	0.019488	46.001	35.291				0				0				0				0				0				0	0	0	0	0	0	0	0	0	0	0	0
AMAVIDPVKLVIENYQGEGEMVTMPNHPNKPEMGSR	Unmodified	3980.93	0.925684	96	sp|P00962|SYQ_ECOLI;sp|C4ZWF6|SYQ_ECOBW;sp|B1X6L3|SYQ_ECODH	yes	no	0	0	2	5	0.00074107	53.682	53.338				0				0				0				0				0				0	13820000	13820000	0	13820000	13820000	0	0	0	0	0	0
AMDEQGK	Unmodified	777.333	0.332703	1040	sp|P0ACF8|HNS_ECOLI	yes	yes	0	0	0	2	0.0018496	94.262	87.812				0				0				0				0				0				0	39694000	39694000	0	0	0	0	0	0	0	0	0
AMDEQGKSLDDFLIKQ	Unmodified	1836.89	0.892764	1040	sp|P0ACF8|HNS_ECOLI	yes	yes	0	0	2	2;3	6.5827e-06	83.964	69.698				0				0				0				0				0				0	228510000	228510000	0	0	0	0	0	0	0	0	0
AMDVYCHR	Unmodified	1050.44	0.43752	771	sp|P0A6A3|ACKA_ECOLI	yes	yes	0	0	0	2;3	0.00024849	119.29	117.25				0				0				0				0				0				0	5658800000	5658800000	0	732880000	732880000	0	536240000	536240000	0	1339100000	1339100000
AMDVYCHR	Oxidation (M)	1066.43	0.432434	771	sp|P0A6A3|ACKA_ECOLI	yes	yes	0	1	0	2	0.0024894	71.379	68.881				0				0				0				0				0				0	26055000	26055000	0	0	0	0	0	0	0	15504000	15504000
AMEAPLR	Unmodified	786.406	0.405809	444	sp|P0A6F5|CH60_ECOLI;sp|C5A1D5|CH60_ECOBW;sp|B1XDP7|CH60_ECODH	yes	no	0	0	0	2	0.00013269	110.61	86.639				0	0.026706	0.88361		1				0				0				0	0.016864	0.83424		1	18589000000	18453000000	136870000	4556600000	4556600000	0	2202400000	2126900000	75481000	0	0
AMEAPLR	Oxidation (M)	802.401	0.400723	444	sp|P0A6F5|CH60_ECOLI;sp|C5A1D5|CH60_ECOBW;sp|B1XDP7|CH60_ECODH	yes	no	0	1	0	2	0.042098	41.188	32.415				0				0				0				0				0				0	14332000	14332000	0	0	0	0	0	0	0	14332000	14332000
AMEEAMIK	Unmodified	921.43	0.429975	621	sp|P0ACP7|PURR_ECOLI;sp|C4ZYC2|PURR_ECOBW	yes	no	0	0	0	2	0.00047093	103.83	96.682				0				0				0				0				0				0	382070000	382070000	0	0	0	0	0	0	0	229900000	229900000
AMEFGAR	Unmodified	780.359	0.358859	635	sp|P00370|DHE4_ECOLI	yes	yes	0	0	0	2	0.0010507	114.02	106.35				0				0				0				0				0				0	13060000000	13060000000	0	3346100000	3346100000	0	1694700000	1694700000	0	5226900000	5226900000
AMEFGAR	Oxidation (M)	796.354	0.353773	635	sp|P00370|DHE4_ECOLI	yes	yes	0	1	0	2	0.003652	76.035	63.603				0				0				0				0				0				0	212910000	212910000	0	104990000	104990000	0	0	0	0	107920000	107920000
AMEIVYDEADLRR	Unmodified	1579.77	0.766442	662	sp|P00968|CARB_ECOLI	yes	yes	0	0	1	2;3	2.9561e-14	166.48	146.8				0				0				0				0				0				0	2412200000	2412200000	0	106100000	106100000	0	455790000	455790000	0	685110000	685110000
AMEIVYDEADLRR	Oxidation (M)	1595.76	0.761356	662	sp|P00968|CARB_ECOLI	yes	yes	0	1	1	2;3	2.1847e-05	94.122	83.768				0				0				0				0				0				0	371800000	371800000	0	0	0	0	0	0	0	216520000	216520000
AMEMVAASK	Unmodified	936.441	0.440874	227	sp|P0ABA6|ATPG_ECOLI;sp|C4ZZ11|ATPG_ECOBW;sp|B1X9W1|ATPG_ECODH	yes	no	0	0	0	2	0.00098747	77.662	75.053				0				0				0				0				0				0	3221500000	3221500000	0	707060000	707060000	0	305810000	305810000	0	978110000	978110000
AMEMVAASK	Oxidation (M)	952.436	0.435788	227	sp|P0ABA6|ATPG_ECOLI;sp|C4ZZ11|ATPG_ECOBW;sp|B1X9W1|ATPG_ECODH	yes	no	0	1	0	2	0.0014979	67.334	59.663				0				0				0				0				0				0	39518000	39518000	0	17921000	17921000	0	0	0	0	0	0
AMEYGAENAR	Oxidation (M)	1126.47	0.471322	567	sp|P0A6E4|ASSY_ECOLI;sp|C4ZSR2|ASSY_ECOBW;sp|B1XGY3|ASSY_ECODH	yes	no	0	1	0	2	0.00017475	83.438	81.283				0				0				0				0				0				0	139230000	139230000	0	34066000	34066000	0	0	0	0	31740000	31740000
AMEYGAENAR	Unmodified	1110.48	0.476408	567	sp|P0A6E4|ASSY_ECOLI;sp|C4ZSR2|ASSY_ECOBW;sp|B1XGY3|ASSY_ECODH	yes	no	0	0	0	2	6.5136e-08	144.77	141.07				0				0				0				0				0				0	3275600000	3275600000	0	601350000	601350000	0	440200000	440200000	0	956810000	956810000
AMGARPMAR	Unmodified	959.479	0.479325	982	sp|P0ABH9|CLPA_ECOLI	yes	yes	0	0	1	3	0.00097363	59.35	46.313				0				0				0	0.75716	1.1977		1				0				0	180560000	116860000	63700000	0	0	0	0	0	0	0	0
AMGATPMQIVR	Unmodified	1173.6	0.599834	1556	sp|P31547|METI_ECOLI	yes	yes	0	0	0	2	0.00040125	76.282	64.119				0				0				0				0				0				0	33328000	33328000	0	0	0	0	0	0	0	0	0
AMGCNTTGVR	Unmodified	1065.47	0.469548	1194	sp|P0AES4|GYRA_ECOLI	yes	yes	0	0	0	2	7.4948e-09	129.85	127.17	0.067433	1.0449		1				0				0	0.055862	1.3131		1	0.076465	0.32839		1	0.035851	0.42322		1	2296900000	2213200000	83694000	459000000	426700000	32307000	318090000	318090000	0	510350000	510350000
AMGCNTTGVR	Oxidation (M)	1081.46	0.464463	1194	sp|P0AES4|GYRA_ECOLI	yes	yes	0	1	0	2	0.00051421	75.197	72.518				0				0				0				0				0				0	70528000	70528000	0	14671000	14671000	0	0	0	0	29428000	29428000
AMGIPSSMFTVIFAMAR	Unmodified	1828.9	0.903803	981	sp|P0ABH7|CISY_ECOLI	yes	yes	0	0	0	2	1.5211e-05	97.235	89.111				0				0				0				0				0				0	111110000	111110000	0	17966000	17966000	0	0	0	0	0	0
AMHDIIASDTFDK	Unmodified	1462.68	0.67623	1968	sp|P77754|SPY_ECOLI	yes	yes	0	0	0	3	0.071245	29.355	22.669				0				0				0				0				0				0	13212000	13212000	0	13212000	13212000	0	0	0	0	0	0
AMHDIIASDTFDK	Oxidation (M)	1478.67	0.671144	1968	sp|P77754|SPY_ECOLI	yes	yes	0	1	0	2	0.0040362	50.102	47.134				0				0				0				0				0				0	0	0	0	0	0	0	0	0	0	0	0
AMHDIIASDTFDKVK	Unmodified	1689.84	0.839607	1968	sp|P77754|SPY_ECOLI	yes	yes	0	0	1	2;4	0.0003318	68.168	59.371				0				0				0				0				0				0	41217000	41217000	0	0	0	0	0	0	0	0	0
AMIEAGAAAVHFEDQLASVK	Unmodified	2057.03	0.0251755	852	sp|P0A9G6|ACEA_ECOLI	yes	yes	0	0	0	2;3	1.3597e-24	174.22	166.12				0				0				0				0				0				0	379150000	379150000	0	167760000	167760000	0	84687000	84687000	0	126700000	126700000
AMIEAGAAAVHFEDQLASVK	Oxidation (M)	2073.02	0.0200901	852	sp|P0A9G6|ACEA_ECOLI	yes	yes	0	1	0	3	1.0745e-06	84.946	81.305				0				0				0				0				0				0	219320000	219320000	0	0	0	0	0	0	0	137280000	137280000
AMIEAGAAAVHFEDQLASVKK	Unmodified	2185.12	0.120138	852	sp|P0A9G6|ACEA_ECOLI	yes	yes	0	0	1	3;4	3.1665e-08	98.543	92.58				0				0				0				0				0				0	731560000	731560000	0	146480000	146480000	0	113690000	113690000	0	225860000	225860000
AMIEAGAAAVHFEDQLASVKK	Oxidation (M)	2201.12	0.115053	852	sp|P0A9G6|ACEA_ECOLI	yes	yes	0	1	1	3	0.0044149	46.569	41.5				0				0				0				0				0				0	33726000	33726000	0	0	0	0	0	0	0	0	0
AMLAEVGLVGK	Unmodified	1086.61	0.610716	629	sp|P17846|CYSI_ECOLI;sp|C4ZZR7|CYSI_ECOBW	yes	no	0	0	0	2	0.00093585	62.466	55.222				0				0				0				0				0				0	189540000	189540000	0	0	0	0	0	0	0	189540000	189540000
AMLANMR	Unmodified	805.394	0.393864	1107	sp|P0ADG4|SUHB_ECOLI	yes	yes	0	0	0	2	0.014054	67.741	60.511				0				0				0				0				0				0	0	0	0	0	0	0	0	0	0	0	0
AMLANMRDELSDALKR	Unmodified	1832.92	0.923687	1107	sp|P0ADG4|SUHB_ECOLI	yes	yes	0	0	2	3;4	3.6709e-08	124.78	111.61				0				0				0				0				0				0	720480000	720480000	0	51952000	51952000	0	131860000	131860000	0	155610000	155610000
AMLANMRDELSDALKR	Oxidation (M)	1848.92	0.918602	1107	sp|P0ADG4|SUHB_ECOLI	yes	yes	0	1	2	4	0.00025376	70.197	62.283				0				0				0				0				0				0	65368000	65368000	0	0	0	0	0	0	0	44532000	44532000
[truncated: 23,700 more rows]
[truncated: 14 more columns]
